# Supplementary material for: tsRNA-00764 Regulates Estrogen and Progesterone Synthesis and Lipid Deposition by Targeting PPAR-γ in Duck Granulosa Cells
Source: Int J Mol Sci. 2024 Oct 19;25(20):11251. doi: 10.3390/ijms252011251 (PMC11508606; doi:10.3390/ijms252011251)
Supplement: Supplementary file 1 [file ijms-25-11251-s001.zip]

Archive with 4 entries (4 files):
- Table S1 .xlsx
- Table S2  .xls
- Table S3 .xls
- Table S4.xls
