# Supplementary material for: tsRNA-00764 Regulates Estrogen and Progesterone Synthesis and Lipid Deposition by Targeting PPAR-γ in Duck Granulosa Cells
Source: Int J Mol Sci. 2024 Oct 19;25(20):11251. doi: 10.3390/ijms252011251 (PMC11508606; doi:10.3390/ijms252011251)
Supplement: Supplementary file 1 [file ijms-25-11251-s001.zip › Table S1 .xlsx]

## Sheet: Sheet1
Table S1: List of differentially expressed tsRNAs in granulosa cells from duck pre-hierarchal and hierarchal follicles.
id	baseMean	baseMeanA	baseMeanB	foldChange	log2FoldChange	pval	padj	Regulation
tsRNA-00661	5.44268	10.4785	0.406833	0.0388254	-4.68685	0.000791766	0.0127012	Down Regulation
tsRNA-00216	5.75863	11.0853	0.431995	0.0389702	-4.68148	0.00043925	0.00779835	Down Regulation
tsRNA-00764	5.72551	9.31883	0.132196	0.0455116	-4.54774	0.00043925	0.00679835	Down Regulation
tsRNA-00600	9.0135	17.1882	0.838828	0.0488027	-4.3569	1.82778e-05	0.000502639	Down Regulation
tsRNA-00400	4.16452	7.89705	0.431995	0.0547033	-4.19223	0.0058112	0.0639232	Down Regulation
tsRNA-00665	3.92978	7.42756	0.431995	0.0581611	-4.1038	0.00834828	0.0803522	Down Regulation
tsRNA-00550	79.5047	149.952	9.05699	0.0603991	-4.04933	1.09214e-18	1.6819e-16	Down Regulation
tsRNA-00619	10.8068	19.7247	1.88887	0.0957618	-3.38441	2.81061e-05	0.000721391	Down Regulation
tsRNA-00601	12.8601	23.4244	2.2957	0.0980045	-3.35101	7.00844e-06	0.000207558	Down Regulation
tsRNA-00412	30.8254	55.8736	5.77716	0.103397	-3.27373	3.33786e-11	1.97704e-09	Down Regulation
tsRNA-00104	9.69898	17.3482	2.04975	0.118154	-3.08126	0.000455046	0.00779835	Down Regulation
tsRNA-00728	4.0762	7.28842	0.86399	0.118543	-3.07652	0.0231339	0.187506	Down Regulation
tsRNA-00115	6.96285	12.2229	1.70282	0.139314	-2.84359	0.00406431	0.0467093	Down Regulation
tsRNA-00553	8.79147	15.3124	2.27054	0.148281	-2.75359	0.00123017	0.0185732	Down Regulation
tsRNA-00714	19.6071	33.8846	5.32958	0.157286	-2.66854	4.42565e-06	0.00014199	Down Regulation
tsRNA-00144	13.3037	22.7949	3.81247	0.167251	-2.57991	0.000256037	0.00518812	Down Regulation
tsRNA-00422	11.1622	18.9691	3.35531	0.176883	-2.49913	0.00167928	0.024397	Down Regulation
tsRNA-00198	10.1726	17.2106	3.13453	0.182127	-2.45698	0.00159352	0.0235964	Down Regulation
tsRNA-00602	16.5614	27.6673	5.45539	0.197178	-2.34243	0.000104723	0.00223991	Down Regulation
tsRNA-00599	28.3312	47.0879	9.57439	0.20333	-2.29811	1.51691e-06	5.3092e-05	Down Regulation
tsRNA-00392	8.75379	14.4833	3.02431	0.208814	-2.25971	0.00371824	0.0454452	Down Regulation
tsRNA-00034	41.477	68.1039	14.8501	0.218051	-2.19727	1.46844e-08	7.06685e-07	Down Regulation
tsRNA-00662	7.28525	11.7071	2.86342	0.244589	-2.03157	0.0184514	0.151144	Down Regulation
tsRNA-00499	3.56904	6.70608	0.431995	0.0644184	-1.95638	0.0156136	0.135084	Down Regulation
tsRNA-00180	18.5475	29.0977	7.99738	0.274846	-1.86331	0.000564331	0.00944642	Down Regulation
tsRNA-00699	47.321	74.1569	20.4852	0.276241	-1.856	0.0137056	0.122272	Down Regulation
tsRNA-00765	27.6669	43.026	12.3078	0.286054	-1.80564	6.27479e-05	0.00146412	Down Regulation
tsRNA-00529	10.6423	16.5227	4.76186	0.288202	-1.79485	0.0159762	0.135836	Down Regulation
tsRNA-00642	12.4551	19.3094	5.60069	0.290049	-1.78563	0.0107054	0.098133	Down Regulation
tsRNA-00485	15.4027	23.6973	7.10823	0.29996	-1.73716	0.00286288	0.0379303	Down Regulation
tsRNA-00269	7.96115	12.1949	3.72741	0.305653	-1.71003	0.0368301	0.267539	Down Regulation
tsRNA-00755	19.0975	28.3338	9.86108	0.348032	-1.52271	0.00378168	0.0454984	Down Regulation
tsRNA-00490	102.906	151.961	53.8501	0.354368	-1.49668	3.94367e-07	1.51831e-05	Down Regulation
tsRNA-00148	10.9431	16.109	5.77716	0.358629	-1.47943	0.0284622	0.216989	Down Regulation
tsRNA-00295	113.372	165.884	60.8601	0.366883	-1.44661	1.80502e-07	7.72148e-06	Down Regulation
tsRNA-00213	24.2447	35.0518	13.4375	0.383362	-1.38322	0.0036477	0.0453021	Down Regulation
tsRNA-00145	30.5475	43.7603	17.3347	0.396129	-1.33596	0.00399497	0.046608	Down Regulation
tsRNA-00644	22.6823	32.4288	12.9357	0.398895	-1.32592	0.0182913	0.151144	Down Regulation
tsRNA-00382	56.1306	79.379	32.8822	0.414243	-1.27145	0.000357901	0.0068896	Down Regulation
tsRNA-00515	76.4352	107.725	45.145	0.419075	-1.25472	0.000725695	0.0118891	Down Regulation
tsRNA-00498	25.0835	33.9107	16.2563	0.479386	-1.06074	0.0160533	0.135836	Down Regulation
tsRNA-00510	22.2485	14.8288	29.6683	2.00073	1.00053	0.032129	0.240188	Up Regulation
tsRNA-00742	48.7541	31.709	65.7991	2.07509	1.05318	0.0240308	0.19076	Up Regulation
tsRNA-00533	40.1393	25.3281	54.9504	2.16954	1.11739	0.00176435	0.0247009	Up Regulation
tsRNA-00105	63.2949	39.2424	87.3475	2.22585	1.15435	0.00037413	0.00701168	Up Regulation
tsRNA-00716	18.2804	10.9917	25.5691	2.32622	1.21799	0.0152544	0.133476	Up Regulation
tsRNA-00761	47.3536	27.8448	66.8623	2.40125	1.26378	0.00948467	0.0888581	Up Regulation
tsRNA-00731	46.653	27.3405	65.9654	2.41274	1.27067	0.0011175	0.0172095	Up Regulation
tsRNA-00026	2028.47	1180.42	2876.51	2.43686	1.28503	9.5448e-10	4.89966e-08	Up Regulation
tsRNA-00525	124.681	72.0703	177.292	2.45998	1.29865	1.33258e-06	4.88613e-05	Up Regulation
tsRNA-00409	45.1348	26.0602	64.2094	2.46389	1.30094	0.000235406	0.00489899	Up Regulation
tsRNA-00689	68.86	39.5248	98.1951	2.48439	1.31289	5.41306e-05	0.00130252	Up Regulation
tsRNA-00574	7.81713	4.14584	11.4884	2.77107	1.47044	0.0473505	0.325535	Up Regulation
tsRNA-00375	184.54	95.7769	273.304	2.85354	1.51275	2.73917e-08	1.24068e-06	Up Regulation
tsRNA-00339	14.6485	7.46515	21.8318	2.9245	1.54819	0.00602436	0.0653346	Up Regulation
tsRNA-00316	52.9165	26.326	79.5071	3.0201	1.5946	5.30861e-06	0.000163505	Up Regulation
tsRNA-00025	3037.07	1423.95	4650.19	3.26571	1.7074	8.21921e-11	4.52056e-09	Up Regulation
tsRNA-00328	11.3563	5.28604	17.4265	3.2967	1.72102	0.00923456	0.0877853	Up Regulation
tsRNA-00732	720.927	311.014	1130.84	3.63598	1.86235	6.63162e-17	8.51057e-15	Up Regulation
tsRNA-00641	6.68064	2.72126	10.64	3.90996	1.96715	0.0248609	0.195335	Up Regulation
tsRNA-00031	891.979	362.862	1421.1	3.91635	1.96951	2.9697e-19	5.71667e-17	Up Regulation
tsRNA-00312	5.88211	2.38545	9.37877	3.93165	1.97514	0.0335269	0.248228	Up Regulation
tsRNA-00704	21.2833	8.57126	33.9953	3.96619	1.98776	0.00577973	0.0639232	Up Regulation
tsRNA-00487	97.7232	39.0164	156.43	4.00934	2.00336	7.52617e-12	4.82929e-10	Up Regulation
tsRNA-00042	683.517	271.089	1095.94	4.04276	2.01534	5.79306e-20	1.48688e-17	Up Regulation
tsRNA-00414	8.39785	3.28269	13.513	4.11645	2.0414	0.00761533	0.0761533	Up Regulation
tsRNA-00391	16.6604	6.44643	26.8744	4.16887	2.05966	6.9605e-05	0.00157635	Up Regulation
tsRNA-00333	9.50684	3.54234	15.4713	4.36755	2.12683	0.00175192	0.0247009	Up Regulation
tsRNA-00549	151.235	55.2511	247.218	4.47445	2.16171	4.57193e-16	5.02912e-14	Up Regulation
tsRNA-00605	80.7374	27.231	134.244	4.92982	2.30154	6.8636e-14	5.87219e-12	Up Regulation
tsRNA-00055	22.6731	7.45905	37.8872	5.07936	2.34465	1.78713e-06	5.98299e-05	Up Regulation
tsRNA-00418	90.6568	28.6021	152.711	5.33916	2.41661	7.47315e-16	7.1929e-14	Up Regulation
tsRNA-00041	922.652	282.033	1563.27	5.54287	2.47063	8.2265e-25	3.1672e-22	Up Regulation
tsRNA-00248	13.6187	4.15967	23.0778	5.54799	2.47197	7.40245e-05	0.00162854	Up Regulation
tsRNA-00313	13.6521	4.03112	23.2731	5.77336	2.52941	2.65689e-05	0.000705451	Up Regulation
tsRNA-00315	5.82477	1.65274	9.99681	6.04863	2.59661	0.00548029	0.0620562	Up Regulation
tsRNA-00657	3.24064	0.890162	5.59112	6.28101	2.651	0.0420659	0.299914	Up Regulation
tsRNA-00467	6.62359	1.7935	11.4537	6.38621	2.67496	0.00290635	0.0379303	Up Regulation
tsRNA-00293	5.16233	1.18227	9.14239	7.7329	2.95101	0.00647707	0.0688461	Up Regulation
tsRNA-00036	35.2821	7.52462	63.0396	8.37777	3.06657	1.10697e-12	7.74876e-11	Up Regulation
tsRNA-00043	34.9201	7.08208	62.7582	8.86155	3.14756	2.25701e-13	1.73789e-11	Up Regulation
tsRNA-00648	3.30207	0.470467	6.13367	13.0374	3.70459	0.00789294	0.0769312	Up Regulation
tsRNA-00037	6.71567	0.470467	12.9609	27.5489	4.78393	7.71455e-06	0.000220007	Up Regulation
tsRNA-00032	16.1413	0.648825	31.6337	48.7554	5.60749	2.2682e-07	9.1922e-06	Up Regulation
