# Supplementary material for: tsRNA-00764 Regulates Estrogen and Progesterone Synthesis and Lipid Deposition by Targeting PPAR-γ in Duck Granulosa Cells
Source: Int J Mol Sci. 2024 Oct 19;25(20):11251. doi: 10.3390/ijms252011251 (PMC11508606; doi:10.3390/ijms252011251)
Supplement: Supplementary file 1 [file ijms-25-11251-s001.zip › Table S2 .xls]

## Sheet: Sheet1
Table S2: List of differentially expressed genes in granulosa cells from duck pre-hierarchal and hierarchal follicles.
id	Name	Description	foldChange(post/pre)(post/pre)	log2FoldChange	pval	padj	Regulation	Chromosome	KEGG	GO	Entrez_geneID	UniProtAC	Pathway
SLCO2B1	SLCO2B1	LOW QUALITY PROTEIN: solute carrier organic anion transporter family member 2B1	Inf	Inf	8.80984e-65	1.02191e-63	Up Regulation	NC_051772.1	K14352	GO:0001889;GO:0003674;GO:0005215;GO:0005319;GO:0005342;GO:0005575;GO:0005623;GO:0005886;GO:0005887;GO:0006810;GO:0006811;GO:0006820;GO:0006869;GO:0007275;GO:0008028;GO:0008150;GO:0008509;GO:0008514;GO:0009925;GO:0010876;GO:0015075;GO:0015125;GO:0015291;GO:0015318;GO:0015347;GO:0015711;GO:0015718;GO:0015721;GO:0015849;GO:0015850;GO:0016020;GO:0016021;GO:0016323;GO:0016324;GO:0022804;GO:0022857;GO:…	101798401	Q9JHI3	-
AQP4	AQP4	LOW QUALITY PROTEIN: aquaporin-4	Inf	Inf	8.68264e-56	8.78486e-55	Up Regulation	NC_051773.1	K09866	GO:0001678;GO:0001817;GO:0001818;GO:0002376;GO:0003008;GO:0003014;GO:0003091;GO:0003097;GO:0003674;GO:0005215;GO:0005372;GO:0005488;GO:0005515;GO:0005575;GO:0005622;GO:0005623;GO:0005737;GO:0005886;GO:0005887;GO:0005911;GO:0006810;GO:0006811;GO:0006833;GO:0006950;GO:0006952;GO:0006955;GO:0007600;GO:0007605;GO:0008150;GO:0009743;GO:0009746;GO:0009749;GO:0009897;GO:0009925;GO:0009986;GO:0009987;GO:…	101798538	O77750	-
HAPLN4	HAPLN4	hyaluronan and proteoglycan link protein 4	Inf	Inf	2.38866e-27	1.32202e-26	Up Regulation	NC_051800.1	K06853	GO:0001501;GO:0003674;GO:0005198;GO:0005201;GO:0005488;GO:0005539;GO:0005540;GO:0007275;GO:0007399;GO:0007417;GO:0008150;GO:0031406;GO:0032501;GO:0032502;GO:0036094;GO:0043167;GO:0043168;GO:0043177;GO:0048731;GO:0048856;GO:0097367;	110353638	Q80WM4	-
TBX20	TBX20	T-box transcription factor TBX20 isoform X2	0.000154631	-12.6589	0	0	Down Regulation	NC_051773.1	K10185	GO:0000003;GO:0000122;GO:0000902;GO:0000904;GO:0000976;GO:0000977;GO:0000978;GO:0000981;GO:0000982;GO:0000987;GO:0001012;GO:0001067;GO:0001077;GO:0001085;GO:0001102;GO:0001221;GO:0001222;GO:0001224;GO:0001226;GO:0001227;GO:0001228;GO:0001525;GO:0001568;GO:0001569;GO:0001570;GO:0001655;GO:0001704;GO:0001706;GO:0001707;GO:0001708;GO:0001709;GO:0001763;GO:0001764;GO:0001944;GO:0001947;GO:0002009;GO:…	101796421	Q8UW76	-
SOX9	SOX9	transcription factor SOX-9	0.021524	-8.53791	1.00787e-13	3.59046e-13	Down Regulation	NC_051790.1	K09270	GO:0000003;GO:0000122;GO:0000165;GO:0000976;GO:0000977;GO:0000978;GO:0000981;GO:0000982;GO:0000987;GO:0001012;GO:0001046;GO:0001047;GO:0001067;GO:0001077;GO:0001101;GO:0001158;GO:0001228;GO:0001501;GO:0001502;GO:0001503;GO:0001654;GO:0001655;GO:0001656;GO:0001657;GO:0001658;GO:0001667;GO:0001708;GO:0001754;GO:0001755;GO:0001763;GO:0001822;GO:0001823;GO:0001837;GO:0001838;GO:0001889;GO:0001894;GO:…	101796646	Q9BG91	-
ACTA2	ACTA2	actin, aortic smooth muscle	0.0045256	-7.78767	0	0	Down Regulation	NC_051777.1	K12314	GO:0001568;GO:0001655;GO:0001725;GO:0001822;GO:0001932;GO:0001934;GO:0001944;GO:0002064;GO:0003008;GO:0003012;GO:0003013;GO:0003018;GO:0003674;GO:0005198;GO:0005200;GO:0005488;GO:0005515;GO:0005575;GO:0005622;GO:0005623;GO:0005737;GO:0005829;GO:0005856;GO:0005865;GO:0005884;GO:0006936;GO:0006939;GO:0006996;GO:0007010;GO:0007015;GO:0007275;GO:0007517;GO:0007519;GO:0008015;GO:0008150;GO:0008217;GO:…	101793497	P62739	ko04261(Adrenergic signaling in cardiomyocytes);ko04260(Cardiac muscle contraction)
LOC101790466	LOC101790466	P2X purinoceptor 2	Inf	Inf	7.65026e-20	3.42057e-19	Up Regulation	NC_051787.1	K05216	-	101790466	Q9UBL9	ko04080(Neuroactive ligand-receptor interaction);ko04020(Calcium signaling pathway)
RASL12	RASL12	ras-like protein family member 12	Inf	Inf	9.8229e-18	4.09427e-17	Up Regulation	NC_051782.1	K07854	-	101793229	Q9NYN1	-
HAND2	HAND2	heart- and neural crest derivatives-expressed protein 2	0.0046288	-7.75515	1.29252e-35	8.82645e-35	Down Regulation	NC_051775.1	K18486	GO:0000228;GO:0000785;GO:0000790;GO:0000902;GO:0000904;GO:0000976;GO:0000977;GO:0000978;GO:0000981;GO:0000982;GO:0000987;GO:0001012;GO:0001067;GO:0001077;GO:0001101;GO:0001228;GO:0001501;GO:0001568;GO:0001667;GO:0001701;GO:0001738;GO:0001755;GO:0001838;GO:0001932;GO:0001934;GO:0001944;GO:0001947;GO:0001967;GO:0002009;GO:0002164;GO:0002376;GO:0002520;GO:0003007;GO:0003008;GO:0003013;GO:0003015;GO:…	113843532	P61296	-
LOC110353145	LOC110353145	membrane-spanning 4-domains subfamily A member 12 isoform X2	Inf	Inf	1.10077e-17	4.5755e-17	Up Regulation	NC_051776.1	K22190	-	110353145	Q9NXJ0	-
SHH	SHH	LOW QUALITY PROTEIN: sonic hedgehog protein	Inf	Inf	2.11385e-17	8.69806e-17	Up Regulation	NC_051773.1	K11988	GO:0000003;GO:0000122;GO:0000578;GO:0000902;GO:0000904;GO:0001101;GO:0001501;GO:0001503;GO:0001525;GO:0001558;GO:0001568;GO:0001569;GO:0001570;GO:0001649;GO:0001654;GO:0001655;GO:0001656;GO:0001657;GO:0001658;GO:0001664;GO:0001666;GO:0001667;GO:0001708;GO:0001709;GO:0001745;GO:0001746;GO:0001751;GO:0001752;GO:0001754;GO:0001755;GO:0001756;GO:0001763;GO:0001775;GO:0001816;GO:0001822;GO:0001823;GO:…	101805147	Q91035
PLAC9	PLAC9	placenta-specific protein 9 isoform X1	Inf	Inf	9.93592e-17	3.99497e-16	Up Regulation	NC_051777.1	-	-	101794926	Q2TBK3	-
RYR2	RYR2	ryanodine receptor 2 isoform X6	0.00649437	-7.2666	0	0	Down Regulation	NC_051774.1	K04962	GO:0000041;GO:0001508;GO:0001666;GO:0002009;GO:0002026;GO:0002027;GO:0002682;GO:0003007;GO:0003008;GO:0003012;GO:0003013;GO:0003015;GO:0003143;GO:0003205;GO:0003206;GO:0003208;GO:0003214;GO:0003220;GO:0003229;GO:0003231;GO:0003300;GO:0003674;GO:0005215;GO:0005216;GO:0005217;GO:0005219;GO:0005261;GO:0005262;GO:0005488;GO:0005509;GO:0005513;GO:0005515;GO:0005516;GO:0005575;GO:0005622;GO:0005623;GO:…	101793907	Q92736	ko04371(Apelin signaling pathway);ko04261(Adrenergic signaling in cardiomyocytes);ko04260(Cardiac muscle contraction);ko04020(Calcium signaling pathway)
LSP1	LSP1	lymphocyte-specific protein 1	0.00664422	-7.23368	0	0	Down Regulation	NC_051776.1	K14957	GO:0003674;GO:0003779;GO:0005488;GO:0005515;GO:0005575;GO:0005622;GO:0005623;GO:0005856;GO:0005886;GO:0006915;GO:0006935;GO:0006950;GO:0006952;GO:0006968;GO:0006996;GO:0007010;GO:0008092;GO:0008150;GO:0008219;GO:0009605;GO:0009987;GO:0012501;GO:0015629;GO:0016020;GO:0016043;GO:0040011;GO:0042221;GO:0042330;GO:0043226;GO:0043228;GO:0043229;GO:0043232;GO:0044424;GO:0044464;GO:0050896;GO:0071840;GO:…	101793659	P33241	ko04625(C-type lectin receptor signaling pathway)
WNT2B	WNT2B	protein Wnt-2b	0.00693361	-7.17218	1.31304e-23	6.56782e-23	Down Regulation	NC_051798.1	K00182	GO:0000003;GO:0000902;GO:0000904;GO:0001501;GO:0001654;GO:0001664;GO:0001754;GO:0001759;GO:0001816;GO:0001817;GO:0001819;GO:0002009;GO:0002011;GO:0002062;GO:0002088;GO:0002376;GO:0002520;GO:0003002;GO:0003006;GO:0003156;GO:0003407;GO:0003674;GO:0005102;GO:0005109;GO:0005488;GO:0005515;GO:0005575;GO:0005576;GO:0005615;GO:0005622;GO:0005623;GO:0006950;GO:0007154;GO:0007165;GO:0007166;GO:0007267;GO:…	101800865	Q98SN7	ko04916(Melanogenesis);ko04310(Wnt signaling pathway);ko04150(mTOR signaling pathway)
BNC1	BNC1	zinc finger protein basonuclin-1 isoform X3	Inf	Inf	8.19571e-16	3.18031e-15	Up Regulation	NC_051782.1	K24146	GO:0000976;GO:0000981;GO:0001067;GO:0001158;GO:0001837;GO:0001894;GO:0001895;GO:0002009;GO:0002165;GO:0003002;GO:0003674;GO:0003676;GO:0003677;GO:0003690;GO:0003700;GO:0005488;GO:0005575;GO:0005622;GO:0005623;GO:0005634;GO:0005654;GO:0005737;GO:0006355;GO:0006356;GO:0006357;GO:0006950;GO:0006996;GO:0007162;GO:0007275;GO:0007389;GO:0007399;GO:0007417;GO:0007420;GO:0007444;GO:0007447;GO:0007449;GO:…	101797012	Q01954	-
CD7	CD7	T-cell antigen CD7 isoform X1	Inf	Inf	2.27982e-13	7.99921e-13	Up Regulation	NC_051790.1	K06457	GO:0001775;GO:0001894;GO:0002376;GO:0003674;GO:0005575;GO:0005623;GO:0005886;GO:0006955;GO:0007154;GO:0007165;GO:0007166;GO:0007167;GO:0007169;GO:0008150;GO:0009987;GO:0016020;GO:0016021;GO:0023052;GO:0031224;GO:0032501;GO:0038023;GO:0042110;GO:0042592;GO:0044425;GO:0044464;GO:0045321;GO:0046649;GO:0048871;GO:0048872;GO:0048873;GO:0050789;GO:0050794;GO:0050896;GO:0051716;GO:0060089;GO:0060249;GO:…	101801512	P50283	-
JPH2	JPH2	junctophilin-2	0.00797005	-6.9712	1.66501e-58	1.76612e-57	Down Regulation	NC_051792.1	K19530	GO:0001786;GO:0003008;GO:0003012;GO:0003674;GO:0005198;GO:0005215;GO:0005216;GO:0005217;GO:0005261;GO:0005262;GO:0005488;GO:0005543;GO:0005546;GO:0005547;GO:0005575;GO:0005622;GO:0005623;GO:0005737;GO:0005783;GO:0005789;GO:0005886;GO:0006810;GO:0006811;GO:0006812;GO:0006816;GO:0006873;GO:0006874;GO:0006875;GO:0006936;GO:0007154;GO:0007165;GO:0007204;GO:0008150;GO:0008289;GO:0008324;GO:0009966;GO:…	101791454	Q2PS20	-
CHRDL2	CHRDL2	chordin-like protein 2 isoform X1	Inf	Inf	6.60856e-13	2.27598e-12	Up Regulation	NC_051772.1	K17280	GO:0006355;GO:0006357;GO:0008150;GO:0009889;GO:0009966;GO:0009968;GO:0009987;GO:0010468;GO:0010556;GO:0010646;GO:0010648;GO:0019219;GO:0019222;GO:0023051;GO:0023057;GO:0030154;GO:0030510;GO:0030514;GO:0031323;GO:0031326;GO:0032502;GO:0048519;GO:0048523;GO:0048583;GO:0048585;GO:0048869;GO:0050789;GO:0050794;GO:0051171;GO:0051252;GO:0060255;GO:0065007;GO:0080090;GO:0090092;GO:0090101;GO:0090287;GO:…	101798768	Q6WN34	-
GPR26	GPR26	G-protein coupled receptor 26	0.00837404	-6.89986	1.28698e-18	5.50844e-18	Down Regulation	NC_051777.1	K08411	GO:0003674;GO:0004888;GO:0004930;GO:0005575;GO:0005623;GO:0005886;GO:0007154;GO:0007165;GO:0007186;GO:0007187;GO:0007188;GO:0007189;GO:0008150;GO:0009987;GO:0016020;GO:0019932;GO:0019933;GO:0019935;GO:0023052;GO:0035556;GO:0038023;GO:0044464;GO:0050789;GO:0050794;GO:0050896;GO:0051716;GO:0060089;GO:0065007;GO:0071944;	101793351	Q8NDV2	-
ITGA11	ITGA11	integrin alpha-11 isoform X1	0.00907821	-6.78338	7.29243e-206	3.71398e-204	Down Regulation	NC_051782.1	K06587	GO:0003674;GO:0004888;GO:0005488;GO:0005518;GO:0005575;GO:0005623;GO:0005886;GO:0005887;GO:0005912;GO:0005924;GO:0005925;GO:0006928;GO:0006929;GO:0007154;GO:0007155;GO:0007160;GO:0007165;GO:0007166;GO:0007229;GO:0007275;GO:0007517;GO:0008150;GO:0008305;GO:0009987;GO:0016020;GO:0016021;GO:0016043;GO:0016477;GO:0022610;GO:0023052;GO:0030054;GO:0030055;GO:0030198;GO:0031224;GO:0031226;GO:0031589;GO:…	101805216	Q9UKX5	ko04810(Regulation of actin cytoskeleton);ko04512(ECM-receptor interaction);ko04510(Focal adhesion)
B3GALT2	B3GALT2	beta-1,3-galactosyltransferase 2	Inf	Inf	2.38943e-10	7.34306e-10	Up Regulation	NC_051779.1	K07820	GO:0003674;GO:0003824;GO:0005975;GO:0006464;GO:0006486;GO:0006629;GO:0006643;GO:0006664;GO:0006665;GO:0006672;GO:0006677;GO:0006681;GO:0006682;GO:0006687;GO:0006688;GO:0006807;GO:0008150;GO:0008152;GO:0008194;GO:0008378;GO:0008499;GO:0008610;GO:0009058;GO:0009059;GO:0009100;GO:0009101;GO:0009247;GO:0009311;GO:0009312;GO:0009987;GO:0016051;GO:0016740;GO:0016757;GO:0016758;GO:0019374;GO:0019375;GO:…	101802460	O43825	ko00601(Glycosphingolipid biosynthesis - lacto and neolacto series)
HOXD11	HOXD11	homeobox protein Hox-D11	0.00973012	-6.68333	2.08813e-125	5.23799e-124	Down Regulation	NC_051778.1	K09296	GO:0000003;GO:0000981;GO:0001501;GO:0001655;GO:0001656;GO:0001657;GO:0001658;GO:0001759;GO:0001763;GO:0001822;GO:0001823;GO:0002009;GO:0003002;GO:0003156;GO:0003674;GO:0003700;GO:0005575;GO:0005622;GO:0005623;GO:0005634;GO:0005654;GO:0006355;GO:0006357;GO:0007275;GO:0007338;GO:0007389;GO:0008150;GO:0009566;GO:0009653;GO:0009790;GO:0009792;GO:0009887;GO:0009888;GO:0009889;GO:0009952;GO:0009953;GO:…	101802022	P24342	-
GATA2	GATA2	endothelial transcription factor GATA-2 isoform X3	0.00978017	-6.67592	6.39825e-35	4.28989e-34	Down Regulation	NC_051784.1	K17894	GO:0000003;GO:0000122;GO:0000902;GO:0000904;GO:0000976;GO:0000977;GO:0000978;GO:0000980;GO:0000981;GO:0000982;GO:0000987;GO:0001012;GO:0001067;GO:0001077;GO:0001085;GO:0001158;GO:0001161;GO:0001162;GO:0001228;GO:0001655;GO:0001701;GO:0001708;GO:0001709;GO:0001764;GO:0001890;GO:0001892;GO:0001894;GO:0001936;GO:0001938;GO:0002376;GO:0002520;GO:0002521;GO:0002573;GO:0002682;GO:0002683;GO:0002684;GO:…	101801924	P23824	-
COL1A1	COL1A1	LOW QUALITY PROTEIN: collagen alpha-1(I) chain	0.00862458	-6.65733	2.32158e-74	3.10489e-73	Down Regulation	NC_051799.1	K19720	GO:0000302;GO:0001101;GO:0001501;GO:0001503;GO:0001568;GO:0001649;GO:0001775;GO:0001944;GO:0001957;GO:0001958;GO:0002020;GO:0002376;GO:0002682;GO:0003008;GO:0003674;GO:0005198;GO:0005201;GO:0005488;GO:0005515;GO:0005575;GO:0005576;GO:0005581;GO:0005583;GO:0005584;GO:0005615;GO:0005622;GO:0005623;GO:0005737;GO:0005783;GO:0005788;GO:0005794;GO:0006355;GO:0006810;GO:0006928;GO:0006950;GO:0006979;GO:…	119714063	P02457	-
LOC101796828	LOC101796828	calcium-activated potassium channel subunit beta-2 isoform X6	0.0106143	-6.55785	1.25245e-47	1.10399e-46	Down Regulation	NC_051780.1	K04938	GO:0001508;GO:0003008;GO:0003013;GO:0003018;GO:0003674;GO:0005215;GO:0005216;GO:0005227;GO:0005261;GO:0005267;GO:0005513;GO:0005575;GO:0005623;GO:0005886;GO:0005887;GO:0006810;GO:0006811;GO:0006812;GO:0006813;GO:0007154;GO:0007267;GO:0007268;GO:0008015;GO:0008076;GO:0008150;GO:0008200;GO:0008324;GO:0009593;GO:0009987;GO:0010035;GO:0010038;GO:0015075;GO:0015077;GO:0015079;GO:0015267;GO:0015269;GO:…	101796828	Q9Y691	ko04270(Vascular smooth muscle contraction)
SYT3	SYT3	synaptotagmin-3	Inf	Inf	4.73617e-10	1.43365e-09	Up Regulation	NW_024010334.1	K19903	GO:0000149;GO:0001505;GO:0001558;GO:0001786;GO:0003674;GO:0005488;GO:0005509;GO:0005515;GO:0005543;GO:0005544;GO:0005546;GO:0005575;GO:0005622;GO:0005623;GO:0005737;GO:0005768;GO:0005886;GO:0006810;GO:0006836;GO:0006887;GO:0006906;GO:0006996;GO:0007154;GO:0007267;GO:0007268;GO:0007269;GO:0007275;GO:0007399;GO:0008150;GO:0008289;GO:0009987;GO:0010035;GO:0010038;GO:0010638;GO:0010720;GO:0010975;GO:…	119715455	P40748	-
GABRR3	GABRR3	gamma-aminobutyric acid receptor subunit rho-3	0.0106441	-6.5538	3.85304e-06	9.23044e-06	Down Regulation	NC_051772.1	K05190	GO:0003674;GO:0004888;GO:0004890;GO:0005488;GO:0005515;GO:0005575;GO:0005623;GO:0005886;GO:0007154;GO:0007165;GO:0007186;GO:0007214;GO:0007267;GO:0007268;GO:0008150;GO:0009987;GO:0016020;GO:0016917;GO:0019904;GO:0023052;GO:0032991;GO:0038023;GO:0043235;GO:0044425;GO:0044456;GO:0044459;GO:0044464;GO:0045202;GO:0045211;GO:0050789;GO:0050794;GO:0050896;GO:0051716;GO:0060089;GO:0065007;GO:0071944;GO:…	101804930	P50573	ko04080(Neuroactive ligand-receptor interaction)
RSAD2	RSAD2	radical S-adenosyl methionine domain-containing protein 2 precursor	Inf	Inf	7.05173e-10	2.11804e-09	Up Regulation	NC_051774.1	K15045	GO:0001503;GO:0001650;GO:0001775;GO:0001817;GO:0001819;GO:0002252;GO:0002376;GO:0002520;GO:0002521;GO:0002682;GO:0002684;GO:0002697;GO:0002699;GO:0002700;GO:0002702;GO:0002703;GO:0002705;GO:0002706;GO:0002708;GO:0002709;GO:0002711;GO:0002718;GO:0002720;GO:0002724;GO:0002726;GO:0002791;GO:0002792;GO:0002819;GO:0002821;GO:0002822;GO:0002824;GO:0002828;GO:0002830;GO:0003674;GO:0005488;GO:0005515;GO:…	101791352	Q2HJF9	ko05164(Influenza A)
LOC101802072	LOC101802072	uncharacterized protein LOC101802072	Inf	Inf	1.03363e-09	3.08497e-09	Up Regulation	NC_051779.1	K05479	-	101802072	-	ko04060(Cytokine-cytokine receptor interaction)
LOC113844887	LOC113844887	uncharacterized protein LOC113844887 isoform X1	Inf	Inf	7.10546e-09	2.02025e-08	Up Regulation	NC_051783.1	-	-	113844887	-	-
P4HA3	P4HA3	prolyl 4-hydroxylase subunit alpha-3	0.010949	-6.51306	3.72661e-14	1.35242e-13	Down Regulation	NC_051772.1	K00472	GO:0003674;GO:0003824;GO:0004656;GO:0005575;GO:0005622;GO:0005623;GO:0005737;GO:0005783;GO:0005788;GO:0006464;GO:0006807;GO:0008150;GO:0008152;GO:0009987;GO:0012505;GO:0016222;GO:0016491;GO:0016705;GO:0016706;GO:0018126;GO:0018193;GO:0018208;GO:0019511;GO:0019538;GO:0019798;GO:0031543;GO:0031545;GO:0031974;GO:0032991;GO:0036211;GO:0043170;GO:0043226;GO:0043227;GO:0043229;GO:0043231;GO:0043233;GO:…	101799325	Q75UG4	ko00330(Arginine and proline metabolism)
HTR7	HTR7	5-hydroxytryptamine receptor 7	0.0112494	-6.474	1.30672e-42	1.03974e-41	Down Regulation	NC_051777.1	K04163	GO:0003008;GO:0003012;GO:0003013;GO:0003014;GO:0003674;GO:0004888;GO:0004930;GO:0004993;GO:0005488;GO:0005575;GO:0005622;GO:0005623;GO:0005737;GO:0005783;GO:0005791;GO:0005886;GO:0005887;GO:0006936;GO:0006939;GO:0006950;GO:0007154;GO:0007165;GO:0007186;GO:0007187;GO:0007188;GO:0007189;GO:0007192;GO:0007193;GO:0007198;GO:0007210;GO:0007267;GO:0007268;GO:0007275;GO:0007399;GO:0007588;GO:0007600;GO:…	101799166	P34969	ko04080(Neuroactive ligand-receptor interaction);ko04020(Calcium signaling pathway)
GRIN2C	GRIN2C	glutamate receptor ionotropic, NMDA 2C isoform X2	0.0119545	-6.3863	1.13677e-14	4.22579e-14	Down Regulation	NC_051790.1	K05211	GO:0000165;GO:0003008;GO:0003674;GO:0004888;GO:0004970;GO:0004972;GO:0005085;GO:0005088;GO:0005215;GO:0005216;GO:0005230;GO:0005244;GO:0005261;GO:0005262;GO:0005488;GO:0005515;GO:0005575;GO:0005623;GO:0005886;GO:0005887;GO:0006464;GO:0006468;GO:0006793;GO:0006796;GO:0006807;GO:0006810;GO:0006811;GO:0006812;GO:0006816;GO:0006873;GO:0006874;GO:0006875;GO:0006950;GO:0007154;GO:0007165;GO:0007166;GO:…	101800611	Q01098	ko04080(Neuroactive ligand-receptor interaction);ko04020(Calcium signaling pathway)
COL5A1	COL5A1	collagen alpha-1(V) chain isoform X3	0.0135707	-6.20336	0	0	Down Regulation	NC_051789.1	K19721	GO:0001568;GO:0001654;GO:0001944;GO:0002009;GO:0002011;GO:0003007;GO:0003674;GO:0005102;GO:0005178;GO:0005198;GO:0005201;GO:0005488;GO:0005515;GO:0005539;GO:0005575;GO:0005576;GO:0005581;GO:0005583;GO:0005588;GO:0005604;GO:0005622;GO:0005623;GO:0005737;GO:0005783;GO:0005788;GO:0006928;GO:0006950;GO:0007009;GO:0007155;GO:0007275;GO:0007423;GO:0007507;GO:0008150;GO:0008152;GO:0008201;GO:0009058;GO:…	101793387	O88207	-
RFX8	RFX8	DNA-binding protein RFX8	Inf	Inf	2.45526e-08	6.77211e-08	Up Regulation	NC_051772.1	-	GO:0000976;GO:0000977;GO:0000978;GO:0000981;GO:0000987;GO:0001012;GO:0001067;GO:0003674;GO:0003676;GO:0003677;GO:0003690;GO:0003700;GO:0005488;GO:0005575;GO:0005622;GO:0005623;GO:0005634;GO:0006355;GO:0006357;GO:0008150;GO:0009889;GO:0010468;GO:0010556;GO:0019219;GO:0019222;GO:0031323;GO:0031326;GO:0043226;GO:0043227;GO:0043229;GO:0043231;GO:0043565;GO:0044212;GO:0044424;GO:0044464;GO:0050789;GO:…	101799474	Q6ZV50	-
LOC101798906	LOC101798906	programmed cell death 1 ligand 2 isoform X2	Inf	Inf	7.29435e-08	1.96429e-07	Up Regulation	NC_051804.1	K06708	GO:0001817;GO:0001818;GO:0002376;GO:0002682;GO:0002683;GO:0002684;GO:0002694;GO:0002695;GO:0002696;GO:0005575;GO:0005623;GO:0005886;GO:0006955;GO:0007162;GO:0008150;GO:0008284;GO:0008285;GO:0016020;GO:0022407;GO:0022408;GO:0022409;GO:0030155;GO:0031294;GO:0031295;GO:0032649;GO:0032653;GO:0032689;GO:0032693;GO:0032944;GO:0032945;GO:0032946;GO:0042102;GO:0042127;GO:0042129;GO:0042130;GO:0044464;GO:…	101798906	Q9EP73	ko04514(Cell adhesion molecules)
LAMA1	LAMA1	laminin subunit alpha-1	0.0142519	-6.1327	0	0	Down Regulation	NC_051773.1	K05637	GO:0000003;GO:0001568;GO:0001654;GO:0001738;GO:0001763;GO:0001944;GO:0002009;GO:0002011;GO:0003006;GO:0003674;GO:0005198;GO:0005201;GO:0005488;GO:0005515;GO:0005575;GO:0005576;GO:0005604;GO:0005605;GO:0005606;GO:0005608;GO:0005615;GO:0005911;GO:0006464;GO:0006468;GO:0006793;GO:0006796;GO:0006807;GO:0007154;GO:0007163;GO:0007165;GO:0007166;GO:0007275;GO:0007399;GO:0007423;GO:0007431;GO:0007435;GO:…	101791570	P25391	ko04512(ECM-receptor interaction);ko04510(Focal adhesion)
ODAD2	ODAD2	armadillo repeat-containing protein 4	0.0144921	-6.10859	1.97357e-212	1.05485e-210	Down Regulation	NC_051773.1	K24125	GO:0000003;GO:0000226;GO:0001578;GO:0003006;GO:0003341;GO:0003352;GO:0003356;GO:0005575;GO:0005622;GO:0005623;GO:0005634;GO:0005737;GO:0005856;GO:0005929;GO:0005930;GO:0006928;GO:0006996;GO:0007010;GO:0007017;GO:0007018;GO:0007275;GO:0007276;GO:0007281;GO:0007283;GO:0007286;GO:0007291;GO:0007349;GO:0007368;GO:0007389;GO:0007399;GO:0007417;GO:0007420;GO:0007507;GO:0008150;GO:0009653;GO:0009799;GO:…	101793144	Q5T2S8	-
LOC101800655	LOC101800655	glycine receptor subunit alpha-4 isoform X2	0.0161561	-5.95178	1.5477e-09	4.56612e-09	Down Regulation	NC_051781.1	K05271	GO:0001101;GO:0001508;GO:0003008;GO:0003674;GO:0005215;GO:0005216;GO:0005230;GO:0005231;GO:0005234;GO:0005237;GO:0005253;GO:0005254;GO:0005488;GO:0005515;GO:0005575;GO:0005623;GO:0005886;GO:0005887;GO:0006810;GO:0006811;GO:0006820;GO:0006821;GO:0007154;GO:0007165;GO:0007166;GO:0007186;GO:0007218;GO:0007267;GO:0007268;GO:0007600;GO:0007606;GO:0007610;GO:0007626;GO:0008068;GO:0008144;GO:0008150;GO:…	101800655	Q61603	-
HAS3	HAS3	hyaluronan synthase 3	Inf	Inf	5.26138e-07	1.34069e-06	Up Regulation	NC_051783.1	K00752	GO:0000271;GO:0003674;GO:0003824;GO:0005575;GO:0005576;GO:0005622;GO:0005623;GO:0005737;GO:0005886;GO:0005887;GO:0005975;GO:0005976;GO:0006022;GO:0006023;GO:0006024;GO:0006082;GO:0006355;GO:0006807;GO:0007155;GO:0008150;GO:0008152;GO:0008194;GO:0009058;GO:0009059;GO:0009889;GO:0009891;GO:0009893;GO:0009987;GO:0010468;GO:0010556;GO:0010557;GO:0010604;GO:0010628;GO:0016020;GO:0016021;GO:0016043;GO:…	101794398	O08650	-
PTN	PTN	pleiotrophin	0.0186181	-5.74715	2.36132e-09	6.90188e-09	Down Regulation	NC_051772.1	K16642	GO:0000003;GO:0001101;GO:0001501;GO:0001503;GO:0001654;GO:0001666;GO:0001754;GO:0001756;GO:0001889;GO:0003002;GO:0003008;GO:0003158;GO:0003407;GO:0003674;GO:0004857;GO:0004864;GO:0005102;GO:0005488;GO:0005515;GO:0005539;GO:0005575;GO:0005576;GO:0005604;GO:0005615;GO:0005622;GO:0005623;GO:0005737;GO:0005783;GO:0006950;GO:0007154;GO:0007165;GO:0007166;GO:0007167;GO:0007185;GO:0007275;GO:0007389;GO:…	101792457	P32760	-
WDFY4	WDFY4	WD repeat- and FYVE domain-containing protein 4 isoform X2	0.0188775	-5.72719	1.81197e-261	1.29895e-259	Down Regulation	NC_051777.1	K24777	-	101792719	Q6ZS81	-
LOC101790335	LOC101790335	sulfotransferase 6B1 isoform X1	Inf	Inf	9.95082e-07	2.48622e-06	Up Regulation	NC_051774.1	K22523	-	101790335	P0CC03	-
RFX4	RFX4	transcription factor RFX4 isoform X2	Inf	Inf	2.21424e-06	5.40028e-06	Up Regulation	NC_051772.1	K09174	GO:0000976;GO:0000977;GO:0000978;GO:0000981;GO:0000982;GO:0000987;GO:0001012;GO:0001067;GO:0001077;GO:0001228;GO:0003002;GO:0003674;GO:0003676;GO:0003677;GO:0003682;GO:0003690;GO:0003700;GO:0005488;GO:0005575;GO:0005622;GO:0005623;GO:0005634;GO:0006139;GO:0006351;GO:0006355;GO:0006357;GO:0006366;GO:0006725;GO:0006807;GO:0006996;GO:0007275;GO:0007389;GO:0007399;GO:0007417;GO:0007420;GO:0008150;GO:…	101804942	Q33E94	-
LOC101793613	LOC101793613	prolargin	0.0190695	-5.71259	2.40137e-85	3.77972e-84	Down Regulation	NC_051798.1	K08125	GO:0000323;GO:0001501;GO:0003674;GO:0005198;GO:0005201;GO:0005488;GO:0005539;GO:0005575;GO:0005576;GO:0005615;GO:0005622;GO:0005623;GO:0005737;GO:0005764;GO:0005773;GO:0005775;GO:0005794;GO:0005796;GO:0006022;GO:0006023;GO:0006024;GO:0006026;GO:0006027;GO:0006082;GO:0006790;GO:0006807;GO:0007275;GO:0007568;GO:0007569;GO:0008150;GO:0008152;GO:0008201;GO:0009056;GO:0009057;GO:0009058;GO:0009059;GO:…	101793613	Q9GKN8	-
TC2N	TC2N	tandem C2 domains nuclear protein isoform X2	Inf	Inf	2.2387e-06	5.45642e-06	Up Regulation	NC_051776.1	K17287	GO:0005575;GO:0005622;GO:0005623;GO:0005634;GO:0005886;GO:0016020;GO:0043226;GO:0043227;GO:0043229;GO:0043231;GO:0044424;GO:0044464;GO:0071944;	101799190	Q8N9U0	-
PIK3C2G	PIK3C2G	phosphatidylinositol 4-phosphate 3-kinase C2 domain-containing subunit gamma isoform X2	Inf	Inf	7.09613e-06	1.67034e-05	Up Regulation	NC_051772.1	K00923	GO:0003674;GO:0003824;GO:0005575;GO:0005622;GO:0005623;GO:0005634;GO:0005635;GO:0005737;GO:0005794;GO:0005829;GO:0005886;GO:0005942;GO:0006629;GO:0006644;GO:0006650;GO:0006661;GO:0006793;GO:0006796;GO:0006928;GO:0006935;GO:0007154;GO:0007165;GO:0008150;GO:0008152;GO:0008610;GO:0008654;GO:0009058;GO:0009605;GO:0009987;GO:0012505;GO:0014065;GO:0016020;GO:0016032;GO:0016301;GO:0016303;GO:0016307;GO:…	101790027	O75747	ko05132(Salmonella infection);ko04070(Phosphatidylinositol signaling system);ko00562(Inositol phosphate metabolism)
FMOD	FMOD	fibromodulin	0.0200705	-5.63878	2.61077e-22	1.25766e-21	Down Regulation	NC_051798.1	K08121	GO:0000323;GO:0005575;GO:0005576;GO:0005615;GO:0005622;GO:0005623;GO:0005737;GO:0005764;GO:0005773;GO:0005775;GO:0005794;GO:0005796;GO:0006022;GO:0006023;GO:0006024;GO:0006026;GO:0006027;GO:0006082;GO:0006790;GO:0006807;GO:0006950;GO:0007154;GO:0007165;GO:0007166;GO:0007167;GO:0007178;GO:0007179;GO:0007181;GO:0007275;GO:0008150;GO:0008152;GO:0009056;GO:0009057;GO:0009058;GO:0009059;GO:0009611;GO:…	101789778	P51887	ko04350(TGF-beta signaling pathway)
FAM163A	FAM163A	protein FAM163A	0.0211096	-5.56596	1.33046e-07	3.52382e-07	Down Regulation	NC_051779.1	-	-	101797905	Q96GL9	-
IGF1	IGF1	insulin-like growth factor I isoform X2	Inf	Inf	1.38675e-05	3.19952e-05	Up Regulation	NC_051772.1	K05459	GO:0000003;GO:0000165;GO:0000187;GO:0001501;GO:0001503;GO:0001505;GO:0001558;GO:0001649;GO:0001655;GO:0001666;GO:0001678;GO:0001763;GO:0001775;GO:0001932;GO:0001933;GO:0001934;GO:0001936;GO:0001938;GO:0001944;GO:0001974;GO:0002009;GO:0002028;GO:0002237;GO:0002576;GO:0002682;GO:0002683;GO:0002684;GO:0002694;GO:0002696;GO:0002791;GO:0002792;GO:0002793;GO:0003006;GO:0003008;GO:0003012;GO:0003205;GO:…	101793597	P18254
HOXD9	HOXD9	homeobox protein Hox-D9	0.0213125	-5.55216	6.90115e-14	2.47362e-13	Down Regulation	NC_051778.1	K09294	GO:0000003;GO:0000122;GO:0000976;GO:0000977;GO:0000980;GO:0000981;GO:0001012;GO:0001067;GO:0001158;GO:0001227;GO:0001501;GO:0002065;GO:0003002;GO:0003006;GO:0003156;GO:0003674;GO:0003676;GO:0003677;GO:0003690;GO:0003700;GO:0005488;GO:0005575;GO:0005622;GO:0005623;GO:0005634;GO:0005730;GO:0006355;GO:0006357;GO:0006928;GO:0007275;GO:0007276;GO:0007280;GO:0007320;GO:0007338;GO:0007350;GO:0007379;GO:…	101792033	Q9IA13	-
MAMDC2	MAMDC2	MAM domain-containing protein 2 isoform X2	Inf	Inf	1.60621e-05	3.68897e-05	Up Regulation	NC_051804.1	-	GO:0003674;GO:0005488;GO:0005539;GO:0005575;GO:0005576;GO:0005614;GO:0005622;GO:0005623;GO:0005737;GO:0005783;GO:0006022;GO:0006029;GO:0006082;GO:0006464;GO:0006790;GO:0006807;GO:0008150;GO:0008152;GO:0009100;GO:0009987;GO:0012505;GO:0018149;GO:0018193;GO:0018209;GO:0019538;GO:0019800;GO:0030203;GO:0030204;GO:0031012;GO:0036211;GO:0043170;GO:0043226;GO:0043227;GO:0043229;GO:0043231;GO:0043412;GO:…	101798250	Q7Z304	-
CORO2B	CORO2B	coronin-2B isoform X1	0.0229462	-5.4456	1.25522e-98	2.34981e-97	Down Regulation	NC_051782.1	K13887	GO:0003674;GO:0003779;GO:0005488;GO:0005515;GO:0005575;GO:0005622;GO:0005623;GO:0005856;GO:0006996;GO:0007010;GO:0008092;GO:0008150;GO:0009987;GO:0015629;GO:0016020;GO:0016043;GO:0030029;GO:0030036;GO:0043226;GO:0043228;GO:0043229;GO:0043232;GO:0044424;GO:0044464;GO:0044877;GO:0051015;GO:0071840;	101804835	Q9UQ03	-
LOC101797576	LOC101797576	monocarboxylate transporter 2	Inf	Inf	7.20975e-05	0.000157548	Up Regulation	NC_051784.1	K08184	-	101797576	O60669	-
LOC101794114	LOC101794114	riboflavin-binding protein isoform X2	Inf	Inf	0.00022729	0.000477101	Up Regulation	NC_051779.1	K13649	GO:0003674;GO:0005215;GO:0005488;GO:0005575;GO:0005623;GO:0006810;GO:0006811;GO:0006820;GO:0006855;GO:0008144;GO:0008150;GO:0008509;GO:0008514;GO:0015075;GO:0015238;GO:0015711;GO:0015893;GO:0019842;GO:0022857;GO:0031644;GO:0031645;GO:0032217;GO:0032218;GO:0034220;GO:0035461;GO:0036094;GO:0042221;GO:0042493;GO:0043167;GO:0043168;GO:0044057;GO:0048519;GO:0050789;GO:0050896;GO:0051179;GO:0051180;GO:…	101794114	P02752	ko04144(Endocytosis)
LOC101799848	LOC101799848	uncharacterized protein LOC101799848 isoform X2	0.0231552	-5.43252	6.52151e-07	1.65012e-06	Down Regulation	NC_051777.1	-	-	101799848	-	-
LOC101794746	LOC101794746	arylacetamide deacetylase-like 4	Inf	Inf	0.000320413	0.000664642	Up Regulation	NC_051793.1	K14351	-	101794746	Q5VUY2	-
LOC110351730	LOC110351730	cysteine-rich venom protein-like	Inf	Inf	0.000494406	0.00100665	Up Regulation	NC_051774.1	K19919	GO:0006935;GO:0008150;GO:0009605;GO:0040011;GO:0042221;GO:0042330;GO:0050896;	110351730	Q7ZTA0	-
SLC22A2	SLC22A2	LOW QUALITY PROTEIN: solute carrier family 22 member 2	Inf	Inf	0.000503007	0.00102388	Up Regulation	NC_051774.1	K08199	GO:0001505;GO:0003674;GO:0005215;GO:0005277;GO:0005326;GO:0005329;GO:0005333;GO:0005488;GO:0005496;GO:0005515;GO:0005575;GO:0005623;GO:0005886;GO:0005887;GO:0006810;GO:0006811;GO:0006812;GO:0006820;GO:0006836;GO:0006855;GO:0007154;GO:0007267;GO:0007268;GO:0007269;GO:0007589;GO:0008150;GO:0008152;GO:0008289;GO:0008324;GO:0008504;GO:0008509;GO:0008513;GO:0008514;GO:0008519;GO:0009058;GO:0009914;GO:…	101793337	O02713	-
SPO11	SPO11	meiotic recombination protein SPO11	Inf	Inf	0.000728154	0.00145998	Up Regulation	NC_051792.1	K10878	GO:0000003;GO:0000228;GO:0000280;GO:0000706;GO:0000707;GO:0000724;GO:0000725;GO:0000729;GO:0000730;GO:0000781;GO:0001541;GO:0003006;GO:0003674;GO:0003676;GO:0003677;GO:0003824;GO:0003916;GO:0003918;GO:0004518;GO:0004519;GO:0004520;GO:0004536;GO:0005488;GO:0005575;GO:0005622;GO:0005623;GO:0005634;GO:0005654;GO:0005694;GO:0006139;GO:0006259;GO:0006281;GO:0006302;GO:0006310;GO:0006725;GO:0006807;GO:…	101789629	Q9Y5K1	-
LOC119713151	LOC119713151	uncharacterized protein LOC119713151	Inf	Inf	0.000744896	0.00149176	Up Regulation	NC_051790.1	-	GO:0001775;GO:0001894;GO:0002376;GO:0003674;GO:0005575;GO:0005623;GO:0005886;GO:0006955;GO:0007154;GO:0007165;GO:0007166;GO:0007167;GO:0007169;GO:0008150;GO:0009987;GO:0016020;GO:0016021;GO:0023052;GO:0031224;GO:0032501;GO:0038023;GO:0042110;GO:0042592;GO:0044425;GO:0044464;GO:0045321;GO:0046649;GO:0048871;GO:0048872;GO:0048873;GO:0050789;GO:0050794;GO:0050896;GO:0051716;GO:0060089;GO:0060249;GO:…	119713151	-	-
CSF1R	CSF1R	LOW QUALITY PROTEIN: macrophage colony-stimulating factor 1 receptor	0.0231846	-5.43069	2.56377e-38	1.85105e-37	Down Regulation	NC_051785.1	K05090	GO:0000902;GO:0000904;GO:0001501;GO:0001667;GO:0001817;GO:0001819;GO:0001932;GO:0001934;GO:0002009;GO:0002251;GO:0002376;GO:0002383;GO:0002520;GO:0002521;GO:0002573;GO:0002682;GO:0002684;GO:0002685;GO:0002687;GO:0002688;GO:0002690;GO:0002761;GO:0002763;GO:0002791;GO:0002793;GO:0003674;GO:0003824;GO:0004672;GO:0004713;GO:0004714;GO:0004888;GO:0005011;GO:0005488;GO:0005515;GO:0005575;GO:0005622;GO:…	101802224	P13369	ko04060(Cytokine-cytokine receptor interaction);ko04010(MAPK signaling pathway)
SLC38A4	SLC38A4	sodium-coupled neutral amino acid transporter 4	Inf	Inf	0.00151506	0.0029475	Up Regulation	NC_051772.1	K14991	GO:0003333;GO:0003674;GO:0005215;GO:0005342;GO:0005575;GO:0005623;GO:0005886;GO:0005887;GO:0006810;GO:0006811;GO:0006820;GO:0006865;GO:0008150;GO:0008509;GO:0008514;GO:0015075;GO:0015171;GO:0015318;GO:0015711;GO:0015849;GO:0016020;GO:0016021;GO:0022857;GO:0031224;GO:0031226;GO:0034220;GO:0044425;GO:0044459;GO:0044464;GO:0046942;GO:0046943;GO:0051179;GO:0051234;GO:0055085;GO:0071702;GO:0071705;GO:…	101790634	Q5RE87	-
TUBB3	TUBB3	tubulin beta-3 chain	0.023198	-5.42985	0	0	Down Regulation	NC_051783.1	K07375	GO:0000278;GO:0000902;GO:0000904;GO:0003674;GO:0005198;GO:0005200;GO:0005488;GO:0005575;GO:0005622;GO:0005623;GO:0005737;GO:0005856;GO:0005874;GO:0005886;GO:0006928;GO:0006935;GO:0006996;GO:0007010;GO:0007049;GO:0007275;GO:0007399;GO:0007409;GO:0007411;GO:0008150;GO:0009605;GO:0009653;GO:0009987;GO:0015630;GO:0016020;GO:0016043;GO:0022008;GO:0030030;GO:0030154;GO:0030182;GO:0030424;GO:0030425;GO:…	113844802	Q2T9S0	ko05132(Salmonella infection);ko04540(Gap junction);ko04145(Phagosome)
PROSER2	PROSER2	proline and serine-rich protein 2	0.0233242	-5.42203	7.79992e-115	1.72236e-113	Down Regulation	NC_051772.1	-	-	101797816	Q8C5R2	-
TNFAIP6	TNFAIP6	tumor necrosis factor-inducible gene 6 protein	0.0234897	-5.41183	1.99288e-173	7.80941e-172	Down Regulation	NC_051778.1	K19018	GO:0001775;GO:0002252;GO:0002263;GO:0002274;GO:0002275;GO:0002283;GO:0002366;GO:0002376;GO:0002443;GO:0002444;GO:0002446;GO:0003674;GO:0005488;GO:0005539;GO:0005540;GO:0005575;GO:0005576;GO:0005615;GO:0005622;GO:0005623;GO:0005737;GO:0006810;GO:0006887;GO:0006950;GO:0006952;GO:0006954;GO:0006955;GO:0007154;GO:0007165;GO:0007267;GO:0008150;GO:0009987;GO:0012505;GO:0016192;GO:0023052;GO:0030141;GO:…	101798168	P98066	-
LOC113844845	LOC113844845	CDC42 small effector protein 2-B-like	0.0235212	-5.40989	1.50327e-06	3.71482e-06	Down Regulation	NC_051782.1	-	-	113844845	Q6AX78	-
LOC119715849	LOC119715849	GTPase IMAP family member 1-like isoform X2	Inf	Inf	0.00232456	0.00443116	Up Regulation	NC_051773.1	-	-	119715849	P70224	-
ISM1	ISM1	isthmin-1 isoform X4	0.0236963	-5.39919	6.24273e-146	1.93103e-144	Down Regulation	NC_051774.1	K24435	GO:0001525;GO:0001568;GO:0001944;GO:0007275;GO:0008150;GO:0009653;GO:0016525;GO:0022603;GO:0032501;GO:0032502;GO:0035239;GO:0035295;GO:0045765;GO:0048514;GO:0048519;GO:0048646;GO:0048731;GO:0048856;GO:0050789;GO:0050793;GO:0051093;GO:0051239;GO:0051241;GO:0065007;GO:0072358;GO:0072359;GO:1901342;GO:1901343;GO:2000026;GO:2000181;	101804749	B1AKI9	-
LOC101804133	LOC101804133	vitellogenin-1 isoform X2	Inf	Inf	0.00479266	0.0088461	Up Regulation	NC_051779.1	-	-	101804133	P87498	-
CSMD3	CSMD3	CUB and sushi domain-containing protein 3 isoform X4	Inf	Inf	0.00499751	0.0092051	Up Regulation	NC_051773.1	K17495	-	101797275	Q7Z407	-
FOXA2	FOXA2	hepatocyte nuclear factor 3-beta isoform X2	0.0241316	-5.37293	1.17232e-09	3.48447e-09	Down Regulation	NC_051774.1	K08035	GO:0000122;GO:0000429;GO:0000430;GO:0000432;GO:0000436;GO:0000578;GO:0000976;GO:0000977;GO:0000978;GO:0000981;GO:0000982;GO:0000987;GO:0001012;GO:0001067;GO:0001077;GO:0001205;GO:0001228;GO:0001558;GO:0001655;GO:0001701;GO:0001702;GO:0001704;GO:0001705;GO:0001706;GO:0001707;GO:0001708;GO:0001756;GO:0001763;GO:0002009;GO:0002065;GO:0002165;GO:0002791;GO:0003002;GO:0003674;GO:0003676;GO:0003677;GO:…	101795285	Q91765	-
MSX1	MSX1	homeobox protein MSX-1	0.0242669	-5.36487	6.35901e-73	8.30625e-72	Down Regulation	NC_051775.1	K09341	GO:0000003;GO:0000122;GO:0000902;GO:0000976;GO:0000977;GO:0000981;GO:0000982;GO:0001012;GO:0001067;GO:0001227;GO:0001228;GO:0001501;GO:0001558;GO:0001701;GO:0001709;GO:0001837;GO:0002009;GO:0002039;GO:0002165;GO:0003002;GO:0003006;GO:0003007;GO:0003197;GO:0003198;GO:0003203;GO:0003272;GO:0003674;GO:0003676;GO:0003677;GO:0003690;GO:0003700;GO:0005488;GO:0005515;GO:0005575;GO:0005622;GO:0005623;GO:…	101791356	P50223	-
HOXA11	HOXA11	homeobox protein Hox-A11	0.0245713	-5.34688	3.66239e-23	1.81037e-22	Down Regulation	NC_051773.1	K21951	GO:0000003;GO:0000981;GO:0001501;GO:0001655;GO:0001656;GO:0001657;GO:0001658;GO:0001704;GO:0001707;GO:0001708;GO:0001710;GO:0001759;GO:0001763;GO:0001822;GO:0001823;GO:0002009;GO:0003002;GO:0003006;GO:0003156;GO:0003674;GO:0003676;GO:0003677;GO:0003700;GO:0005488;GO:0005575;GO:0005622;GO:0005623;GO:0005634;GO:0005654;GO:0005667;GO:0006355;GO:0006357;GO:0007275;GO:0007276;GO:0007283;GO:0007338;GO:…	101802758	P31258	-
LOC119713803	LOC119713803	protein S100-A4-like	0.024783	-5.33451	7.59398e-15	2.84393e-14	Down Regulation	NC_051797.1	K23759	GO:0001667;GO:0001837;GO:0003674;GO:0003779;GO:0005102;GO:0005488;GO:0005509;GO:0005515;GO:0005575;GO:0005622;GO:0005623;GO:0005634;GO:0005737;GO:0006928;GO:0007275;GO:0008092;GO:0008150;GO:0009888;GO:0009966;GO:0009967;GO:0009987;GO:0010631;GO:0010646;GO:0010647;GO:0016477;GO:0023051;GO:0023056;GO:0030154;GO:0032501;GO:0032502;GO:0040011;GO:0042802;GO:0042803;GO:0042995;GO:0043005;GO:0043122;GO:…	119713803	P26447	-
LOC101805222	LOC101805222	osteocalcin	Inf	Inf	0.00724558	0.0130737	Up Regulation	NC_051772.1	K22609	-	101805222	-	-
KCNAB1	KCNAB1	voltage-gated potassium channel subunit beta-1 isoform X2	0.025145	-5.31358	0	0	Down Regulation	NC_051780.1	K04883	GO:0000166;GO:0003008;GO:0003674;GO:0003824;GO:0004033;GO:0005215;GO:0005216;GO:0005244;GO:0005249;GO:0005261;GO:0005267;GO:0005488;GO:0005515;GO:0005575;GO:0005622;GO:0005623;GO:0005737;GO:0005829;GO:0005886;GO:0005887;GO:0006810;GO:0006811;GO:0006812;GO:0006813;GO:0007275;GO:0007399;GO:0007417;GO:0007420;GO:0007507;GO:0007517;GO:0007519;GO:0007610;GO:0007611;GO:0007622;GO:0007623;GO:0008076;GO:…	101800930	Q9PWR1	-
LOC113839928	LOC113839928	uncharacterized protein LOC113839928	0.0252359	-5.30838	3.82749e-12	1.27803e-11	Down Regulation	NC_051798.1	-	-	113839928	-	-
LOC119715751	LOC119715751	fibril-forming collagen alpha chain-like	Inf	Inf	0.00732732	0.0132117	Up Regulation	NC_051773.1	-	-	119715751	-	-
LOC113841892	LOC113841892	uncharacterized protein LOC113841892 isoform X1	Inf	Inf	0.00745179	0.0134297	Up Regulation	NW_024009727.1	-	-	113841892	A2AVR2	-
NRIP2	NRIP2	nuclear receptor-interacting protein 2 isoform X1	0.0255712	-5.28933	3.89738e-16	1.52685e-15	Down Regulation	NC_051772.1	K13215	GO:0000122;GO:0005575;GO:0005622;GO:0005623;GO:0005634;GO:0005737;GO:0006355;GO:0006357;GO:0007154;GO:0007165;GO:0007166;GO:0007219;GO:0008150;GO:0009889;GO:0009890;GO:0009892;GO:0009987;GO:0010468;GO:0010556;GO:0010558;GO:0010605;GO:0010629;GO:0019219;GO:0019222;GO:0023052;GO:0031323;GO:0031324;GO:0031326;GO:0031327;GO:0043226;GO:0043227;GO:0043229;GO:0043231;GO:0044424;GO:0044464;GO:0045892;GO:…	101799649	Q9BQI9	-
GABRA6	GABRA6	gamma-aminobutyric acid receptor subunit alpha-6 isoform X3	Inf	Inf	0.00749516	0.0134998	Up Regulation	NC_051785.1	K05175	GO:0003008;GO:0003674;GO:0004888;GO:0004890;GO:0005215;GO:0005216;GO:0005230;GO:0005231;GO:0005237;GO:0005253;GO:0005254;GO:0005261;GO:0005488;GO:0005575;GO:0005623;GO:0005886;GO:0005887;GO:0006810;GO:0006811;GO:0006812;GO:0006820;GO:0006821;GO:0007154;GO:0007165;GO:0007166;GO:0007267;GO:0007268;GO:0008144;GO:0008150;GO:0008324;GO:0008503;GO:0008509;GO:0009987;GO:0010646;GO:0010648;GO:0015075;GO:…	101805125	Q90845	ko04080(Neuroactive ligand-receptor interaction)
LOC113842125	LOC113842125	progesterone receptor-like	Inf	Inf	0.0106794	0.0188205	Up Regulation	NW_024009804.1	-	GO:0000003;GO:0000228;GO:0000785;GO:0000790;GO:0000976;GO:0000977;GO:0000978;GO:0000981;GO:0000982;GO:0000987;GO:0001012;GO:0001067;GO:0001077;GO:0001228;GO:0001542;GO:0001553;GO:0001763;GO:0002009;GO:0002064;GO:0002070;GO:0003006;GO:0003674;GO:0003676;GO:0003677;GO:0003682;GO:0003690;GO:0003700;GO:0003707;GO:0004879;GO:0005102;GO:0005488;GO:0005496;GO:0005515;GO:0005575;GO:0005622;GO:0005623;GO:…	113842125	P07812	-
ITIH2	ITIH2	inter-alpha-trypsin inhibitor heavy chain H2	0.0255996	-5.28774	1.88292e-11	6.09482e-11	Down Regulation	NC_051772.1	K19015	GO:0003674;GO:0004857;GO:0004866;GO:0005575;GO:0005576;GO:0005622;GO:0005623;GO:0005737;GO:0005783;GO:0005788;GO:0006464;GO:0006807;GO:0008150;GO:0008152;GO:0009892;GO:0009987;GO:0010466;GO:0010605;GO:0010951;GO:0012505;GO:0019222;GO:0019538;GO:0030162;GO:0030234;GO:0030414;GO:0031323;GO:0031324;GO:0031974;GO:0032268;GO:0032269;GO:0036211;GO:0043086;GO:0043170;GO:0043226;GO:0043227;GO:0043229;GO:…	101799864	P97279	-
SH3BP2	SH3BP2	SH3 domain-binding protein 2 isoform X3	0.0256555	-5.28459	2.62595e-69	3.24511e-68	Down Regulation	NC_051775.1	K07984	GO:0001784;GO:0003674;GO:0005070;GO:0005488;GO:0005515;GO:0007154;GO:0007165;GO:0008150;GO:0009966;GO:0009967;GO:0009987;GO:0010646;GO:0010647;GO:0017124;GO:0019904;GO:0023051;GO:0023052;GO:0023056;GO:0030674;GO:0035591;GO:0045309;GO:0048518;GO:0048522;GO:0048583;GO:0048584;GO:0050789;GO:0050794;GO:0050896;GO:0051219;GO:0051716;GO:0060090;GO:0065007;	101796545	P78314	-
CERS3	CERS3	ceramide synthase 3 isoform X2	0.0257247	-5.2807	1.376e-27	7.66322e-27	Down Regulation	NC_051782.1	-	GO:0000981;GO:0003674;GO:0003700;GO:0003824;GO:0005575;GO:0005622;GO:0005623;GO:0005737;GO:0005783;GO:0005789;GO:0006355;GO:0006357;GO:0006629;GO:0006643;GO:0006665;GO:0006672;GO:0006807;GO:0007275;GO:0008150;GO:0008152;GO:0008544;GO:0008610;GO:0009058;GO:0009888;GO:0009889;GO:0009913;GO:0009987;GO:0010468;GO:0010556;GO:0012505;GO:0016020;GO:0016410;GO:0016740;GO:0016746;GO:0016747;GO:0019219;GO:…	101794409	Q8IU89	-
PLA1A	PLA1A	phospholipase A1 member A isoform X1	0.0262505	-5.25151	1.41672e-06	3.50783e-06	Down Regulation	NC_051772.1	K13618	GO:0001669;GO:0002080;GO:0003674;GO:0003824;GO:0004620;GO:0005575;GO:0005576;GO:0005622;GO:0005623;GO:0005737;GO:0006575;GO:0006629;GO:0006644;GO:0006650;GO:0006658;GO:0006793;GO:0006796;GO:0006807;GO:0008150;GO:0008152;GO:0008970;GO:0009987;GO:0012505;GO:0012506;GO:0016020;GO:0016298;GO:0016787;GO:0016788;GO:0019637;GO:0030141;GO:0030659;GO:0030667;GO:0031090;GO:0031410;GO:0031982;GO:0036150;GO:…	101801340	Q5E9H0	ko00564(Glycerophospholipid metabolism)
SPTLC3	SPTLC3	serine palmitoyltransferase 3 isoform X2	Inf	Inf	0.0111791	0.0196667	Up Regulation	NC_051774.1	K00654	GO:0002178;GO:0003674;GO:0003824;GO:0004758;GO:0005575;GO:0005622;GO:0005623;GO:0005737;GO:0005783;GO:0005789;GO:0005886;GO:0006629;GO:0006643;GO:0006665;GO:0006807;GO:0007275;GO:0007444;GO:0008150;GO:0008152;GO:0008610;GO:0009058;GO:0009888;GO:0009987;GO:0012505;GO:0016020;GO:0016408;GO:0016409;GO:0016454;GO:0016740;GO:0016746;GO:0016747;GO:0017059;GO:0030148;GO:0031211;GO:0031984;GO:0032501;GO:…	101802374	Q9NUV7	ko00600(Sphingolipid metabolism)
LOC119714328	LOC119714328	ubiquitin-associated protein 1-like	Inf	Inf	0.0150659	0.0260561	Up Regulation	NC_051803.1	K24629	GO:0000813;GO:0003674;GO:0005488;GO:0005515;GO:0005575;GO:0005622;GO:0005623;GO:0005737;GO:0005768;GO:0005794;GO:0005829;GO:0005886;GO:0006508;GO:0006511;GO:0006807;GO:0006810;GO:0008150;GO:0008152;GO:0009056;GO:0009057;GO:0009987;GO:0010008;GO:0012505;GO:0016020;GO:0016032;GO:0016192;GO:0016197;GO:0019058;GO:0019538;GO:0019941;GO:0030163;GO:0031090;GO:0031410;GO:0031982;GO:0032182;GO:0032991;GO:…	119714328	Q5XIS7	-
SEMA6B	SEMA6B	semaphorin-6B isoform X3	0.0270217	-5.20974	2.13583e-06	5.21915e-06	Down Regulation	NC_051800.1	K06842	GO:0003674;GO:0005102;GO:0005488;GO:0005515;GO:0005575;GO:0005623;GO:0005886;GO:0005887;GO:0016020;GO:0016021;GO:0030215;GO:0031224;GO:0031226;GO:0044425;GO:0044459;GO:0044464;GO:0071944;	113845628	Q9H3T3	-
LOC101803848	LOC101803848	solute carrier family 2, facilitated glucose transporter member 11-like isoform X2	Inf	Inf	0.0151462	0.026186	Up Regulation	NC_051787.1	K08148	-	101803848	Q9BYW1	-
NLGN4X	NLGN4X	neuroligin-4, X-linked isoform X2	Inf	Inf	0.0152248	0.0263038	Up Regulation	NC_051772.1	K01050	GO:0001941;GO:0003008;GO:0003360;GO:0003674;GO:0003824;GO:0005102;GO:0005488;GO:0005515;GO:0005575;GO:0005623;GO:0005886;GO:0005887;GO:0006810;GO:0006897;GO:0007155;GO:0007158;GO:0007275;GO:0007399;GO:0007416;GO:0007417;GO:0007420;GO:0007610;GO:0007611;GO:0007612;GO:0008150;GO:0009966;GO:0009968;GO:0009986;GO:0009987;GO:0010646;GO:0010648;GO:0014069;GO:0016020;GO:0016021;GO:0016043;GO:0016192;GO:…	101798678	Q8N0W4	-
LOC113840188	LOC113840188	avidin-like	Inf	Inf	0.0156572	0.0269924	Up Regulation	NC_051804.1	-	-	113840188	P02701	-
SIGLEC15	SIGLEC15	sialic acid-binding Ig-like lectin 15 isoform X2	Inf	Inf	0.0157463	0.0271271	Up Regulation	NC_051804.1	K16352	GO:0002376;GO:0005575;GO:0005623;GO:0005886;GO:0006950;GO:0006952;GO:0006955;GO:0008150;GO:0016020;GO:0044464;GO:0045087;GO:0050896;GO:0071944;	101796440	Q6ZMC9	-
ASB12	ASB12	ankyrin repeat and SOCS box protein 12	Inf	Inf	0.0159235	0.0274014	Up Regulation	NC_051781.1	K10334	GO:0000151;GO:0005575;GO:0005622;GO:0005623;GO:0005737;GO:0005829;GO:0006464;GO:0006807;GO:0008150;GO:0008152;GO:0009987;GO:0016567;GO:0019538;GO:0032446;GO:0032991;GO:0036211;GO:0043170;GO:0043412;GO:0043687;GO:0044237;GO:0044238;GO:0044260;GO:0044267;GO:0044424;GO:0044444;GO:0044464;GO:0070647;GO:0071704;GO:1901564;GO:1902494;GO:1990234;	101791994	Q8WXK4	-
LOC101791078	LOC101791078	galanin receptor 2b	Inf	Inf	0.0161076	0.0277056	Up Regulation	NC_051786.1	K04231	-	101791078	E7F7V7	ko04080(Neuroactive ligand-receptor interaction)
LOC101797638	LOC101797638	opsin-5-like isoform X2	Inf	Inf	0.0162877	0.02799	Up Regulation	NC_051792.1	K08385	-	101797638	Q6VZZ7	-
SLC1A7	SLC1A7	excitatory amino acid transporter 5	0.0270962	-5.20577	1.80299e-11	5.83983e-11	Down Regulation	NC_051779.1	K05618	GO:0003333;GO:0003674;GO:0005215;GO:0005283;GO:0005310;GO:0005313;GO:0005314;GO:0005326;GO:0005328;GO:0005342;GO:0005343;GO:0005416;GO:0005575;GO:0005623;GO:0005886;GO:0006810;GO:0006811;GO:0006812;GO:0006814;GO:0006820;GO:0006835;GO:0006836;GO:0006855;GO:0006865;GO:0008150;GO:0008324;GO:0008509;GO:0008514;GO:0009987;GO:0014047;GO:0015075;GO:0015077;GO:0015081;GO:0015171;GO:0015172;GO:0015179;GO:…	101802265	Q8JZR4	-
CHRNA10	CHRNA10	LOW QUALITY PROTEIN: neuronal acetylcholine receptor subunit alpha-10	Inf	Inf	0.0220887	0.037252	Up Regulation	NC_051772.1	K04811	GO:0001932;GO:0001933;GO:0003674;GO:0005102;GO:0005488;GO:0005515;GO:0005575;GO:0005623;GO:0006873;GO:0006874;GO:0006875;GO:0007154;GO:0007204;GO:0007267;GO:0007268;GO:0007271;GO:0008150;GO:0009892;GO:0009966;GO:0009968;GO:0009987;GO:0010563;GO:0010605;GO:0010646;GO:0010648;GO:0016020;GO:0019220;GO:0019222;GO:0019725;GO:0023051;GO:0023052;GO:0023057;GO:0030003;GO:0030424;GO:0031323;GO:0031324;GO:…	101800466	Q9I8C7	ko04080(Neuroactive ligand-receptor interaction)
LOC101795287	LOC101795287	disintegrin and metalloproteinase domain-containing protein 9 isoform X3	0.0271975	-5.20038	1.19056e-08	3.35103e-08	Down Regulation	NC_051777.1	K06834	-	101795287	Q13443	-
INHBB	INHBB	inhibin beta B chain	0.0280459	-5.15607	3.25401e-192	1.46489e-190	Down Regulation	NC_051778.1	K22687	GO:0000003;GO:0000902;GO:0000904;GO:0001541;GO:0001654;GO:0001817;GO:0001818;GO:0001932;GO:0001934;GO:0002791;GO:0002792;GO:0003006;GO:0003140;GO:0003674;GO:0005102;GO:0005125;GO:0005126;GO:0005160;GO:0005179;GO:0005488;GO:0005515;GO:0005575;GO:0005576;GO:0005615;GO:0005622;GO:0005623;GO:0005737;GO:0006355;GO:0006357;GO:0006950;GO:0006952;GO:0007154;GO:0007165;GO:0007166;GO:0007167;GO:0007178;GO:…	101800492	P27093	ko04350(TGF-beta signaling pathway);ko04060(Cytokine-cytokine receptor interaction)
LOC101800522	LOC101800522	zinc finger protein 883 isoform X1	Inf	Inf	0.0222102	0.0374444	Up Regulation	NC_051788.1	K09191	-	101800522	-	-
RNF223	RNF223	RING finger protein 223 isoform X2	0.0283064	-5.14273	2.24972e-20	1.02652e-19	Down Regulation	NC_051793.1	-	-	101789881	Q3UV31	-
MEX3A	MEX3A	RNA-binding protein MEX3A	0.0285707	-5.12932	0	0	Down Regulation	NC_051797.1	K15686	GO:0005575;GO:0005622;GO:0005623;GO:0005737;GO:0005829;GO:0044424;GO:0044444;GO:0044464;	101800444	A1L020	-
LOC113845281	LOC113845281	noggin-2-like	0.0285889	-5.1284	4.75695e-06	1.13295e-05	Down Regulation	NC_051786.1	K04658	GO:0005575;GO:0005576;GO:0006355;GO:0006357;GO:0008150;GO:0009889;GO:0009966;GO:0009968;GO:0010468;GO:0010556;GO:0010646;GO:0010648;GO:0019219;GO:0019222;GO:0023051;GO:0023057;GO:0030510;GO:0030514;GO:0031323;GO:0031326;GO:0048519;GO:0048523;GO:0048583;GO:0048585;GO:0050789;GO:0050794;GO:0051171;GO:0051252;GO:0060255;GO:0065007;GO:0080090;GO:0090092;GO:0090101;GO:0090287;GO:0090288;GO:1903506;GO:…	113845281	Q9W740	ko04350(TGF-beta signaling pathway)
HAO2	HAO2	hydroxyacid oxidase 2 isoform X2	Inf	Inf	0.0230837	0.0388089	Up Regulation	NC_051772.1	K11517	GO:0000166;GO:0003674;GO:0003824;GO:0003973;GO:0005102;GO:0005488;GO:0005515;GO:0005575;GO:0005622;GO:0005623;GO:0005737;GO:0005777;GO:0005782;GO:0005829;GO:0006082;GO:0006605;GO:0006625;GO:0006629;GO:0006631;GO:0006725;GO:0006810;GO:0006886;GO:0006996;GO:0007031;GO:0008104;GO:0008150;GO:0008152;GO:0009056;GO:0009062;GO:0009987;GO:0010181;GO:0015031;GO:0015833;GO:0016042;GO:0016043;GO:0016054;GO:…	101792535	Q3ZBW2	ko04146(Peroxisome);ko00630(Glyoxylate and dicarboxylate metabolism)
LIMCH1	LIMCH1	LIM and calponin homology domains-containing protein 1 isoform X7	0.0286754	-5.12404	3.19262e-67	3.82962e-66	Down Regulation	NC_051775.1	K24422	GO:0001725;GO:0001932;GO:0001934;GO:0001952;GO:0003674;GO:0005488;GO:0005515;GO:0005575;GO:0005622;GO:0005623;GO:0005737;GO:0005856;GO:0008092;GO:0008150;GO:0009893;GO:0010562;GO:0010604;GO:0010638;GO:0010810;GO:0015629;GO:0017022;GO:0019220;GO:0019222;GO:0019904;GO:0030016;GO:0030017;GO:0030155;GO:0030334;GO:0030336;GO:0031323;GO:0031325;GO:0031399;GO:0031401;GO:0031430;GO:0031672;GO:0032028;GO:…	101801441	Q9UPQ0	-
TBX18	TBX18	T-box transcription factor TBX18	0.0295691	-5.07976	6.67303e-38	4.78144e-37	Down Regulation	NC_051774.1	K10183	GO:0000122;GO:0000976;GO:0000977;GO:0000978;GO:0000981;GO:0000982;GO:0000987;GO:0001012;GO:0001067;GO:0001078;GO:0001085;GO:0001227;GO:0001655;GO:0001756;GO:0002009;GO:0002053;GO:0003002;GO:0003008;GO:0003161;GO:0003163;GO:0003674;GO:0003676;GO:0003677;GO:0003690;GO:0003700;GO:0003712;GO:0003714;GO:0005488;GO:0005515;GO:0005575;GO:0005622;GO:0005623;GO:0005634;GO:0006355;GO:0006357;GO:0007275;GO:…	101796930	O95935	-
CLDN8	CLDN8	claudin-8	Inf	Inf	0.0232698	0.0390958	Up Regulation	NC_051772.1	K06087	GO:0003674;GO:0005488;GO:0005515;GO:0005575;GO:0005623;GO:0005886;GO:0005911;GO:0005923;GO:0007155;GO:0008150;GO:0016020;GO:0016021;GO:0016323;GO:0016327;GO:0016338;GO:0022610;GO:0030054;GO:0031224;GO:0042802;GO:0043296;GO:0044425;GO:0044459;GO:0044464;GO:0070160;GO:0071944;GO:0098590;GO:0098609;GO:0098742;	101802171	P56748	ko04530(Tight junction);ko04514(Cell adhesion molecules)
JAKMIP1	JAKMIP1	janus kinase and microtubule-interacting protein 1 isoform X4	Inf	Inf	0.0234754	0.039415	Up Regulation	NC_051775.1	-	GO:0003008;GO:0003674;GO:0003676;GO:0003723;GO:0003729;GO:0005102;GO:0005488;GO:0005515;GO:0005575;GO:0005622;GO:0005623;GO:0005856;GO:0006417;GO:0007275;GO:0007399;GO:0007417;GO:0007420;GO:0008092;GO:0008150;GO:0009889;GO:0009891;GO:0009893;GO:0010468;GO:0010556;GO:0010557;GO:0010604;GO:0010608;GO:0010628;GO:0016020;GO:0019222;GO:0019894;GO:0019898;GO:0021537;GO:0021544;GO:0021756;GO:0030900;GO:…	101805270	Q96N16	-
BANK1	BANK1	B-cell scaffold protein with ankyrin repeats isoform X4	Inf	Inf	0.033276	0.0546566	Up Regulation	NC_051775.1	K12230	GO:0001775;GO:0001817;GO:0001818;GO:0001932;GO:0001934;GO:0002376;GO:0002682;GO:0002683;GO:0002694;GO:0002695;GO:0002791;GO:0002792;GO:0003674;GO:0005102;GO:0005488;GO:0005515;GO:0006417;GO:0006446;GO:0008150;GO:0009605;GO:0009607;GO:0009617;GO:0009889;GO:0009890;GO:0009892;GO:0009893;GO:0009966;GO:0009967;GO:0009968;GO:0009987;GO:0010468;GO:0010556;GO:0010558;GO:0010562;GO:0010604;GO:0010605;GO:…	101802668	Q8NDB2	-
SMLR1	SMLR1	small leucine-rich protein 1	Inf	Inf	0.0334537	0.0549246	Up Regulation	NC_051774.1	-	-	106016087	-	-
LOC101803749	LOC101803749	opsin-5	Inf	Inf	0.033648	0.0552137	Up Regulation	NC_051774.1	K08385	GO:0001750;GO:0003674;GO:0004888;GO:0004930;GO:0005488;GO:0005501;GO:0005502;GO:0005575;GO:0005623;GO:0005929;GO:0007154;GO:0007165;GO:0007186;GO:0008020;GO:0008150;GO:0008289;GO:0009314;GO:0009416;GO:0009581;GO:0009582;GO:0009583;GO:0009584;GO:0009605;GO:0009628;GO:0009881;GO:0009987;GO:0016020;GO:0016918;GO:0019840;GO:0019842;GO:0023052;GO:0036094;GO:0038023;GO:0042995;GO:0043005;GO:0043226;GO:…	101803749	Q6U736	-
PCSK9	PCSK9	proprotein convertase subtilisin/kexin type 9	0.0296455	-5.07604	7.30373e-06	1.71814e-05	Down Regulation	NC_051779.1	K13050	GO:0000323;GO:0001655;GO:0001822;GO:0001889;GO:0001919;GO:0001920;GO:0002028;GO:0002090;GO:0002092;GO:0003674;GO:0003824;GO:0004175;GO:0004252;GO:0005102;GO:0005488;GO:0005515;GO:0005575;GO:0005576;GO:0005615;GO:0005622;GO:0005623;GO:0005737;GO:0005764;GO:0005765;GO:0005768;GO:0005769;GO:0005770;GO:0005773;GO:0005774;GO:0005783;GO:0005788;GO:0005791;GO:0005794;GO:0005798;GO:0005886;GO:0006066;GO:…	101802433	A8T6A1	-
WNT10A	WNT10A	protein Wnt-10a	0.0298913	-5.06413	1.78102e-16	7.08939e-16	Down Regulation	NC_051778.1	K01357	GO:0001664;GO:0001942;GO:0002009;GO:0003674;GO:0005102;GO:0005109;GO:0005488;GO:0005515;GO:0005575;GO:0005576;GO:0005615;GO:0007154;GO:0007165;GO:0007166;GO:0007267;GO:0007275;GO:0007399;GO:0007423;GO:0008150;GO:0008544;GO:0009653;GO:0009719;GO:0009887;GO:0009888;GO:0009893;GO:0009966;GO:0009987;GO:0010033;GO:0010468;GO:0010469;GO:0010604;GO:0010628;GO:0010646;GO:0014033;GO:0016055;GO:0019222;GO:…	101803237	P43446	ko04916(Melanogenesis);ko04310(Wnt signaling pathway);ko04150(mTOR signaling pathway)
CXCL14	CXCL14	C-X-C motif chemokine 14	Inf	Inf	0.043369	0.0696908	Up Regulation	NC_051785.1	K10033	GO:0001664;GO:0001906;GO:0002376;GO:0002682;GO:0002684;GO:0002685;GO:0002687;GO:0002688;GO:0002690;GO:0003674;GO:0005102;GO:0005125;GO:0005126;GO:0005488;GO:0005515;GO:0005575;GO:0005576;GO:0005622;GO:0005623;GO:0005737;GO:0005794;GO:0006928;GO:0006935;GO:0006955;GO:0006959;GO:0007154;GO:0007165;GO:0007267;GO:0007275;GO:0007423;GO:0008009;GO:0008150;GO:0009605;GO:0009607;GO:0009966;GO:0009987;GO:…	101797425	Q9WUQ5	ko04060(Cytokine-cytokine receptor interaction)
LOC101800308	LOC101800308	uncharacterized protein LOC101800308 isoform X6	Inf	Inf	0.0485237	0.0773658	Up Regulation	NC_051772.1	-	-	101800308	-	-
LRRC61	LRRC61	leucine-rich repeat-containing protein 61	Inf	Inf	0.0493078	0.0785166	Up Regulation	NC_051773.1	-	-	119715855	Q2T9T5	-
LOC101798873	LOC101798873	opsin-5	Inf	Inf	0.0498586	0.0793185	Up Regulation	NC_051774.1	-	-	101798873	Q6U736	-
LOC101791143	LOC101791143	vesicular inhibitory amino acid transporter	0.0299253	-5.06249	3.63767e-05	8.11915e-05	Down Regulation	NC_051774.1	K15015	-	101791143	Q6DIV6	-
CLIC6	CLIC6	chloride intracellular channel protein 6 isoform X2	534.212	9.06127	0	0	Up Regulation	NC_051772.1	K05026	GO:0000139;GO:0000323;GO:0001664;GO:0003674;GO:0005102;GO:0005215;GO:0005216;GO:0005253;GO:0005254;GO:0005488;GO:0005515;GO:0005575;GO:0005622;GO:0005623;GO:0005634;GO:0005737;GO:0005764;GO:0005765;GO:0005773;GO:0005774;GO:0005783;GO:0005794;GO:0005886;GO:0006810;GO:0006811;GO:0006820;GO:0006821;GO:0008022;GO:0008150;GO:0008509;GO:0012505;GO:0015075;GO:0015103;GO:0015108;GO:0015267;GO:0015318;GO:…	101789826	Q96NY7	-
SLC51B	SLC51B	organic solute transporter subunit beta	531.996	9.05527	1.53381e-94	2.75212e-93	Up Regulation	NC_051782.1	K14361	GO:0003674;GO:0005215;GO:0005319;GO:0005342;GO:0005488;GO:0005515;GO:0005575;GO:0005623;GO:0005886;GO:0006810;GO:0006811;GO:0006820;GO:0006869;GO:0008028;GO:0008150;GO:0008509;GO:0008514;GO:0009889;GO:0009891;GO:0009893;GO:0010556;GO:0010557;GO:0010559;GO:0010560;GO:0010604;GO:0010876;GO:0015075;GO:0015125;GO:0015318;GO:0015711;GO:0015718;GO:0015721;GO:0015849;GO:0015850;GO:0016020;GO:0016021;GO:…	101792138	Q90YM4	-
SLC22A3	SLC22A3	solute carrier family 22 member 3	526.755	9.04099	6.71518e-29	3.89172e-28	Up Regulation	NC_051774.1	K08200	GO:0001504;GO:0001505;GO:0003674;GO:0005215;GO:0005329;GO:0005575;GO:0005623;GO:0005886;GO:0005887;GO:0006810;GO:0006811;GO:0006812;GO:0006820;GO:0006836;GO:0006855;GO:0008150;GO:0008324;GO:0008504;GO:0008509;GO:0008514;GO:0008519;GO:0009605;GO:0009991;GO:0015075;GO:0015101;GO:0015238;GO:0015318;GO:0015651;GO:0015695;GO:0015696;GO:0015697;GO:0015711;GO:0015844;GO:0015850;GO:0015872;GO:0015893;GO:…	101793998	O75751	-
PGF	PGF	placenta growth factor isoform X4	477.432	8.89915	1.23948e-67	1.49152e-66	Up Regulation	NC_051776.1	K16859	GO:0000003;GO:0001525;GO:0001568;GO:0001655;GO:0001657;GO:0001658;GO:0001666;GO:0001763;GO:0001822;GO:0001823;GO:0001936;GO:0001938;GO:0001944;GO:0002009;GO:0002040;GO:0002682;GO:0002684;GO:0002685;GO:0002687;GO:0002688;GO:0002690;GO:0003674;GO:0005102;GO:0005126;GO:0005172;GO:0005488;GO:0005515;GO:0005575;GO:0005576;GO:0005615;GO:0006950;GO:0007154;GO:0007165;GO:0007166;GO:0007167;GO:0007169;GO:…	101800933	P49763	ko04510(Focal adhesion);ko04010(MAPK signaling pathway)
CORIN	CORIN	atrial natriuretic peptide-converting enzyme isoform X2	362.602	8.50224	2.12365e-183	8.92286e-182	Up Regulation	NC_051775.1	K09614	GO:0000003;GO:0001990;GO:0003008;GO:0003013;GO:0003044;GO:0003050;GO:0003073;GO:0003674;GO:0003824;GO:0004175;GO:0004252;GO:0005575;GO:0005576;GO:0005622;GO:0005623;GO:0005634;GO:0005654;GO:0005737;GO:0005856;GO:0005886;GO:0005887;GO:0006508;GO:0006518;GO:0006807;GO:0007275;GO:0007399;GO:0007565;GO:0008015;GO:0008016;GO:0008150;GO:0008152;GO:0008217;GO:0008233;GO:0008236;GO:0009986;GO:0009987;GO:…	101803071	Q9Y5Q5	-
DUOXA2	DUOXA2	dual oxidase maturation factor 2	1278.32	8.32003	9.52289e-227	5.6048e-225	Up Regulation	NC_051782.1	K17233	GO:0005575;GO:0005623;GO:0005886;GO:0007275;GO:0007399;GO:0008150;GO:0008152;GO:0009893;GO:0009987;GO:0010720;GO:0010817;GO:0016020;GO:0016999;GO:0017144;GO:0019222;GO:0022008;GO:0030154;GO:0031323;GO:0031325;GO:0031347;GO:0032101;GO:0032350;GO:0032501;GO:0032502;GO:0042743;GO:0044237;GO:0044464;GO:0045595;GO:0045597;GO:0045664;GO:0045666;GO:0048518;GO:0048522;GO:0048583;GO:0048699;GO:0048731;GO:…	101800815	Q9D311	-
NR5A2	NR5A2	nuclear receptor subfamily 5 group A member 2 isoform X2	290.692	8.18335	2.44661e-241	1.61605e-239	Up Regulation	NC_051779.1	K08027	GO:0000902;GO:0000904;GO:0000976;GO:0000977;GO:0000978;GO:0000980;GO:0000981;GO:0000982;GO:0000987;GO:0001012;GO:0001067;GO:0001077;GO:0001158;GO:0001228;GO:0002009;GO:0002165;GO:0003002;GO:0003674;GO:0003676;GO:0003677;GO:0003682;GO:0003690;GO:0003700;GO:0003705;GO:0004879;GO:0005488;GO:0005515;GO:0005543;GO:0005575;GO:0005622;GO:0005623;GO:0005634;GO:0005654;GO:0005667;GO:0005737;GO:0005829;GO:…	101799625	O00482	-
LOC119713790	LOC119713790	LOW QUALITY PROTEIN: mothers against decapentaplegic homolog 6-like	0.0299344	-5.06205	5.84886e-86	9.2833e-85	Down Regulation	NC_051797.1	K04677	-	119713790	Q9W734	ko04350(TGF-beta signaling pathway)
CCDC3	CCDC3	LOW QUALITY PROTEIN: coiled-coil domain-containing protein 3	183.317	7.5182	1.29175e-232	8.0078e-231	Up Regulation	NC_051772.1	-	GO:0001959;GO:0001960;GO:0005575;GO:0005576;GO:0005622;GO:0005623;GO:0005737;GO:0005783;GO:0008150;GO:0009889;GO:0009891;GO:0009893;GO:0009966;GO:0009968;GO:0010646;GO:0010648;GO:0010803;GO:0010804;GO:0012505;GO:0019216;GO:0019222;GO:0023051;GO:0023057;GO:0043226;GO:0043227;GO:0043229;GO:0043231;GO:0044424;GO:0044444;GO:0044464;GO:0045595;GO:0045597;GO:0045598;GO:0045600;GO:0045834;GO:0046889;GO:…	101791844	Q9D6Y1	-
MDK	MDK	midkine	0.0301119	-5.05352	0	0	Down Regulation	NC_051776.1	K06828	GO:0001662;GO:0002209;GO:0003008;GO:0003674;GO:0005102;GO:0005488;GO:0005515;GO:0005539;GO:0005575;GO:0005576;GO:0005604;GO:0005622;GO:0005623;GO:0005737;GO:0006355;GO:0006928;GO:0006950;GO:0006952;GO:0007154;GO:0007165;GO:0007166;GO:0007219;GO:0007275;GO:0007399;GO:0007417;GO:0007420;GO:0007528;GO:0007588;GO:0007610;GO:0007611;GO:0007613;GO:0007614;GO:0008083;GO:0008150;GO:0008201;GO:0009605;GO:…	101795125	P24052	-
PPAR-γ	PPAR-γ	peroxisome proliferator-activated receptor gamma	20.5548	7.4614	8.17898e-153	2.67782e-151	Up Regulation	NC_051784.1	K08530	GO:0000003;GO:0000122;GO:0000976;GO:0000977;GO:0000978;GO:0000981;GO:0000987;GO:0001012;GO:0001067;GO:0001101;GO:0001228;GO:0001558;GO:0001817;GO:0001818;GO:0001890;GO:0001936;GO:0001937;GO:0001959;GO:0001960;GO:0002021;GO:0002024;GO:0002376;GO:0002520;GO:0002521;GO:0002573;GO:0002673;GO:0002674;GO:0002682;GO:0002683;GO:0002791;GO:0002792;GO:0002793;GO:0003006;GO:0003008;GO:0003013;GO:0003674;GO:…	101792429	O62807	ko03320(PPAR signaling pathway)
HSD3B1	HSD3B1	3 beta-hydroxysteroid dehydrogenase/Delta 5-->4-isomerase type 1 isoform X1	36.1536	7.37607	1.50412e-103	2.97792e-102	Up Regulation	NC_051772.1	K00070	GO:0000166;GO:0003674;GO:0003824;GO:0003854;GO:0004769;GO:0005488;GO:0005496;GO:0005575;GO:0005622;GO:0005623;GO:0005737;GO:0005739;GO:0005740;GO:0005743;GO:0005758;GO:0005783;GO:0005789;GO:0005790;GO:0006629;GO:0006694;GO:0006702;GO:0006703;GO:0006704;GO:0006705;GO:0008150;GO:0008152;GO:0008202;GO:0008209;GO:0008210;GO:0008211;GO:0008212;GO:0008289;GO:0008610;GO:0009058;GO:0009987;GO:0010033;GO:…	101803865	Q5IFP1	ko00140(Steroid hormone biosynthesis)
FGF7	FGF7	fibroblast growth factor 7 isoform X2	153.93	7.26613	5.25293e-21	2.43282e-20	Up Regulation	NC_051782.1	K04358	GO:0000003;GO:0000165;GO:0001541;GO:0001763;GO:0001894;GO:0001932;GO:0001934;GO:0001942;GO:0002009;GO:0003006;GO:0003674;GO:0003824;GO:0004672;GO:0004713;GO:0005085;GO:0005088;GO:0005102;GO:0005104;GO:0005111;GO:0005488;GO:0005515;GO:0005539;GO:0005575;GO:0005576;GO:0005615;GO:0005622;GO:0005623;GO:0005737;GO:0005794;GO:0006355;GO:0006464;GO:0006468;GO:0006629;GO:0006644;GO:0006650;GO:0006656;GO:…	101795837	Q5D0X0	ko04810(Regulation of actin cytoskeleton);ko04020(Calcium signaling pathway);ko04010(MAPK signaling pathway)
EMX2	EMX2	homeobox protein EMX2	0.0303928	-5.04013	1.64758e-35	1.12258e-34	Down Regulation	NC_051777.1	K09317	GO:0000902;GO:0000904;GO:0000976;GO:0000977;GO:0000980;GO:0000981;GO:0001012;GO:0001067;GO:0001158;GO:0001655;GO:0001700;GO:0003002;GO:0003674;GO:0003676;GO:0003677;GO:0003690;GO:0003700;GO:0005488;GO:0005575;GO:0005622;GO:0005623;GO:0005634;GO:0006355;GO:0006357;GO:0006928;GO:0007275;GO:0007350;GO:0007389;GO:0007399;GO:0007409;GO:0007417;GO:0007419;GO:0007420;GO:0007424;GO:0008150;GO:0008283;GO:…	101804460	Q04743	-
LOC101793511	LOC101793511	sterile alpha motif domain-containing protein 9	153.143	7.25874	1.55332e-247	1.03962e-245	Up Regulation	NC_051773.1	K23949	GO:0002244;GO:0002376;GO:0002520;GO:0005575;GO:0005622;GO:0005623;GO:0005737;GO:0005768;GO:0005769;GO:0005829;GO:0006810;GO:0006906;GO:0006996;GO:0007275;GO:0008150;GO:0008283;GO:0009894;GO:0009987;GO:0012505;GO:0016043;GO:0016050;GO:0016192;GO:0017145;GO:0019222;GO:0030097;GO:0030154;GO:0031410;GO:0031982;GO:0032501;GO:0032502;GO:0034058;GO:0035726;GO:0042176;GO:0043226;GO:0043227;GO:0043229;GO:…	101793511	Q5K651	-
LOC101797703	LOC101797703	gap junction beta-6 protein	149.283	7.22191	4.83144e-24	2.45566e-23	Up Regulation	NC_051772.1	K07621	GO:0000003;GO:0001101;GO:0001890;GO:0001893;GO:0002237;GO:0002931;GO:0003006;GO:0003008;GO:0003674;GO:0005215;GO:0005243;GO:0005488;GO:0005515;GO:0005575;GO:0005622;GO:0005623;GO:0005737;GO:0005793;GO:0005829;GO:0005886;GO:0005911;GO:0005921;GO:0005922;GO:0006810;GO:0006950;GO:0006979;GO:0007043;GO:0007154;GO:0007267;GO:0007275;GO:0007423;GO:0007565;GO:0007568;GO:0007600;GO:0007605;GO:0008150;GO:…	101797703	O93533	-
SHC3	SHC3	SHC-transforming protein 3 isoform X2	0.00760167	-5.03947	2.15841e-45	1.82188e-44	Down Regulation	NC_051804.1	K17448	GO:0000165;GO:0000902;GO:0000904;GO:0001784;GO:0002252;GO:0002376;GO:0003008;GO:0003674;GO:0003824;GO:0004672;GO:0004713;GO:0005085;GO:0005088;GO:0005102;GO:0005159;GO:0005488;GO:0005515;GO:0005575;GO:0005622;GO:0005623;GO:0005634;GO:0005737;GO:0005829;GO:0005886;GO:0006355;GO:0006357;GO:0006464;GO:0006468;GO:0006582;GO:0006725;GO:0006793;GO:0006796;GO:0006807;GO:0006928;GO:0006935;GO:0006950;GO:…	101792705	Q92529	ko04910(Insulin signaling pathway);ko04510(Focal adhesion);ko04012(ErbB signaling pathway)
NMB	NMB	neuromedin-B isoform X2	138.397	7.11267	3.89778e-165	1.4241e-163	Up Regulation	NC_051782.1	K05223	GO:0001664;GO:0003674;GO:0005102;GO:0005179;GO:0005488;GO:0005515;GO:0005575;GO:0005576;GO:0005623;GO:0006810;GO:0006811;GO:0006820;GO:0006869;GO:0006873;GO:0006874;GO:0006875;GO:0007154;GO:0007165;GO:0007186;GO:0007204;GO:0007267;GO:0008150;GO:0008284;GO:0009966;GO:0009987;GO:0010469;GO:0010646;GO:0010647;GO:0010648;GO:0010817;GO:0010876;GO:0015711;GO:0015718;GO:0015849;GO:0015908;GO:0015909;GO:…	113844838	Q2T9U8	ko04080(Neuroactive ligand-receptor interaction)
LGALS1	LGALS1	galectin-1 isoform X2	0.0305671	-5.03188	0	0	Down Regulation	NC_051772.1	-	-	101805383	-	-
RASD1	RASD1	dexamethasone-induced Ras-related protein 1	126.661	6.98483	0	0	Up Regulation	NC_051786.1	K07843	GO:0003674;GO:0003824;GO:0003924;GO:0005575;GO:0005622;GO:0005623;GO:0005634;GO:0005737;GO:0005783;GO:0006355;GO:0007154;GO:0007165;GO:0007186;GO:0007263;GO:0008150;GO:0009889;GO:0009890;GO:0009892;GO:0009987;GO:0010468;GO:0010556;GO:0010558;GO:0010605;GO:0010629;GO:0012505;GO:0016462;GO:0016528;GO:0016529;GO:0016787;GO:0016817;GO:0016818;GO:0017111;GO:0019219;GO:0019222;GO:0019932;GO:0023052;GO:…	101801185	O35626	-
HOXD10	HOXD10	homeobox protein Hox-D10	0.0310796	-5.00789	3.52548e-19	1.54256e-18	Down Regulation	NC_051778.1	K09295	GO:0000003;GO:0000976;GO:0000977;GO:0000981;GO:0001012;GO:0001067;GO:0001228;GO:0001501;GO:0001708;GO:0003002;GO:0003008;GO:0003674;GO:0003676;GO:0003677;GO:0003682;GO:0003690;GO:0003700;GO:0005488;GO:0005575;GO:0005622;GO:0005623;GO:0005634;GO:0005654;GO:0005737;GO:0005829;GO:0006139;GO:0006351;GO:0006355;GO:0006357;GO:0006366;GO:0006725;GO:0006807;GO:0007275;GO:0007338;GO:0007389;GO:0007399;GO:…	101802231	P28358	-
ANGPT1	ANGPT1	angiopoietin-1 isoform X2	118.809	6.8925	0	0	Up Regulation	NC_051773.1	K05465	GO:0000003;GO:0000165;GO:0001525;GO:0001541;GO:0001568;GO:0001569;GO:0001570;GO:0001655;GO:0001666;GO:0001701;GO:0001763;GO:0001817;GO:0001818;GO:0001822;GO:0001889;GO:0001932;GO:0001933;GO:0001934;GO:0001944;GO:0001959;GO:0002009;GO:0002040;GO:0002090;GO:0002092;GO:0002376;GO:0002520;GO:0002682;GO:0002683;GO:0002697;GO:0002698;GO:0002700;GO:0002701;GO:0002718;GO:0002719;GO:0002739;GO:0002740;GO:…	101795228	Q15389	ko04010(MAPK signaling pathway)
SYNDIG1L	SYNDIG1L	synapse differentiation-inducing gene protein 1-like isoform X2	110.899	6.7931	3.46272e-241	2.27727e-239	Up Regulation	NC_051776.1	K23906	GO:0005575;GO:0005622;GO:0005623;GO:0005737;GO:0005794;GO:0012505;GO:0043226;GO:0043227;GO:0043229;GO:0043231;GO:0044424;GO:0044444;GO:0044464;	101794874	Q5TZE2	-
NRP2	NRP2	neuropilin-2 isoform X3	0.0311572	-5.00429	0	0	Down Regulation	NC_051778.1	K06819	GO:0000902;GO:0000904;GO:0001525;GO:0001568;GO:0001667;GO:0001755;GO:0001764;GO:0001936;GO:0001938;GO:0001944;GO:0002116;GO:0003002;GO:0003007;GO:0003148;GO:0003151;GO:0003205;GO:0003206;GO:0003279;GO:0003674;GO:0003824;GO:0004672;GO:0004713;GO:0004714;GO:0004888;GO:0005021;GO:0005488;GO:0005515;GO:0005575;GO:0005623;GO:0005886;GO:0006464;GO:0006468;GO:0006793;GO:0006796;GO:0006807;GO:0006928;GO:…	101803893	O60462	-
LOC119718472	LOC119718472	P2X purinoceptor 2-like	98.1805	6.61736	5.34401e-32	3.32922e-31	Up Regulation	NC_051787.1	K05216	-	119718472	Q9UBL9	ko04080(Neuroactive ligand-receptor interaction);ko04020(Calcium signaling pathway)
GABRA5	GABRA5	gamma-aminobutyric acid receptor subunit alpha-5	0.0316823	-4.98018	1.18717e-29	6.98175e-29	Down Regulation	NC_051772.1	K05175	GO:0001662;GO:0002209;GO:0003008;GO:0003674;GO:0004888;GO:0004890;GO:0005102;GO:0005215;GO:0005216;GO:0005230;GO:0005231;GO:0005253;GO:0005254;GO:0005261;GO:0005488;GO:0005515;GO:0005575;GO:0005622;GO:0005623;GO:0005634;GO:0005654;GO:0005737;GO:0005829;GO:0005886;GO:0005887;GO:0006810;GO:0006811;GO:0006812;GO:0006820;GO:0006821;GO:0006950;GO:0006952;GO:0007154;GO:0007165;GO:0007166;GO:0007267;GO:…	101795729	P31644	ko04080(Neuroactive ligand-receptor interaction)
TRPM1	TRPM1	transient receptor potential cation channel subfamily M member 1 isoform X2	89.9435	6.49095	2.63646e-92	4.59437e-91	Up Regulation	NC_051782.1	K04976	GO:0000003;GO:0000041;GO:0000278;GO:0001654;GO:0001754;GO:0003006;GO:0003008;GO:0003674;GO:0005215;GO:0005216;GO:0005217;GO:0005261;GO:0005262;GO:0005385;GO:0005575;GO:0005623;GO:0005886;GO:0005887;GO:0006810;GO:0006811;GO:0006812;GO:0006816;GO:0006829;GO:0006873;GO:0006874;GO:0006875;GO:0007049;GO:0007154;GO:0007165;GO:0007166;GO:0007186;GO:0007204;GO:0007215;GO:0007216;GO:0007275;GO:0007399;GO:…	101789976	Q7Z4N2	-
ETNPPL	ETNPPL	ethanolamine-phosphate phospho-lyase	88.624	6.46963	5.98951e-29	3.47249e-28	Up Regulation	NC_051775.1	K14286	GO:0002376;GO:0002520;GO:0003674;GO:0003824;GO:0005488;GO:0005515;GO:0005575;GO:0005622;GO:0005623;GO:0005737;GO:0005739;GO:0005759;GO:0006629;GO:0006644;GO:0006646;GO:0006650;GO:0006793;GO:0006796;GO:0007275;GO:0008144;GO:0008150;GO:0008152;GO:0008453;GO:0008483;GO:0008610;GO:0008654;GO:0009058;GO:0009636;GO:0009790;GO:0009987;GO:0016740;GO:0016769;GO:0016829;GO:0016835;GO:0016838;GO:0019637;GO:…	101793344	Q6DEB1	ko00564(Glycerophospholipid metabolism)
LOC119718603	LOC119718603	group 3 secretory phospholipase A2-like isoform X1	88.1772	6.46233	5.11084e-55	5.07928e-54	Up Regulation	NC_051787.1	K01047	GO:0003674;GO:0003824;GO:0004620;GO:0004623;GO:0005575;GO:0005576;GO:0005615;GO:0005622;GO:0005623;GO:0005737;GO:0005814;GO:0005815;GO:0005856;GO:0005886;GO:0006629;GO:0006644;GO:0006650;GO:0006793;GO:0006796;GO:0006807;GO:0006996;GO:0008150;GO:0008152;GO:0009987;GO:0015630;GO:0016020;GO:0016043;GO:0016298;GO:0016787;GO:0016788;GO:0019637;GO:0022607;GO:0030030;GO:0030031;GO:0036148;GO:0036151;GO:…	119718603	Q8BZT7	ko04270(Vascular smooth muscle contraction);ko00592(alpha-Linolenic acid metabolism);ko00591(Linoleic acid metabolism);ko00590(Arachidonic acid metabolism);ko00565(Ether lipid metabolism);ko00564(Glycerophospholipid metabolism)
ISLR	ISLR	immunoglobulin superfamily containing leucine-rich repeat protein isoform X1	84.2929	6.39734	3.22353e-28	1.82755e-27	Up Regulation	NC_051782.1	-	-	101797242	O14498	-
AATK	AATK	serine/threonine-protein kinase LMTK1 isoform X6	0.0079257	-4.97925	1.59053e-164	5.79721e-163	Down Regulation	NC_051790.1	K17480	-	119713159	Q80YE4	-
ADGRG2	ADGRG2	adhesion G-protein coupled receptor G2 isoform X5	81.8729	6.35531	1.28257e-60	1.40377e-59	Up Regulation	NC_051772.1	K08451	GO:0000003;GO:0003674;GO:0004888;GO:0004930;GO:0005575;GO:0005622;GO:0005623;GO:0005737;GO:0005829;GO:0005886;GO:0005887;GO:0007154;GO:0007165;GO:0007186;GO:0007276;GO:0007283;GO:0008150;GO:0009987;GO:0016020;GO:0016021;GO:0016324;GO:0019953;GO:0022414;GO:0023052;GO:0031224;GO:0031226;GO:0032501;GO:0032504;GO:0038023;GO:0044424;GO:0044425;GO:0044444;GO:0044459;GO:0044464;GO:0044703;GO:0045177;GO:…	101802660	Q8CJ11	-
MXRA5	MXRA5	matrix-remodeling-associated protein 5 isoform X2	0.0318853	-4.97096	1.78885e-63	2.02987e-62	Down Regulation	NC_051772.1	K24400	GO:0008150;GO:0009719;GO:0010033;GO:0042221;GO:0050896;GO:0070848;GO:0071559;	101791702	Q9NR99	-
VSIR	VSIR	V-type immunoglobulin domain-containing suppressor of T-cell activation isoform X1	0.0320743	-4.96244	2.26856e-05	5.15383e-05	Down Regulation	NC_051777.1	K23268	GO:0001817;GO:0001818;GO:0002682;GO:0002683;GO:0002694;GO:0002695;GO:0002697;GO:0002698;GO:0002700;GO:0002701;GO:0002703;GO:0002704;GO:0002706;GO:0002707;GO:0002709;GO:0002710;GO:0002718;GO:0002719;GO:0002724;GO:0002725;GO:0002819;GO:0002820;GO:0002822;GO:0002823;GO:0003674;GO:0005488;GO:0005515;GO:0005575;GO:0005623;GO:0005886;GO:0006355;GO:0006357;GO:0007154;GO:0007162;GO:0007165;GO:0007166;GO:…	110354529	Q9H7M9	ko04514(Cell adhesion molecules)
SULF1	SULF1	extracellular sulfatase Sulf-1 isoform X5	73.8422	6.20637	0	0	Up Regulation	NC_051773.1	K14607	GO:0000902;GO:0000904;GO:0001501;GO:0001502;GO:0001655;GO:0001817;GO:0001819;GO:0001822;GO:0001936;GO:0001937;GO:0002062;GO:0002063;GO:0003002;GO:0003008;GO:0003012;GO:0003014;GO:0003094;GO:0003156;GO:0003674;GO:0003824;GO:0004065;GO:0005575;GO:0005576;GO:0005615;GO:0005622;GO:0005623;GO:0005737;GO:0005783;GO:0005794;GO:0005795;GO:0005886;GO:0006022;GO:0006029;GO:0006082;GO:0006355;GO:0006357;GO:…	101802299	Q90XB6	-
IL1RL1	IL1RL1	interleukin-1 receptor-like 1 isoform X5	67.8569	6.08442	9.92194e-12	3.25269e-11	Up Regulation	NC_051772.1	K05171	GO:0001817;GO:0001818;GO:0001819;GO:0002113;GO:0002114;GO:0002376;GO:0002682;GO:0002683;GO:0002684;GO:0002694;GO:0002696;GO:0002791;GO:0002793;GO:0002819;GO:0002820;GO:0002822;GO:0002823;GO:0002825;GO:0002826;GO:0003674;GO:0004888;GO:0004896;GO:0005488;GO:0005515;GO:0005575;GO:0005576;GO:0005615;GO:0005623;GO:0005886;GO:0006955;GO:0007154;GO:0007165;GO:0007166;GO:0008150;GO:0008285;GO:0009719;GO:…	101795572	Q01638	ko04060(Cytokine-cytokine receptor interaction)
CNTN6	CNTN6	contactin-6 isoform X1	0.0327419	-4.93272	0.00275795	0.00522046	Down Regulation	NC_051784.1	K06764	GO:0003007;GO:0005575;GO:0005623;GO:0005886;GO:0005911;GO:0005918;GO:0007043;GO:0007155;GO:0007163;GO:0007272;GO:0007275;GO:0007399;GO:0007417;GO:0007507;GO:0008150;GO:0008366;GO:0008593;GO:0009653;GO:0009887;GO:0009966;GO:0009967;GO:0009987;GO:0010001;GO:0010646;GO:0010647;GO:0016020;GO:0016043;GO:0019991;GO:0021675;GO:0021682;GO:0021700;GO:0021782;GO:0022008;GO:0022607;GO:0022610;GO:0023051;GO:…	101794429	Q9JMB8	-
MGLL	MGLL	monoglyceride lipase isoform X2	66.5357	6.05606	0	0	Up Regulation	NC_051784.1	K01054	GO:0001558;GO:0001676;GO:0003008;GO:0003013;GO:0003018;GO:0003674;GO:0003824;GO:0004620;GO:0004622;GO:0005488;GO:0005515;GO:0005575;GO:0005622;GO:0005623;GO:0005634;GO:0005654;GO:0005737;GO:0005783;GO:0005789;GO:0005811;GO:0005829;GO:0005886;GO:0006082;GO:0006629;GO:0006631;GO:0006638;GO:0006639;GO:0006690;GO:0006950;GO:0006952;GO:0006954;GO:0007275;GO:0007399;GO:0008015;GO:0008150;GO:0008152;GO:…	101802983	Q99685	ko00561(Glycerolipid metabolism)
LOC101804173	LOC101804173	cathepsin E	64.3615	6.00813	1.20232e-70	1.513e-69	Up Regulation	NC_051772.1	K01382	GO:0000003;GO:0000323;GO:0003006;GO:0003674;GO:0003824;GO:0004175;GO:0004190;GO:0005575;GO:0005622;GO:0005623;GO:0005737;GO:0005764;GO:0005773;GO:0006508;GO:0006807;GO:0006915;GO:0006950;GO:0006952;GO:0007276;GO:0007281;GO:0007292;GO:0008150;GO:0008152;GO:0008219;GO:0008233;GO:0009056;GO:0009057;GO:0009605;GO:0009607;GO:0009617;GO:0009987;GO:0010623;GO:0012501;GO:0016787;GO:0019538;GO:0019953;GO:…	101804173	P14091	ko04142(Lysosome)
LOC101794413	LOC101794413	killer cell lectin-like receptor subfamily F member 1	64.3385	6.00761	4.87671e-11	1.54741e-10	Up Regulation	NC_051772.1	K10075	-	101794413	Q8MI05	-
LOC101798663	LOC101798663	ras-like GTP-binding protein RHO	64.3244	6.00729	2.26634e-06	5.51935e-06	Up Regulation	NC_051774.1	-	-	101798663	P01122	-
PRKCQ	PRKCQ	protein kinase C theta type	0.0332544	-4.91031	1.56703e-17	6.47091e-17	Down Regulation	NC_051772.1	K06068	GO:0000902;GO:0000904;GO:0001558;GO:0001666;GO:0001772;GO:0001775;GO:0001817;GO:0001819;GO:0001932;GO:0001934;GO:0002225;GO:0002253;GO:0002376;GO:0002429;GO:0002682;GO:0002684;GO:0002694;GO:0002696;GO:0002697;GO:0002699;GO:0002700;GO:0002702;GO:0002757;GO:0002759;GO:0002760;GO:0002764;GO:0002768;GO:0002784;GO:0002791;GO:0002793;GO:0002819;GO:0002821;GO:0002822;GO:0002824;GO:0002831;GO:0002833;GO:…	101804738	Q04759	ko04912(GnRH signaling pathway);ko04625(C-type lectin receptor signaling pathway);ko04621(NOD-like receptor signaling pathway);ko04270(Vascular smooth muscle contraction);ko04140(Autophagy - animal)
COL9A1	COL9A1	collagen alpha-1(IX) chain	62.0711	5.95585	0	0	Up Regulation	NC_051774.1	K08131	GO:0001501;GO:0001894;GO:0002062;GO:0003416;GO:0003417;GO:0003674;GO:0005198;GO:0005201;GO:0005575;GO:0005576;GO:0005581;GO:0005593;GO:0005594;GO:0005622;GO:0005623;GO:0005737;GO:0005783;GO:0005788;GO:0007275;GO:0008150;GO:0009653;GO:0009887;GO:0009888;GO:0009987;GO:0012505;GO:0016043;GO:0030020;GO:0030154;GO:0030198;GO:0031974;GO:0032501;GO:0032502;GO:0032991;GO:0035265;GO:0040007;GO:0042592;GO:…	101796660	P12106	ko04512(ECM-receptor interaction);ko04510(Focal adhesion)
PID1	PID1	PTB-containing, cubilin and LRP1-interacting protein isoform X2	61.4539	5.94143	0	0	Up Regulation	NC_051780.1	-	GO:0001101;GO:0001932;GO:0001933;GO:0005575;GO:0005622;GO:0005623;GO:0005737;GO:0006091;GO:0006112;GO:0006140;GO:0006355;GO:0006357;GO:0006996;GO:0007005;GO:0008150;GO:0008152;GO:0008284;GO:0009653;GO:0009719;GO:0009725;GO:0009889;GO:0009890;GO:0009891;GO:0009892;GO:0009893;GO:0009966;GO:0009968;GO:0009987;GO:0010033;GO:0010468;GO:0010556;GO:0010557;GO:0010562;GO:0010563;GO:0010604;GO:0010605;GO:…	101798423	Q7Z2X4	-
HSD11B2	HSD11B2	corticosteroid 11-beta-dehydrogenase isozyme 2	59.8613	5.90355	1.48149e-123	3.63193e-122	Up Regulation	NC_051783.1	K00019	GO:0000003;GO:0000166;GO:0001666;GO:0001977;GO:0001990;GO:0002017;GO:0003008;GO:0003013;GO:0003014;GO:0003044;GO:0003071;GO:0003073;GO:0003084;GO:0003674;GO:0003824;GO:0003845;GO:0005488;GO:0005496;GO:0005575;GO:0005622;GO:0005623;GO:0005737;GO:0005783;GO:0005789;GO:0006629;GO:0006694;GO:0006704;GO:0006950;GO:0007565;GO:0008015;GO:0008150;GO:0008152;GO:0008202;GO:0008211;GO:0008217;GO:0008289;GO:…	101790751	P80365	ko00650(Butanoate metabolism)
DDC	DDC	aromatic-L-amino-acid decarboxylase isoform X2	56.8447	5.82895	2.21976e-190	9.78895e-189	Up Regulation	NC_051773.1	K01593	GO:0000003;GO:0001505;GO:0003008;GO:0003674;GO:0003824;GO:0004058;GO:0005488;GO:0005515;GO:0005575;GO:0005622;GO:0005623;GO:0005737;GO:0005829;GO:0006082;GO:0006520;GO:0006568;GO:0006570;GO:0006576;GO:0006584;GO:0006585;GO:0006586;GO:0006587;GO:0006725;GO:0006807;GO:0006810;GO:0006836;GO:0006950;GO:0007275;GO:0007444;GO:0007562;GO:0007564;GO:0007568;GO:0007591;GO:0007593;GO:0007610;GO:0007611;GO:…	101796508	P20711	ko00380(Tryptophan metabolism);ko00360(Phenylalanine metabolism);ko00350(Tyrosine metabolism)
CCN3	CCN3	CCN family member 3	0.0353876	-4.82061	0	0	Down Regulation	NC_051773.1	K23571	GO:0001501;GO:0001525;GO:0001558;GO:0001568;GO:0001667;GO:0001944;GO:0002062;GO:0002682;GO:0002683;GO:0002685;GO:0002686;GO:0002688;GO:0002689;GO:0002791;GO:0002792;GO:0003674;GO:0005102;GO:0005112;GO:0005178;GO:0005488;GO:0005515;GO:0005539;GO:0005575;GO:0005576;GO:0005622;GO:0005623;GO:0005737;GO:0005911;GO:0005921;GO:0006928;GO:0006935;GO:0006950;GO:0007154;GO:0007155;GO:0007165;GO:0007267;GO:…	101799871	P28686	-
EPS8L2	EPS8L2	epidermal growth factor receptor kinase substrate 8-like protein 2 isoform X2	56.6502	5.82401	8.75845e-10	2.62129e-09	Up Regulation	NC_051776.1	K17277	GO:0001726;GO:0002009;GO:0002119;GO:0002164;GO:0003008;GO:0003674;GO:0003779;GO:0005488;GO:0005515;GO:0005575;GO:0005622;GO:0005623;GO:0005737;GO:0005829;GO:0005886;GO:0005903;GO:0006996;GO:0007010;GO:0007015;GO:0007154;GO:0007165;GO:0007264;GO:0007265;GO:0007266;GO:0007275;GO:0007600;GO:0007605;GO:0007610;GO:0007611;GO:0007613;GO:0007635;GO:0008064;GO:0008092;GO:0008104;GO:0008150;GO:0008544;GO:…	101797558	Q9H6S3	-
LOC101796324	LOC101796324	protein MGARP	55.9814	5.80688	7.32841e-72	9.434e-71	Up Regulation	NC_051775.1	-	GO:0001666;GO:0005575;GO:0005622;GO:0005623;GO:0005737;GO:0005739;GO:0005740;GO:0005741;GO:0006605;GO:0006626;GO:0006810;GO:0006839;GO:0006886;GO:0006928;GO:0006950;GO:0006996;GO:0007005;GO:0007017;GO:0007018;GO:0008088;GO:0008089;GO:0008090;GO:0008104;GO:0008150;GO:0009628;GO:0009719;GO:0009725;GO:0009987;GO:0010033;GO:0010243;GO:0010638;GO:0010821;GO:0010822;GO:0010970;GO:0014070;GO:0015031;GO:…	101796324	Q8TDB4	-
LOC101804211	LOC101804211	gastrin-releasing peptide	55.819	5.80269	0	0	Up Regulation	NC_051804.1	K05224	GO:0002791;GO:0002793;GO:0003674;GO:0005102;GO:0005179;GO:0005184;GO:0005488;GO:0005515;GO:0005575;GO:0005576;GO:0005615;GO:0005622;GO:0005623;GO:0005737;GO:0007154;GO:0007165;GO:0007186;GO:0007218;GO:0007275;GO:0007610;GO:0008150;GO:0008277;GO:0009605;GO:0009607;GO:0009966;GO:0009967;GO:0009987;GO:0010469;GO:0010646;GO:0010647;GO:0010817;GO:0012505;GO:0023051;GO:0023052;GO:0023056;GO:0030141;GO:…	101804211	P07492	ko04080(Neuroactive ligand-receptor interaction)
ACE	ACE	angiotensin-converting enzyme	55.6079	5.79722	7.97425e-35	5.3371e-34	Up Regulation	NC_051799.1	K01283	GO:0000003;GO:0000323;GO:0001525;GO:0001568;GO:0001655;GO:0001664;GO:0001666;GO:0001678;GO:0001822;GO:0001932;GO:0001934;GO:0001944;GO:0001974;GO:0001990;GO:0001991;GO:0002002;GO:0002003;GO:0002016;GO:0002019;GO:0002237;GO:0002244;GO:0002252;GO:0002262;GO:0002376;GO:0002443;GO:0002444;GO:0002446;GO:0002474;GO:0002520;GO:0002682;GO:0003006;GO:0003008;GO:0003013;GO:0003015;GO:0003018;GO:0003044;GO:…	101802065	Q10751	-
CRB2	CRB2	protein crumbs homolog 2 isoform X4	0.0354713	-4.8172	0	0	Down Regulation	NC_051789.1	K16681	GO:0000003;GO:0000902;GO:0000904;GO:0001654;GO:0001655;GO:0001667;GO:0001700;GO:0001702;GO:0001704;GO:0001707;GO:0001745;GO:0001751;GO:0001754;GO:0001756;GO:0001894;GO:0001895;GO:0002009;GO:0002064;GO:0003002;GO:0003006;GO:0003382;GO:0003383;GO:0003674;GO:0005080;GO:0005488;GO:0005515;GO:0005575;GO:0005623;GO:0005886;GO:0005911;GO:0006355;GO:0006357;GO:0006810;GO:0006928;GO:0006996;GO:0007010;GO:…	101803252	Q5IJ48	-
CA4	CA4	carbonic anhydrase 4 isoform X2	55.407	5.792	3.4192e-26	1.83595e-25	Up Regulation	NC_051791.1	K01672	GO:0003674;GO:0003824;GO:0004089;GO:0005575;GO:0005576;GO:0005615;GO:0005622;GO:0005623;GO:0005737;GO:0005783;GO:0005791;GO:0005793;GO:0005794;GO:0005802;GO:0005886;GO:0005903;GO:0006810;GO:0006811;GO:0006820;GO:0006885;GO:0007275;GO:0008150;GO:0009719;GO:0009725;GO:0009897;GO:0009986;GO:0010033;GO:0012505;GO:0012506;GO:0014070;GO:0015669;GO:0015670;GO:0015701;GO:0015711;GO:0015893;GO:0016020;GO:…	101789643	Q95323	ko00910(Nitrogen metabolism)
PRMT8	PRMT8	protein arginine N-methyltransferase 8 isoform X2	54.8528	5.77749	8.33351e-09	2.36186e-08	Up Regulation	NC_051772.1	-	GO:0000902;GO:0000904;GO:0001932;GO:0001933;GO:0003002;GO:0003674;GO:0003824;GO:0005488;GO:0005515;GO:0005575;GO:0005622;GO:0005623;GO:0005737;GO:0005829;GO:0005886;GO:0006325;GO:0006355;GO:0006464;GO:0006479;GO:0006807;GO:0006950;GO:0006979;GO:0006996;GO:0007275;GO:0007389;GO:0007399;GO:0007417;GO:0007420;GO:0007568;GO:0008144;GO:0008150;GO:0008152;GO:0008168;GO:0008170;GO:0008213;GO:0008276;GO:…	101797694	Q9NR22	-
TMEM233	TMEM233	transmembrane protein 233 isoform X4	54.7391	5.7745	1.06921e-81	1.61406e-80	Up Regulation	NC_051787.1	-	GO:0005575;GO:0016020;	106014291	B4DJY2	-
SVEP1	SVEP1	sushi, von Willebrand factor type A, EGF and pentraxin domain-containing protein 1 isoform X2	0.0354725	-4.81715	1.08036e-44	8.95423e-44	Down Regulation	NC_051804.1	K24469	GO:0003674;GO:0003682;GO:0005488;GO:0005575;GO:0005576;	101804269	A2AVA0	-
LOC119715801	LOC119715801	translation initiation factor IF-2	53.9868	5.75453	8.77211e-18	3.66235e-17	Up Regulation	NC_051773.1	-	-	119715801	-	-
LOC101802274	LOC101802274	myosin heavy chain, cardiac muscle isoform isoform X1	0.00222732	-4.81048	1.89008e-160	6.64869e-159	Down Regulation	NC_051772.1	K24220	GO:0000003;GO:0000278;GO:0000281;GO:0000910;GO:0001654;GO:0001655;GO:0001667;GO:0001700;GO:0001736;GO:0001738;GO:0001745;GO:0001894;GO:0002009;GO:0002064;GO:0002065;GO:0002066;GO:0002165;GO:0003002;GO:0003006;GO:0003008;GO:0003012;GO:0003674;GO:0003774;GO:0003824;GO:0005488;GO:0005515;GO:0005575;GO:0005622;GO:0005623;GO:0005737;GO:0005826;GO:0005856;GO:0005886;GO:0005911;GO:0005938;GO:0006928;GO:…	101802274	A2AQP0	-
PRRX2	PRRX2	paired mesoderm homeobox protein 2 isoform X1	0.0359721	-4.79698	3.5048e-12	1.17105e-11	Down Regulation	NC_051789.1	K09329	GO:0000976;GO:0000977;GO:0000981;GO:0001012;GO:0001067;GO:0001228;GO:0001501;GO:0001568;GO:0001944;GO:0002053;GO:0003674;GO:0003676;GO:0003677;GO:0003690;GO:0003700;GO:0005488;GO:0005515;GO:0006139;GO:0006351;GO:0006355;GO:0006357;GO:0006366;GO:0006725;GO:0006807;GO:0007275;GO:0007423;GO:0008150;GO:0008152;GO:0008284;GO:0008589;GO:0009058;GO:0009059;GO:0009653;GO:0009790;GO:0009792;GO:0009887;GO:…	101792031	Q90963	-
DLX5	DLX5	homeobox protein DLX-5	0.0368614	-4.76174	0.00015602	0.000332858	Down Regulation	NC_051773.1	K18489	GO:0000228;GO:0000785;GO:0000790;GO:0000902;GO:0000904;GO:0000976;GO:0000977;GO:0000978;GO:0000981;GO:0000982;GO:0000987;GO:0001012;GO:0001067;GO:0001077;GO:0001228;GO:0001501;GO:0001503;GO:0001649;GO:0001958;GO:0003674;GO:0003676;GO:0003677;GO:0003690;GO:0003700;GO:0005488;GO:0005515;GO:0005575;GO:0005622;GO:0005623;GO:0005634;GO:0005654;GO:0005694;GO:0005737;GO:0006139;GO:0006351;GO:0006355;GO:…	101796922	P56178	-
LOC101793181	LOC101793181	transmembrane protein 151B-like	0.0372523	-4.74653	0.000373462	0.000770457	Down Regulation	NC_051776.1	-	-	101793181	A3KN95	-
ITGA9	ITGA9	integrin alpha-9 isoform X4	0.0381447	-4.71237	6.39291e-80	9.39739e-79	Down Regulation	NC_051773.1	K06585	GO:0000003;GO:0000902;GO:0000904;GO:0001555;GO:0001700;GO:0002009;GO:0002011;GO:0002164;GO:0002376;GO:0003006;GO:0003008;GO:0003344;GO:0003674;GO:0005488;GO:0005515;GO:0005518;GO:0005575;GO:0005622;GO:0005623;GO:0005737;GO:0005886;GO:0005887;GO:0005912;GO:0005924;GO:0005925;GO:0006810;GO:0006897;GO:0006909;GO:0006928;GO:0006935;GO:0006950;GO:0007155;GO:0007157;GO:0007160;GO:0007275;GO:0007276;GO:…	101791579	Q13797	ko04810(Regulation of actin cytoskeleton);ko04514(Cell adhesion molecules);ko04512(ECM-receptor interaction);ko04510(Focal adhesion)
KCNH7	KCNH7	potassium voltage-gated channel subfamily H member 7 isoform X1	0.038431	-4.70159	0.00228501	0.00435851	Down Regulation	NC_051778.1	K04910	GO:0002027;GO:0003008;GO:0003674;GO:0005215;GO:0005216;GO:0005242;GO:0005244;GO:0005249;GO:0005261;GO:0005267;GO:0005575;GO:0005623;GO:0005886;GO:0005887;GO:0006810;GO:0006811;GO:0006812;GO:0006813;GO:0007600;GO:0007605;GO:0007623;GO:0008016;GO:0008076;GO:0008150;GO:0008324;GO:0009987;GO:0015075;GO:0015077;GO:0015079;GO:0015267;GO:0015276;GO:0015318;GO:0015672;GO:0016020;GO:0016021;GO:0016043;GO:…	101800270	Q9NS40	-
LOC119718471	LOC119718471	LOW QUALITY PROTEIN: apoptosis-inducing factor 3-like	53.1345	5.73158	4.16939e-09	1.20012e-08	Up Regulation	NC_051787.1	K22747	GO:0005575;GO:0005622;GO:0005623;GO:0005737;GO:0005739;GO:0005740;GO:0005743;GO:0005783;GO:0005829;GO:0006915;GO:0008150;GO:0008219;GO:0009987;GO:0012501;GO:0012505;GO:0016020;GO:0019866;GO:0031090;GO:0031966;GO:0031967;GO:0031975;GO:0043226;GO:0043227;GO:0043229;GO:0043231;GO:0044422;GO:0044424;GO:0044429;GO:0044444;GO:0044446;GO:0044464;GO:0097194;	119718471	Q96NN9	-
GREM1	GREM1	gremlin-1	0.0388727	-4.6851	4.83285e-21	2.24169e-20	Down Regulation	NC_051776.1	K23318	GO:0000902;GO:0001525;GO:0001558;GO:0001568;GO:0001655;GO:0001656;GO:0001657;GO:0001658;GO:0001667;GO:0001763;GO:0001822;GO:0001823;GO:0001838;GO:0001932;GO:0001933;GO:0001934;GO:0001944;GO:0001952;GO:0002009;GO:0002040;GO:0002042;GO:0002090;GO:0002092;GO:0002682;GO:0002683;GO:0002685;GO:0002686;GO:0002688;GO:0002689;GO:0003002;GO:0003256;GO:0003257;GO:0003337;GO:0003338;GO:0003674;GO:0005102;GO:…	101789702	O73755	ko04350(TGF-beta signaling pathway)
NMU	NMU	neuromedin-U isoform X2	0.0395627	-4.65971	4.91857e-07	1.25652e-06	Down Regulation	NC_051775.1	K05249	GO:0001664;GO:0003674;GO:0005102;GO:0005488;GO:0005515;GO:0005575;GO:0005576;GO:0007154;GO:0007165;GO:0007186;GO:0007218;GO:0008150;GO:0009987;GO:0023052;GO:0031839;GO:0031840;GO:0042922;GO:0050789;GO:0050794;GO:0050896;GO:0051716;GO:0065007;GO:0071855;	101796669	P48645	ko04080(Neuroactive ligand-receptor interaction)
NDRG1	NDRG1	protein NDRG1	52.9806	5.72739	0	0	Up Regulation	NC_051773.1	K18266	GO:0001655;GO:0001666;GO:0001775;GO:0001822;GO:0002274;GO:0002376;GO:0003674;GO:0005488;GO:0005515;GO:0005575;GO:0005622;GO:0005623;GO:0005634;GO:0005737;GO:0005768;GO:0005813;GO:0005815;GO:0005829;GO:0005856;GO:0005874;GO:0005886;GO:0005911;GO:0005912;GO:0005913;GO:0006950;GO:0006974;GO:0007009;GO:0007154;GO:0007165;GO:0007272;GO:0007275;GO:0007399;GO:0007422;GO:0008017;GO:0008092;GO:0008150;GO:…	101790965	Q4R4Q3	-
HTR1A	HTR1A	5-hydroxytryptamine receptor 1A	0.0404229	-4.62869	0.000797799	0.00159328	Down Regulation	NC_051804.1	K04153	GO:0000003;GO:0001505;GO:0001586;GO:0001662;GO:0001941;GO:0001965;GO:0002118;GO:0002121;GO:0002209;GO:0003008;GO:0003674;GO:0004888;GO:0004930;GO:0004993;GO:0005102;GO:0005488;GO:0005515;GO:0005575;GO:0005623;GO:0005886;GO:0005887;GO:0006725;GO:0006807;GO:0006950;GO:0006952;GO:0007154;GO:0007165;GO:0007186;GO:0007187;GO:0007188;GO:0007193;GO:0007198;GO:0007200;GO:0007208;GO:0007210;GO:0007610;GO:…	106020614	P08908	ko04080(Neuroactive ligand-receptor interaction)
LOC119716198	LOC119716198	C-C chemokine receptor type 8-like	52.1138	5.70359	4.27393e-17	1.74158e-16	Up Regulation	NC_051773.1	K04183	GO:0001637;GO:0001653;GO:0002376;GO:0003674;GO:0004888;GO:0004896;GO:0004930;GO:0004950;GO:0005575;GO:0005623;GO:0005886;GO:0005887;GO:0006873;GO:0006874;GO:0006875;GO:0006935;GO:0006955;GO:0007154;GO:0007155;GO:0007165;GO:0007166;GO:0007186;GO:0007204;GO:0008150;GO:0008528;GO:0009605;GO:0009987;GO:0010033;GO:0015026;GO:0016020;GO:0016021;GO:0016493;GO:0019221;GO:0019725;GO:0022610;GO:0023052;GO:…	119716198	P51685	ko04060(Cytokine-cytokine receptor interaction)
COL18A1	COL18A1	LOW QUALITY PROTEIN: collagen alpha-1(XVIII) chain	0.0406687	-4.61994	0	0	Down Regulation	NC_051778.1	K06823	GO:0000902;GO:0000904;GO:0001525;GO:0001568;GO:0001885;GO:0001886;GO:0001944;GO:0002064;GO:0003008;GO:0003158;GO:0003382;GO:0003674;GO:0005488;GO:0005515;GO:0005575;GO:0005576;GO:0005581;GO:0005604;GO:0005622;GO:0005623;GO:0005737;GO:0005783;GO:0005788;GO:0007275;GO:0007600;GO:0007601;GO:0008150;GO:0008284;GO:0008285;GO:0009653;GO:0009887;GO:0009888;GO:0009987;GO:0010941;GO:0010942;GO:0012505;GO:…	101794695	P39060	-
COL22A1	COL22A1	LOW QUALITY PROTEIN: collagen alpha-1(XXII) chain	0.0407592	-4.61673	1.72563e-39	1.28076e-38	Down Regulation	NC_051773.1	K16630	GO:0005575;GO:0005576;GO:0005622;GO:0005623;GO:0005737;GO:0005783;GO:0005788;GO:0012505;GO:0031974;GO:0043226;GO:0043227;GO:0043229;GO:0043231;GO:0043233;GO:0044422;GO:0044424;GO:0044432;GO:0044444;GO:0044446;GO:0044464;GO:0070013;	101794833	Q8NFW1	-
CCDC63	CCDC63	coiled-coil domain-containing protein 63	51.1673	5.67715	2.85212e-37	2.01783e-36	Up Regulation	NC_051787.1	K23732	GO:0000003;GO:0000226;GO:0001578;GO:0003006;GO:0003341;GO:0005575;GO:0005622;GO:0005623;GO:0005737;GO:0005856;GO:0005929;GO:0005930;GO:0006928;GO:0006996;GO:0007010;GO:0007017;GO:0007018;GO:0007276;GO:0007281;GO:0007283;GO:0007286;GO:0008150;GO:0009987;GO:0016043;GO:0019953;GO:0022412;GO:0022414;GO:0022607;GO:0030030;GO:0030031;GO:0030154;GO:0032501;GO:0032502;GO:0032504;GO:0032838;GO:0034622;GO:…	119718530	Q8NA47	-
ADAMTS3	ADAMTS3	A disintegrin and metalloproteinase with thrombospondin motifs 3 isoform X8	0.0407804	-4.61598	0	0	Down Regulation	NC_051775.1	-	GO:0001816;GO:0003674;GO:0003824;GO:0004175;GO:0004222;GO:0005488;GO:0005575;GO:0005576;GO:0005615;GO:0006508;GO:0006807;GO:0008150;GO:0008152;GO:0008233;GO:0008237;GO:0008270;GO:0009056;GO:0009058;GO:0009966;GO:0009967;GO:0009987;GO:0010467;GO:0010573;GO:0010646;GO:0010647;GO:0016043;GO:0016485;GO:0016787;GO:0019538;GO:0023051;GO:0023056;GO:0030198;GO:0030199;GO:0030574;GO:0031012;GO:0032501;GO:…	101801056	O15072	-
NPC2	NPC2	NPC intracellular cholesterol transporter 2	50.9189	5.67013	0	0	Up Regulation	NC_051776.1	K13443	GO:0000323;GO:0001530;GO:0001775;GO:0002165;GO:0002252;GO:0002263;GO:0002274;GO:0002275;GO:0002283;GO:0002366;GO:0002376;GO:0002443;GO:0002444;GO:0002446;GO:0003674;GO:0003823;GO:0005215;GO:0005319;GO:0005488;GO:0005496;GO:0005515;GO:0005539;GO:0005575;GO:0005576;GO:0005615;GO:0005622;GO:0005623;GO:0005737;GO:0005764;GO:0005766;GO:0005773;GO:0005775;GO:0006629;GO:0006694;GO:0006810;GO:0006811;GO:…	101798454	P61916	ko04142(Lysosome)
LOC101803171	LOC101803171	ATP-sensitive inward rectifier potassium channel 12	0.0411036	-4.60459	7.32394e-09	2.08158e-08	Down Regulation	NC_051786.1	K05005	GO:0003008;GO:0003012;GO:0003674;GO:0005215;GO:0005216;GO:0005242;GO:0005244;GO:0005249;GO:0005261;GO:0005267;GO:0005488;GO:0005515;GO:0005575;GO:0005623;GO:0005886;GO:0005887;GO:0006810;GO:0006811;GO:0006812;GO:0006813;GO:0006936;GO:0008016;GO:0008150;GO:0008324;GO:0009987;GO:0010107;GO:0015075;GO:0015077;GO:0015079;GO:0015267;GO:0015276;GO:0015318;GO:0015467;GO:0015672;GO:0016020;GO:0016021;GO:…	101803171	F1NHE9	-
P2RY12	P2RY12	P2Y purinoceptor 12 isoform X2	49.7846	5.63763	2.79615e-05	6.30039e-05	Up Regulation	NC_051780.1	K04298	GO:0001608;GO:0001609;GO:0001614;GO:0001621;GO:0001667;GO:0001775;GO:0001973;GO:0002682;GO:0002684;GO:0002685;GO:0002687;GO:0003674;GO:0004888;GO:0004930;GO:0005085;GO:0005488;GO:0005515;GO:0005575;GO:0005623;GO:0005886;GO:0005887;GO:0005901;GO:0006810;GO:0006811;GO:0006812;GO:0006813;GO:0006816;GO:0006928;GO:0006929;GO:0006930;GO:0006950;GO:0007154;GO:0007155;GO:0007165;GO:0007166;GO:0007186;GO:…	101800703	Q9H244	-
CACNG4	CACNG4	voltage-dependent calcium channel gamma-4 subunit	0.0420361	-4.57223	2.48702e-13	8.70803e-13	Down Regulation	NC_051790.1	K04869	GO:0003008;GO:0003674;GO:0005102;GO:0005215;GO:0005216;GO:0005244;GO:0005245;GO:0005261;GO:0005262;GO:0005488;GO:0005515;GO:0005575;GO:0005622;GO:0005623;GO:0005737;GO:0005886;GO:0005887;GO:0006810;GO:0006811;GO:0006812;GO:0006816;GO:0007154;GO:0008150;GO:0008324;GO:0008328;GO:0009410;GO:0009966;GO:0009967;GO:0009986;GO:0009987;GO:0010033;GO:0010243;GO:0010469;GO:0010646;GO:0010647;GO:0012506;GO:…	101802358	Q9UBN1	ko04261(Adrenergic signaling in cardiomyocytes);ko04260(Cardiac muscle contraction);ko04010(MAPK signaling pathway)
HCN1	HCN1	LOW QUALITY PROTEIN: potassium/sodium hyperpolarization-activated cyclic nucleotide-gated channel 1	48.6733	5.60506	1.13139e-37	8.05333e-37	Up Regulation	NC_051804.1	K04954	GO:0000003;GO:0000166;GO:0001101;GO:0001654;GO:0001754;GO:0003254;GO:0003407;GO:0003674;GO:0005215;GO:0005216;GO:0005217;GO:0005221;GO:0005222;GO:0005244;GO:0005248;GO:0005249;GO:0005261;GO:0005267;GO:0005272;GO:0005488;GO:0005515;GO:0005543;GO:0005546;GO:0005547;GO:0005575;GO:0005622;GO:0005623;GO:0005737;GO:0005886;GO:0005887;GO:0006810;GO:0006811;GO:0006812;GO:0006813;GO:0006814;GO:0006950;GO:…	101800077	O88704	-
LOC119718370	LOC119718370	LON peptidase N-terminal domain and RING finger protein 1-like	48.2112	5.5913	1.36734e-32	8.67551e-32	Up Regulation	NC_051785.1	-	-	119718370	D3YY23	-
C1QTNF6	C1QTNF6	complement C1q tumor necrosis factor-related protein 6	47.2888	5.56343	3.59451e-08	9.83905e-08	Up Regulation	NC_051772.1	K19470	GO:0003674;GO:0005488;GO:0005515;GO:0005575;GO:0005576;GO:0005615;GO:0008150;GO:0009987;GO:0016043;GO:0022607;GO:0042802;GO:0043933;GO:0044085;GO:0044421;GO:0051259;GO:0051291;GO:0065003;GO:0070206;GO:0070208;GO:0071840;	101791528	Q5XIG2	-
LOC101799613	LOC101799613	LOW QUALITY PROTEIN: leukocyte elastase inhibitor	47.2841	5.56328	1.81353e-295	1.48278e-293	Up Regulation	NC_051773.1	K13963	GO:0001775;GO:0002252;GO:0002263;GO:0002274;GO:0002275;GO:0002283;GO:0002366;GO:0002376;GO:0002443;GO:0002444;GO:0002446;GO:0003674;GO:0004857;GO:0004866;GO:0004867;GO:0005575;GO:0005576;GO:0005615;GO:0005622;GO:0005623;GO:0005737;GO:0006810;GO:0006887;GO:0006955;GO:0008150;GO:0009892;GO:0009894;GO:0009987;GO:0010466;GO:0010605;GO:0010951;GO:0012505;GO:0016192;GO:0019222;GO:0030141;GO:0030162;GO:…	101799613	P05619	-
LOC110351183	LOC110351183	C-C motif chemokine 4 homolog	0.0422227	-4.56584	0.00116421	0.00229295	Down Regulation	NC_051791.1	K12964	GO:0001664;GO:0001817;GO:0001819;GO:0001932;GO:0001934;GO:0002376;GO:0002548;GO:0002682;GO:0002684;GO:0002685;GO:0002687;GO:0002688;GO:0002690;GO:0003008;GO:0003013;GO:0003018;GO:0003674;GO:0005102;GO:0005125;GO:0005126;GO:0005488;GO:0005515;GO:0005575;GO:0005576;GO:0005615;GO:0006928;GO:0006935;GO:0006950;GO:0006952;GO:0006954;GO:0006955;GO:0007154;GO:0007155;GO:0007163;GO:0007165;GO:0007166;GO:…	110351183	Q90826	ko04623(Cytosolic DNA-sensing pathway);ko04620(Toll-like receptor signaling pathway);ko04060(Cytokine-cytokine receptor interaction)
CX3CR1	CX3CR1	CX3C chemokine receptor 1	47.124	5.55839	9.18885e-05	0.00019927	Up Regulation	NC_051773.1	K04192	GO:0001637;GO:0001653;GO:0001774;GO:0001775;GO:0002052;GO:0002237;GO:0002252;GO:0002263;GO:0002274;GO:0002275;GO:0002281;GO:0002282;GO:0002366;GO:0002376;GO:0002676;GO:0002677;GO:0002880;GO:0002881;GO:0003008;GO:0003674;GO:0004888;GO:0004896;GO:0004930;GO:0004950;GO:0005488;GO:0005515;GO:0005575;GO:0005622;GO:0005623;GO:0005634;GO:0005654;GO:0005737;GO:0005886;GO:0005887;GO:0006928;GO:0006935;GO:…	101794421	A6QNL7	ko04060(Cytokine-cytokine receptor interaction)
C1QTNF12	C1QTNF12	LOW QUALITY PROTEIN: adipolin	0.00528495	-4.56389	8.15585e-92	1.40828e-90	Down Regulation	NC_051793.1	K21410	GO:0002791;GO:0002793;GO:0003674;GO:0005102;GO:0005179;GO:0005488;GO:0005515;GO:0005575;GO:0005576;GO:0005615;GO:0006109;GO:0006111;GO:0008150;GO:0009889;GO:0009890;GO:0009892;GO:0009966;GO:0009967;GO:0010469;GO:0010646;GO:0010647;GO:0010675;GO:0010677;GO:0010817;GO:0010827;GO:0010828;GO:0010906;GO:0019222;GO:0023051;GO:0023056;GO:0030545;GO:0031323;GO:0031324;GO:0031326;GO:0031327;GO:0031347;GO:…	101792348	A4IH36	-
SIK2	SIK2	serine/threonine-protein kinase SIK2 isoform X1	46.9081	5.55177	0	0	Up Regulation	NC_051796.1	K16311	GO:0000166;GO:0000287;GO:0003674;GO:0003824;GO:0004672;GO:0004674;GO:0005488;GO:0005524;GO:0005575;GO:0005622;GO:0005623;GO:0005634;GO:0005737;GO:0006464;GO:0006468;GO:0006793;GO:0006796;GO:0006807;GO:0006950;GO:0007154;GO:0007165;GO:0007166;GO:0007167;GO:0007169;GO:0008144;GO:0008150;GO:0008152;GO:0008286;GO:0009605;GO:0009719;GO:0009725;GO:0009966;GO:0009987;GO:0009991;GO:0010033;GO:0010243;GO:…	101794173	Q8CFH6	-
GABRG3	GABRG3	gamma-aminobutyric acid receptor subunit gamma-3 isoform X1	46.5229	5.53987	3.11978e-31	1.89746e-30	Up Regulation	NC_051772.1	K05186	GO:0003674;GO:0004888;GO:0004890;GO:0005215;GO:0005216;GO:0005253;GO:0005254;GO:0005575;GO:0005623;GO:0005886;GO:0006810;GO:0006811;GO:0006820;GO:0006821;GO:0007154;GO:0007165;GO:0007186;GO:0007214;GO:0008150;GO:0008509;GO:0009987;GO:0015075;GO:0015103;GO:0015108;GO:0015267;GO:0015318;GO:0015698;GO:0016020;GO:0016917;GO:0022803;GO:0022838;GO:0022857;GO:0023052;GO:0034220;GO:0038023;GO:0042221;GO:…	101798462	Q99928	ko04080(Neuroactive ligand-receptor interaction)
LOC113841983	LOC113841983	uncharacterized protein LOC113841983	46.3433	5.53429	1.72144e-61	1.90062e-60	Up Regulation	NC_051776.1	-	-	113841983	-	-
LOC101791461	LOC101791461	arylamine N-acetyltransferase, pineal gland isozyme NAT-3	45.9063	5.52062	7.99392e-72	1.0282e-70	Up Regulation	NC_051783.1	K00622	GO:0001101;GO:0001666;GO:0001889;GO:0002237;GO:0003333;GO:0003674;GO:0003824;GO:0004060;GO:0005215;GO:0005342;GO:0005575;GO:0005622;GO:0005623;GO:0005737;GO:0005829;GO:0005886;GO:0006805;GO:0006810;GO:0006811;GO:0006820;GO:0006865;GO:0006950;GO:0007275;GO:0007568;GO:0008080;GO:0008150;GO:0008152;GO:0008509;GO:0008514;GO:0009410;GO:0009605;GO:0009607;GO:0009617;GO:0009628;GO:0009719;GO:0009725;GO:…	101791461	P13914	ko00983(Drug metabolism - other enzymes);ko00232(Caffeine metabolism)
SCNN1D	SCNN1D	amiloride-sensitive sodium channel subunit delta	45.6163	5.51148	1.51058e-46	1.3012e-45	Up Regulation	NC_051793.1	K04826	GO:0003674;GO:0005215;GO:0005216;GO:0005261;GO:0005272;GO:0005575;GO:0005622;GO:0005623;GO:0005856;GO:0005886;GO:0006810;GO:0006811;GO:0006812;GO:0006814;GO:0008150;GO:0008324;GO:0015075;GO:0015077;GO:0015081;GO:0015267;GO:0015276;GO:0015280;GO:0015318;GO:0015629;GO:0015672;GO:0016020;GO:0022803;GO:0022834;GO:0022836;GO:0022838;GO:0022839;GO:0022857;GO:0022890;GO:0030001;GO:0034220;GO:0035725;GO:…	101793369	P51167	-
CALHM5	CALHM5	calcium homeostasis modulator protein 5	0.0423469	-4.5616	7.29228e-07	1.84114e-06	Down Regulation	NC_051774.1	-	GO:0003674;GO:0005215;GO:0005216;GO:0005261;GO:0005575;GO:0005623;GO:0005886;GO:0005887;GO:0006810;GO:0006811;GO:0006812;GO:0008150;GO:0008324;GO:0015075;GO:0015267;GO:0015318;GO:0016020;GO:0016021;GO:0022803;GO:0022838;GO:0022857;GO:0022890;GO:0031224;GO:0031226;GO:0034220;GO:0044425;GO:0044459;GO:0044464;GO:0051179;GO:0051234;GO:0055085;GO:0071944;GO:0098655;	101803582	Q8N5C1	-
LOC101790005	LOC101790005	prokineticin receptor 2	45.1608	5.497	3.19372e-07	8.26978e-07	Up Regulation	NC_051774.1	K08380	GO:0001568;GO:0001602;GO:0001653;GO:0001944;GO:0003008;GO:0003013;GO:0003674;GO:0004888;GO:0004930;GO:0004983;GO:0005575;GO:0005623;GO:0005886;GO:0007154;GO:0007165;GO:0007186;GO:0007218;GO:0007267;GO:0007268;GO:0007275;GO:0007507;GO:0007610;GO:0007623;GO:0007631;GO:0008015;GO:0008150;GO:0008188;GO:0008528;GO:0009987;GO:0010941;GO:0016020;GO:0023052;GO:0032501;GO:0032502;GO:0038023;GO:0042981;GO:…	101790005	Q8SPN2	-
C7	C7	complement component C7 isoform X2	355.507	5.47373	8.96295e-72	1.15088e-70	Up Regulation	NC_051804.1	K03996	GO:0002252;GO:0002253;GO:0002376;GO:0002673;GO:0002682;GO:0002684;GO:0002697;GO:0002920;GO:0005575;GO:0005576;GO:0005579;GO:0005623;GO:0005886;GO:0005887;GO:0006807;GO:0006955;GO:0006956;GO:0006959;GO:0008150;GO:0008152;GO:0010468;GO:0016020;GO:0016021;GO:0019222;GO:0019538;GO:0030162;GO:0030449;GO:0031224;GO:0031226;GO:0031347;GO:0032101;GO:0032991;GO:0043170;GO:0044238;GO:0044425;GO:0044459;GO:…	101800101	Q5RAD0	-
LOC101800626	LOC101800626	dual oxidase 2	350.403	5.45287	1.02395e-198	4.90137e-197	Up Regulation	NC_051782.1	K13411	GO:0000166;GO:0003674;GO:0003824;GO:0005488;GO:0005509;GO:0005575;GO:0005623;GO:0005886;GO:0006575;GO:0006590;GO:0006725;GO:0006801;GO:0006807;GO:0007154;GO:0007165;GO:0007166;GO:0007275;GO:0008150;GO:0008152;GO:0009058;GO:0009605;GO:0009607;GO:0009615;GO:0009987;GO:0010033;GO:0010243;GO:0010817;GO:0014070;GO:0014074;GO:0016020;GO:0016174;GO:0016324;GO:0016491;GO:0016651;GO:0016999;GO:0017000;GO:…	101800626	Q9NRD8	-
TPBGL	TPBGL	LOW QUALITY PROTEIN: trophoblast glycoprotein-like	43.7727	5.45196	1.94348e-26	1.05102e-25	Up Regulation	NC_051772.1	-	-	106019561	Q8C013	-
MAP3K7CL	MAP3K7CL	MAP3K7 C-terminal-like protein	0.0423572	-4.56125	2.42943e-143	7.29117e-142	Down Regulation	NC_051772.1	-	GO:0000165;GO:0000186;GO:0001932;GO:0001934;GO:0003674;GO:0003824;GO:0004672;GO:0004674;GO:0004709;GO:0005575;GO:0005622;GO:0005623;GO:0006464;GO:0006468;GO:0006793;GO:0006796;GO:0006807;GO:0007154;GO:0007165;GO:0008150;GO:0008152;GO:0009893;GO:0009966;GO:0009967;GO:0009987;GO:0010562;GO:0010604;GO:0010646;GO:0010647;GO:0016301;GO:0016310;GO:0016740;GO:0016772;GO:0016773;GO:0019220;GO:0019222;GO:…	101802803	P58500	-
SSTR4	SSTR4	somatostatin receptor type 4	0.0424776	-4.55715	1.31992e-06	3.27296e-06	Down Regulation	NC_051774.1	K04220	GO:0001653;GO:0001676;GO:0001932;GO:0001934;GO:0003674;GO:0004888;GO:0004930;GO:0004994;GO:0005488;GO:0005575;GO:0005622;GO:0005623;GO:0005737;GO:0005886;GO:0005887;GO:0006082;GO:0006629;GO:0006631;GO:0006690;GO:0006928;GO:0007154;GO:0007165;GO:0007186;GO:0007187;GO:0007218;GO:0007267;GO:0007268;GO:0007275;GO:0007399;GO:0007417;GO:0007420;GO:0008150;GO:0008152;GO:0008188;GO:0008285;GO:0008528;GO:…	101804633	P30937	ko04080(Neuroactive ligand-receptor interaction)
CLEC3B	CLEC3B	tetranectin	43.4116	5.44001	0	0	Up Regulation	NC_051773.1	K17520	GO:0001501;GO:0001503;GO:0001652;GO:0002576;GO:0003674;GO:0005488;GO:0005509;GO:0005515;GO:0005539;GO:0005575;GO:0005576;GO:0005615;GO:0005622;GO:0005623;GO:0005634;GO:0005730;GO:0005737;GO:0006810;GO:0006887;GO:0007275;GO:0008150;GO:0008201;GO:0009719;GO:0009888;GO:0009893;GO:0009987;GO:0010033;GO:0010468;GO:0010604;GO:0010628;GO:0010755;GO:0010756;GO:0010954;GO:0012505;GO:0016192;GO:0019222;GO:…	101803169	Q2KIS7	-
IL15	IL15	interleukin-15 isoform X4	42.3072	5.40283	1.40728e-223	8.15576e-222	Up Regulation	NC_051775.1	K05433	GO:0001525;GO:0001568;GO:0001775;GO:0001779;GO:0001817;GO:0001819;GO:0001866;GO:0001932;GO:0001934;GO:0001944;GO:0002376;GO:0002520;GO:0002521;GO:0002682;GO:0002684;GO:0002694;GO:0002696;GO:0002697;GO:0002831;GO:0003008;GO:0003012;GO:0003674;GO:0005102;GO:0005125;GO:0005488;GO:0005515;GO:0005575;GO:0005576;GO:0005615;GO:0005622;GO:0005623;GO:0005634;GO:0005654;GO:0005737;GO:0005768;GO:0005794;GO:…	101802521	P48092	ko04672(Intestinal immune network for IgA production);ko04060(Cytokine-cytokine receptor interaction)
LOC101803823	LOC101803823	gamma-aminobutyric acid receptor subunit pi isoform X3	338.011	5.40093	0	0	Up Regulation	NC_051777.1	K05189	-	101803823	Q5EA06	ko04080(Neuroactive ligand-receptor interaction)
LOC113842554	LOC113842554	LOW QUALITY PROTEIN: very low-density lipoprotein receptor-like	0.0440418	-4.50498	0.00168371	0.0032605	Down Regulation	NC_051787.1	-	GO:0003674;GO:0005488;GO:0005515;GO:0005575;GO:0005623;GO:0005905;GO:0006810;GO:0006897;GO:0006898;GO:0007275;GO:0007399;GO:0007417;GO:0008150;GO:0012505;GO:0016020;GO:0016192;GO:0021510;GO:0021517;GO:0030228;GO:0032501;GO:0032502;GO:0034185;GO:0038024;GO:0044425;GO:0044464;GO:0048513;GO:0048731;GO:0048856;GO:0051179;GO:0051234;GO:0098657;	113842554	P98165	-
LOC101794667	LOC101794667	hedgehog-interacting protein isoform X2	0.0441122	-4.50268	0	0	Down Regulation	NC_051775.1	K06231	GO:0001501;GO:0001763;GO:0002009;GO:0003002;GO:0003674;GO:0005488;GO:0005515;GO:0005575;GO:0005622;GO:0005623;GO:0005634;GO:0005737;GO:0005886;GO:0005887;GO:0005929;GO:0007154;GO:0007165;GO:0007166;GO:0007224;GO:0007275;GO:0007389;GO:0007399;GO:0007405;GO:0008150;GO:0008270;GO:0008283;GO:0008589;GO:0009653;GO:0009887;GO:0009888;GO:0009953;GO:0009966;GO:0009968;GO:0009986;GO:0009987;GO:0010646;GO:…	101794667	Q96QV1	ko04340(Hedgehog signaling pathway)
SMPD3	SMPD3	sphingomyelin phosphodiesterase 3	0.0445045	-4.48991	2.97239e-125	7.44376e-124	Down Regulation	NC_051783.1	K12352	GO:0000137;GO:0001505;GO:0002244;GO:0002376;GO:0002520;GO:0002790;GO:0003008;GO:0003012;GO:0003013;GO:0003018;GO:0003674;GO:0003824;GO:0004620;GO:0004767;GO:0005575;GO:0005622;GO:0005623;GO:0005737;GO:0005794;GO:0005795;GO:0005886;GO:0006629;GO:0006643;GO:0006644;GO:0006665;GO:0006684;GO:0006685;GO:0006793;GO:0006796;GO:0006807;GO:0006810;GO:0006811;GO:0006812;GO:0006873;GO:0006874;GO:0006875;GO:…	101796515	Q9JJY3	ko00600(Sphingolipid metabolism)
CD24	CD24	signal transducer CD24	0.0452403	-4.46625	5.10484e-87	8.27608e-86	Down Regulation	NC_051774.1	K06469	-	113843270	P24807	-
ARMC12	ARMC12	armadillo repeat-containing protein 12	41.3477	5.36974	4.35874e-07	1.11709e-06	Up Regulation	NC_051798.1	K24168	-	113839899	Q80X86	-
SI	SI	sucrase-isomaltase, intestinal isoform X2	41.0703	5.36002	4.25921e-90	7.15831e-89	Up Regulation	NC_051780.1	K12047	GO:0000272;GO:0001775;GO:0002252;GO:0002263;GO:0002274;GO:0002275;GO:0002283;GO:0002366;GO:0002376;GO:0002443;GO:0002444;GO:0002446;GO:0003674;GO:0003824;GO:0004553;GO:0004558;GO:0004564;GO:0004574;GO:0004575;GO:0005575;GO:0005622;GO:0005623;GO:0005737;GO:0005794;GO:0005886;GO:0005903;GO:0005975;GO:0005976;GO:0005982;GO:0005983;GO:0006073;GO:0006810;GO:0006887;GO:0006950;GO:0006955;GO:0007568;GO:…	101798588	O43451	ko00500(Starch and sucrose metabolism);ko00052(Galactose metabolism)
LOC101797884	LOC101797884	connector enhancer of kinase suppressor of ras 2 isoform X4	40.3073	5.33297	9.12598e-39	6.65893e-38	Up Regulation	NC_051781.1	K17536	-	101797884	Q9Z1T4	-
NT5C1A	NT5C1A	LOW QUALITY PROTEIN: cytosolic 5'-nucleotidase 1A	0.0459924	-4.44246	0.0130821	0.0227841	Down Regulation	NC_051795.1	-	GO:0003674;GO:0003824;GO:0005575;GO:0005622;GO:0005623;GO:0005737;GO:0005829;GO:0006139;GO:0006163;GO:0006195;GO:0006213;GO:0006725;GO:0006753;GO:0006793;GO:0006796;GO:0006807;GO:0008150;GO:0008152;GO:0008252;GO:0008253;GO:0009056;GO:0009058;GO:0009116;GO:0009117;GO:0009119;GO:0009123;GO:0009125;GO:0009126;GO:0009128;GO:0009164;GO:0009166;GO:0009987;GO:0016311;GO:0016787;GO:0016788;GO:0016791;GO:…	101803216	Q9BXI3	-
AADAC	AADAC	arylacetamide deacetylase isoform X1	39.7279	5.31208	3.69912e-21	1.72057e-20	Up Regulation	NC_051780.1	K13616	GO:0003674;GO:0003824;GO:0004806;GO:0005575;GO:0005622;GO:0005623;GO:0005737;GO:0005783;GO:0005789;GO:0006629;GO:0006805;GO:0008150;GO:0008152;GO:0009056;GO:0009410;GO:0009893;GO:0009894;GO:0009896;GO:0009987;GO:0010896;GO:0010898;GO:0012505;GO:0016020;GO:0016298;GO:0016787;GO:0016788;GO:0017171;GO:0019213;GO:0019216;GO:0019222;GO:0031090;GO:0031323;GO:0031325;GO:0031329;GO:0031331;GO:0031984;GO:…	101803709	P22760	-
ACSL5	ACSL5	long-chain-fatty-acid--CoA ligase 5	38.7469	5.27601	1.00896e-06	2.52008e-06	Up Regulation	NC_051777.1	K01897	GO:0001676;GO:0003674;GO:0003824;GO:0004467;GO:0005575;GO:0005622;GO:0005623;GO:0005634;GO:0005730;GO:0005737;GO:0005739;GO:0005783;GO:0005789;GO:0006082;GO:0006139;GO:0006163;GO:0006164;GO:0006629;GO:0006631;GO:0006637;GO:0006644;GO:0006725;GO:0006732;GO:0006753;GO:0006790;GO:0006793;GO:0006796;GO:0006807;GO:0006810;GO:0006811;GO:0006820;GO:0006869;GO:0007584;GO:0008150;GO:0008152;GO:0008610;GO:…	101801834	O88813	ko04920(Adipocytokine signaling pathway);ko04216(Ferroptosis);ko04146(Peroxisome);ko03320(PPAR signaling pathway);ko00071(Fatty acid degradation);ko00061(Fatty acid biosynthesis)
GDPD5	GDPD5	glycerophosphodiester phosphodiesterase domain-containing protein 5 isoform X3	38.6542	5.27255	1.68368e-94	3.01746e-93	Up Regulation	NC_051772.1	K01124	GO:0003674;GO:0003824;GO:0005575;GO:0005622;GO:0005623;GO:0005737;GO:0005783;GO:0005789;GO:0007275;GO:0007399;GO:0007417;GO:0007420;GO:0008081;GO:0008150;GO:0008593;GO:0008889;GO:0009966;GO:0009968;GO:0009987;GO:0010646;GO:0010648;GO:0010720;GO:0012505;GO:0016020;GO:0016043;GO:0016787;GO:0016788;GO:0021510;GO:0021515;GO:0021517;GO:0021522;GO:0021895;GO:0021953;GO:0022008;GO:0023051;GO:0023057;GO:…	101801588	Q3KTM2	-
KITLG	KITLG	kit ligand	0.00581053	-4.42712	0	0	Down Regulation	NC_051772.1	K05461	GO:0000003;GO:0000165;GO:0001541;GO:0001667;GO:0001755;GO:0001932;GO:0001934;GO:0002376;GO:0002520;GO:0002682;GO:0002683;GO:0002684;GO:0002685;GO:0002687;GO:0002761;GO:0002763;GO:0003006;GO:0003674;GO:0003824;GO:0005085;GO:0005088;GO:0005102;GO:0005125;GO:0005126;GO:0005173;GO:0005488;GO:0005515;GO:0005575;GO:0005576;GO:0005615;GO:0005622;GO:0005623;GO:0005737;GO:0005886;GO:0006464;GO:0006468;GO:…	101804576	Q09108	ko04916(Melanogenesis);ko04010(MAPK signaling pathway)
NOBOX	NOBOX	homeobox protein NOBOX isoform X4	0.0469403	-4.41303	3.43065e-19	1.50194e-18	Down Regulation	NC_051772.1	K24199	GO:0000003;GO:0000976;GO:0000977;GO:0000978;GO:0000981;GO:0000982;GO:0000987;GO:0001012;GO:0001067;GO:0001077;GO:0001228;GO:0001541;GO:0003006;GO:0003674;GO:0003676;GO:0003677;GO:0003690;GO:0003700;GO:0005488;GO:0005575;GO:0005622;GO:0005623;GO:0005634;GO:0005667;GO:0005737;GO:0006139;GO:0006351;GO:0006355;GO:0006357;GO:0006366;GO:0006725;GO:0006807;GO:0007275;GO:0007548;GO:0008150;GO:0008152;GO:…	101792753	Q8VIH1	-
HUNK	HUNK	hormonally up-regulated neu tumor-associated kinase isoform X2	38.6207	5.2713	4.47219e-264	3.23666e-262	Up Regulation	NC_051772.1	K08797	GO:0003674;GO:0003824;GO:0004672;GO:0004674;GO:0005575;GO:0005622;GO:0005623;GO:0005634;GO:0005737;GO:0006464;GO:0006468;GO:0006793;GO:0006796;GO:0006807;GO:0007154;GO:0007165;GO:0007275;GO:0008150;GO:0008152;GO:0009987;GO:0016301;GO:0016310;GO:0016740;GO:0016772;GO:0016773;GO:0019538;GO:0023052;GO:0032501;GO:0032502;GO:0035556;GO:0036211;GO:0043170;GO:0043226;GO:0043227;GO:0043229;GO:0043231;GO:…	101803113	Q68UT7	-
RNF144B	RNF144B	E3 ubiquitin-protein ligase RNF144B isoform X2	38.454	5.26506	6.86937e-222	3.93584e-220	Up Regulation	NC_051773.1	K11975	GO:0000151;GO:0000209;GO:0003674;GO:0003824;GO:0004842;GO:0005488;GO:0005515;GO:0005575;GO:0005622;GO:0005623;GO:0005737;GO:0005739;GO:0005740;GO:0005829;GO:0006464;GO:0006508;GO:0006511;GO:0006807;GO:0008150;GO:0008152;GO:0009056;GO:0009057;GO:0009893;GO:0009894;GO:0009896;GO:0009987;GO:0010604;GO:0010941;GO:0016020;GO:0016567;GO:0016740;GO:0019222;GO:0019538;GO:0019787;GO:0019899;GO:0019941;GO:…	101793521	Q7Z419	-
CMBL	CMBL	carboxymethylenebutenolidase homolog	37.187	5.21673	3.03016e-22	1.45644e-21	Up Regulation	NC_051773.1	K01061	GO:0003674;GO:0003824;GO:0005575;GO:0005622;GO:0005623;GO:0005737;GO:0005829;GO:0006805;GO:0008150;GO:0008152;GO:0009410;GO:0009987;GO:0016787;GO:0042221;GO:0044237;GO:0044424;GO:0044444;GO:0044464;GO:0050896;GO:0051716;GO:0070887;GO:0071466;	101802445	Q5XH09	-
LOC101805432	LOC101805432	cytochrome P450 2C9	36.6891	5.19728	9.55456e-12	3.13476e-11	Up Regulation	NC_051777.1	K07413	GO:0001101;GO:0001676;GO:0002237;GO:0002933;GO:0003674;GO:0003824;GO:0004497;GO:0005488;GO:0005515;GO:0005575;GO:0005622;GO:0005623;GO:0005737;GO:0005783;GO:0005789;GO:0006082;GO:0006629;GO:0006631;GO:0006633;GO:0006690;GO:0006720;GO:0006721;GO:0006805;GO:0006807;GO:0007584;GO:0008144;GO:0008150;GO:0008152;GO:0008202;GO:0008390;GO:0008391;GO:0008392;GO:0008395;GO:0008610;GO:0009056;GO:0009058;GO:…	101805432	P11712	ko00830(Retinol metabolism);ko00591(Linoleic acid metabolism);ko00590(Arachidonic acid metabolism);ko00140(Steroid hormone biosynthesis)
IMPG1	IMPG1	LOW QUALITY PROTEIN: interphotoreceptor matrix proteoglycan 1	36.6804	5.19694	4.74281e-27	2.60493e-26	Up Regulation	NC_051774.1	K19016	GO:0003008;GO:0003674;GO:0005198;GO:0005201;GO:0005575;GO:0005576;GO:0007600;GO:0007601;GO:0008150;GO:0031012;GO:0032501;GO:0044421;GO:0050877;GO:0050953;	101791267	Q8JIR8	-
LOC101800857	LOC101800857	beta-2 adrenergic receptor	0.0477294	-4.38898	6.97893e-06	1.64326e-05	Down Regulation	NC_051785.1	K04142	GO:0000003;GO:0000323;GO:0001540;GO:0001659;GO:0001664;GO:0001666;GO:0001889;GO:0001894;GO:0001932;GO:0001934;GO:0001965;GO:0001993;GO:0001997;GO:0002021;GO:0002024;GO:0002025;GO:0002026;GO:0002028;GO:0002029;GO:0002032;GO:0002086;GO:0003008;GO:0003009;GO:0003011;GO:0003012;GO:0003013;GO:0003014;GO:0003016;GO:0003018;GO:0003044;GO:0003057;GO:0003059;GO:0003073;GO:0003085;GO:0003099;GO:0003321;GO:…	101800857	Q9TST5	ko04261(Adrenergic signaling in cardiomyocytes);ko04080(Neuroactive ligand-receptor interaction);ko04020(Calcium signaling pathway)
TMOD1	TMOD1	tropomodulin-1	0.0479714	-4.38168	0	0	Down Regulation	NC_051804.1	K10370	GO:0001654;GO:0002064;GO:0002088;GO:0002119;GO:0002164;GO:0003008;GO:0003012;GO:0003674;GO:0003779;GO:0005488;GO:0005515;GO:0005523;GO:0005575;GO:0005622;GO:0005623;GO:0005634;GO:0005737;GO:0005829;GO:0005856;GO:0005865;GO:0005884;GO:0005938;GO:0006928;GO:0006936;GO:0006996;GO:0007010;GO:0007015;GO:0007275;GO:0007423;GO:0007610;GO:0007626;GO:0008064;GO:0008092;GO:0008150;GO:0008344;GO:0009653;GO:…	101791455	P49813	-
COL4A1	COL4A1	collagen alpha-1(IV) chain isoform X1	0.048222	-4.37417	0	0	Down Regulation	NC_051772.1	K06237	GO:0001101;GO:0001525;GO:0001568;GO:0001569;GO:0001654;GO:0001655;GO:0001763;GO:0001944;GO:0002009;GO:0002119;GO:0002164;GO:0002791;GO:0002793;GO:0003674;GO:0005198;GO:0005201;GO:0005488;GO:0005515;GO:0005575;GO:0005576;GO:0005581;GO:0005587;GO:0005604;GO:0005622;GO:0005623;GO:0005737;GO:0005783;GO:0005788;GO:0007154;GO:0007165;GO:0007166;GO:0007167;GO:0007169;GO:0007275;GO:0007399;GO:0007417;GO:…	101804910	P02462	ko04512(ECM-receptor interaction);ko04510(Focal adhesion)
CXCL12	CXCL12	stromal cell-derived factor 1	0.0483345	-4.3708	6.92563e-18	2.90106e-17	Down Regulation	NC_051777.1	K10031	GO:0000003;GO:0000902;GO:0000904;GO:0001525;GO:0001558;GO:0001568;GO:0001569;GO:0001664;GO:0001667;GO:0001704;GO:0001707;GO:0001763;GO:0001764;GO:0001775;GO:0001936;GO:0001938;GO:0001944;GO:0002009;GO:0002376;GO:0002682;GO:0002683;GO:0002684;GO:0002685;GO:0002686;GO:0002687;GO:0002688;GO:0002690;GO:0002691;GO:0002692;GO:0003006;GO:0003008;GO:0003674;GO:0005102;GO:0005125;GO:0005126;GO:0005178;GO:…	101792342	O62657	ko04810(Regulation of actin cytoskeleton);ko04672(Intestinal immune network for IgA production);ko04060(Cytokine-cytokine receptor interaction)
PKIB	PKIB	cAMP-dependent protein kinase inhibitor beta	36.1927	5.17763	2.91914e-06	7.05351e-06	Up Regulation	NC_051774.1	K15985	GO:0001932;GO:0001933;GO:0003674;GO:0004857;GO:0004860;GO:0004862;GO:0005575;GO:0005622;GO:0005623;GO:0005634;GO:0005737;GO:0006469;GO:0008150;GO:0009889;GO:0009891;GO:0009892;GO:0009893;GO:0010556;GO:0010557;GO:0010563;GO:0010604;GO:0010605;GO:0010638;GO:0019207;GO:0019210;GO:0019219;GO:0019220;GO:0019222;GO:0019887;GO:0030234;GO:0030291;GO:0031323;GO:0031324;GO:0031325;GO:0031326;GO:0031328;GO:…	101793581	Q04758	-
GDF9	GDF9	growth/differentiation factor 9	35.5764	5.15285	5.45244e-42	4.2556e-41	Up Regulation	NC_051785.1	K22673	GO:0000003;GO:0001555;GO:0001558;GO:0001932;GO:0001934;GO:0003006;GO:0003674;GO:0005102;GO:0005125;GO:0005126;GO:0005160;GO:0005488;GO:0005515;GO:0005575;GO:0005576;GO:0005615;GO:0005622;GO:0005623;GO:0005737;GO:0006355;GO:0006357;GO:0007154;GO:0007165;GO:0007166;GO:0007167;GO:0007178;GO:0007179;GO:0007276;GO:0007281;GO:0007292;GO:0008083;GO:0008150;GO:0008284;GO:0009719;GO:0009889;GO:0009893;GO:…	101798574	A9CB18	ko04060(Cytokine-cytokine receptor interaction)
KANK4	KANK4	KN motif and ankyrin repeat domain-containing protein 4 isoform X2	0.048585	-4.36335	8.18965e-133	2.20421e-131	Down Regulation	NC_051779.1	K22808	GO:0005575;GO:0005622;GO:0005623;GO:0005737;GO:0005829;GO:0005856;GO:0008150;GO:0010639;GO:0015630;GO:0032231;GO:0032232;GO:0032956;GO:0032970;GO:0033043;GO:0043226;GO:0043228;GO:0043229;GO:0043232;GO:0044087;GO:0044424;GO:0044444;GO:0044464;GO:0048519;GO:0048523;GO:0050789;GO:0050794;GO:0051128;GO:0051129;GO:0051492;GO:0051493;GO:0051494;GO:0051497;GO:0065007;GO:0110020;GO:0110053;GO:1902903;GO:…	101791933	Q5T7N3	-
HS3ST4	HS3ST4	heparan sulfate glucosamine 3-O-sulfotransferase 4	0.0489347	-4.353	4.55151e-08	1.23757e-07	Down Regulation	NC_051786.1	K09678	GO:0001654;GO:0001745;GO:0002009;GO:0002165;GO:0003002;GO:0003674;GO:0003824;GO:0005575;GO:0005622;GO:0005623;GO:0005737;GO:0005794;GO:0005796;GO:0006029;GO:0006807;GO:0006996;GO:0007032;GO:0007033;GO:0007040;GO:0007154;GO:0007165;GO:0007166;GO:0007219;GO:0007275;GO:0007389;GO:0007399;GO:0007423;GO:0007444;GO:0007447;GO:0007450;GO:0007472;GO:0007474;GO:0007476;GO:0007478;GO:0007480;GO:0007552;GO:…	101795835	Q9Y661	-
LOC101803225	LOC101803225	F-box only protein 40 isoform X1	35.3879	5.14518	5.0735e-93	8.93384e-92	Up Regulation	NC_051772.1	K10315	GO:0000209;GO:0003674;GO:0003824;GO:0004842;GO:0005575;GO:0005622;GO:0005623;GO:0005737;GO:0005829;GO:0006464;GO:0006807;GO:0008150;GO:0008152;GO:0009987;GO:0016567;GO:0016740;GO:0019538;GO:0019787;GO:0030154;GO:0032446;GO:0032502;GO:0036211;GO:0042692;GO:0043170;GO:0043412;GO:0043687;GO:0044237;GO:0044238;GO:0044260;GO:0044267;GO:0044424;GO:0044444;GO:0044464;GO:0048856;GO:0048869;GO:0061061;GO:…	101803225	Q9UH90	-
AHNAK2	AHNAK2	protein AHNAK2 isoform X2	0.0494259	-4.33859	1.84907e-118	4.34978e-117	Down Regulation	NC_051776.1	K23934	-	101800785	Q8IVF2	ko05132(Salmonella infection)
TOX3	TOX3	TOX high mobility group box family member 3 isoform X5	0.0494633	-4.3375	3.13768e-20	1.42353e-19	Down Regulation	NC_051783.1	-	GO:0000976;GO:0000977;GO:0000978;GO:0000981;GO:0000987;GO:0001012;GO:0001067;GO:0003674;GO:0003676;GO:0003677;GO:0003682;GO:0003690;GO:0003700;GO:0005488;GO:0005515;GO:0006355;GO:0006357;GO:0007154;GO:0007165;GO:0008150;GO:0009889;GO:0009891;GO:0009893;GO:0009987;GO:0010468;GO:0010556;GO:0010557;GO:0010604;GO:0010628;GO:0010941;GO:0019219;GO:0019222;GO:0019722;GO:0019932;GO:0023052;GO:0031323;GO:…	101804197	O15405	-
JAKMIP3	JAKMIP3	LOW QUALITY PROTEIN: janus kinase and microtubule-interacting protein 3	34.775	5.11998	2.38219e-25	1.25289e-24	Up Regulation	NC_051777.1	K24785	-	101804026	Q5VZ66	-
BRS3	BRS3	bombesin receptor subtype-3	34.6365	5.11422	1.9829e-15	7.58749e-15	Up Regulation	NC_051781.1	K04170	GO:0001653;GO:0003008;GO:0003013;GO:0003674;GO:0004888;GO:0004930;GO:0004946;GO:0005575;GO:0005623;GO:0005886;GO:0005975;GO:0005996;GO:0006006;GO:0007154;GO:0007165;GO:0007186;GO:0007218;GO:0007610;GO:0007631;GO:0008015;GO:0008150;GO:0008152;GO:0008188;GO:0008217;GO:0008343;GO:0008528;GO:0009987;GO:0016020;GO:0016021;GO:0019318;GO:0023052;GO:0030534;GO:0031224;GO:0031989;GO:0032501;GO:0036477;GO:…	101790482	P47751	ko04080(Neuroactive ligand-receptor interaction)
LOC113845682	LOC113845682	tripartite motif-containing protein 15-like isoform X3	33.3411	5.05923	1.86689e-15	7.1472e-15	Up Regulation	NC_051800.1	-	-	113845682	Q62158	-
ROBO2	ROBO2	roundabout homolog 2 isoform X4	0.0498658	-4.32581	0	0	Down Regulation	NC_051772.1	K06754	GO:0000003;GO:0000902;GO:0000904;GO:0001667;GO:0001708;GO:0001764;GO:0003002;GO:0003006;GO:0003007;GO:0003151;GO:0003674;GO:0004888;GO:0005488;GO:0005515;GO:0005539;GO:0005575;GO:0005623;GO:0005886;GO:0005887;GO:0006928;GO:0006935;GO:0007154;GO:0007165;GO:0007166;GO:0007275;GO:0007389;GO:0007399;GO:0007409;GO:0007411;GO:0007417;GO:0007419;GO:0007420;GO:0007424;GO:0007426;GO:0007427;GO:0007431;GO:…	101792582	Q7TPD3	-
LOC101801315	LOC101801315	myeloperoxidase isoform X2	33.0398	5.04613	1.17452e-75	1.61067e-74	Up Regulation	NC_051791.1	K19511	GO:0000302;GO:0000303;GO:0000305;GO:0000323;GO:0001775;GO:0001817;GO:0001818;GO:0001819;GO:0001878;GO:0002148;GO:0002149;GO:0002215;GO:0002252;GO:0002263;GO:0002274;GO:0002275;GO:0002283;GO:0002366;GO:0002376;GO:0002443;GO:0002444;GO:0002446;GO:0002679;GO:0003674;GO:0003682;GO:0003824;GO:0004601;GO:0005488;GO:0005539;GO:0005575;GO:0005576;GO:0005615;GO:0005622;GO:0005623;GO:0005634;GO:0005737;GO:…	101801315	P11247	-
LOC101796693	LOC101796693	cholesterol side-chain cleavage enzyme, mitochondrial	253.001	4.983	0	0	Up Regulation	NC_051782.1	K00498	GO:0000003;GO:0000302;GO:0001101;GO:0002237;GO:0003006;GO:0003674;GO:0003824;GO:0004497;GO:0005488;GO:0005496;GO:0005575;GO:0005622;GO:0005623;GO:0005737;GO:0005739;GO:0005740;GO:0005743;GO:0005759;GO:0006066;GO:0006082;GO:0006629;GO:0006694;GO:0006700;GO:0006725;GO:0006766;GO:0006775;GO:0006805;GO:0006950;GO:0006970;GO:0006979;GO:0007275;GO:0007399;GO:0007417;GO:0007420;GO:0007422;GO:0007548;GO:…	101796693	Q07217	ko00140(Steroid hormone biosynthesis)
LOC101802936	LOC101802936	CMP-N-acetylneuraminate-beta-galactosamide-alpha-2,3-sialyltransferase 2 isoform X1	31.5821	4.98104	1.78663e-05	4.08411e-05	Up Regulation	NC_051792.1	K03368	GO:0000139;GO:0003674;GO:0003824;GO:0003836;GO:0005575;GO:0005576;GO:0005622;GO:0005623;GO:0005737;GO:0005794;GO:0005795;GO:0005975;GO:0006040;GO:0006054;GO:0006082;GO:0006464;GO:0006486;GO:0006487;GO:0006807;GO:0008150;GO:0008152;GO:0008373;GO:0009058;GO:0009059;GO:0009100;GO:0009101;GO:0009311;GO:0009987;GO:0012505;GO:0016020;GO:0016740;GO:0016757;GO:0016999;GO:0017144;GO:0018193;GO:0018196;GO:…	101802936	Q11204	ko00604(Glycosphingolipid biosynthesis - ganglio series);ko00603(Glycosphingolipid biosynthesis - globo and isoglobo series);ko00533(Glycosaminoglycan biosynthesis - keratan sulfate);ko00512(Mucin type O-glycan biosynthesis)
FAM107B	FAM107B	protein FAM107B	0.0499564	-4.32319	2.03748e-109	4.25676e-108	Down Regulation	NC_051772.1	-	GO:0003008;GO:0007600;GO:0007605;GO:0008150;GO:0032501;GO:0050877;GO:0050954;	101804884	Q3TGF2	-
LOC119715492	LOC119715492	LOW QUALITY PROTEIN: sodium/iodide cotransporter-like	30.9077	4.9499	2.44901e-49	2.21553e-48	Up Regulation	NW_024010379.1	K03307	GO:0003674;GO:0005215;GO:0005575;GO:0005622;GO:0005623;GO:0005634;GO:0005886;GO:0006575;GO:0006590;GO:0006725;GO:0006807;GO:0006810;GO:0006811;GO:0006812;GO:0006814;GO:0006820;GO:0008150;GO:0008152;GO:0008324;GO:0008507;GO:0008509;GO:0009719;GO:0009725;GO:0009987;GO:0010033;GO:0010243;GO:0010817;GO:0014070;GO:0014074;GO:0015075;GO:0015077;GO:0015081;GO:0015103;GO:0015111;GO:0015291;GO:0015293;GO:…	119715492	Q92911	-
COL4A2	COL4A2	LOW QUALITY PROTEIN: collagen alpha-2(IV) chain	0.0506121	-4.30437	0	0	Down Regulation	NC_051772.1	K06237	GO:0001704;GO:0001706;GO:0003674;GO:0005198;GO:0005201;GO:0005575;GO:0005576;GO:0005581;GO:0005587;GO:0005604;GO:0005622;GO:0005623;GO:0005737;GO:0005783;GO:0005788;GO:0006139;GO:0006351;GO:0006725;GO:0006807;GO:0007154;GO:0007165;GO:0007166;GO:0007167;GO:0007169;GO:0007275;GO:0007369;GO:0007492;GO:0008150;GO:0008152;GO:0009058;GO:0009059;GO:0009653;GO:0009719;GO:0009790;GO:0009888;GO:0009987;GO:…	101803874	P08122	ko04512(ECM-receptor interaction);ko04510(Focal adhesion)
LOC101804439	LOC101804439	butyrophilin subfamily 1 member A1	30.3791	4.92501	4.94478e-17	2.00737e-16	Up Regulation	NC_051800.1	K06712	GO:0001775;GO:0001816;GO:0001817;GO:0001818;GO:0001819;GO:0001932;GO:0001933;GO:0002250;GO:0002252;GO:0002253;GO:0002376;GO:0002429;GO:0002443;GO:0002449;GO:0002456;GO:0002460;GO:0002520;GO:0002521;GO:0002682;GO:0002683;GO:0002684;GO:0002694;GO:0002695;GO:0002696;GO:0002757;GO:0002764;GO:0002768;GO:0002790;GO:0002791;GO:0002792;GO:0002793;GO:0003674;GO:0005102;GO:0005488;GO:0005515;GO:0005575;GO:…	101804439	P18892	-
WNT16	WNT16	protein Wnt-16	29.6617	4.89053	0	0	Up Regulation	NC_051772.1	K01558	GO:0000132;GO:0000226;GO:0000278;GO:0001654;GO:0001664;GO:0001837;GO:0001932;GO:0001934;GO:0002009;GO:0002072;GO:0003002;GO:0003007;GO:0003408;GO:0003674;GO:0005102;GO:0005109;GO:0005488;GO:0005515;GO:0005575;GO:0005576;GO:0005615;GO:0005622;GO:0005623;GO:0005737;GO:0006928;GO:0006950;GO:0006979;GO:0006996;GO:0007010;GO:0007017;GO:0007049;GO:0007154;GO:0007163;GO:0007165;GO:0007166;GO:0007267;GO:…	101795639	Q9UBV4	ko04916(Melanogenesis);ko04310(Wnt signaling pathway);ko04150(mTOR signaling pathway)
ST8SIA3	ST8SIA3	sia-alpha-2,3-Gal-beta-1,4-GlcNAc-R:alpha 2,8-sialyltransferase	29.5001	4.88265	4.7886e-05	0.000105911	Up Regulation	NC_051804.1	K06613	GO:0000139;GO:0001573;GO:0001574;GO:0003674;GO:0003824;GO:0003828;GO:0005488;GO:0005515;GO:0005575;GO:0005622;GO:0005623;GO:0005737;GO:0005794;GO:0005975;GO:0006464;GO:0006486;GO:0006491;GO:0006629;GO:0006643;GO:0006664;GO:0006665;GO:0006672;GO:0006687;GO:0006688;GO:0006807;GO:0008150;GO:0008152;GO:0008373;GO:0008610;GO:0009058;GO:0009059;GO:0009100;GO:0009101;GO:0009247;GO:0009311;GO:0009987;GO:…	101796406	O43173	-
KIF12	KIF12	kinesin-like protein KIF12 isoform X2	29.4443	4.87991	5.81135e-09	1.65948e-08	Up Regulation	NC_051791.1	K10399	GO:0003674;GO:0003774;GO:0003777;GO:0003824;GO:0005575;GO:0005576;GO:0005615;GO:0005622;GO:0005623;GO:0005815;GO:0005856;GO:0005871;GO:0005875;GO:0006928;GO:0007017;GO:0007018;GO:0008150;GO:0009987;GO:0015630;GO:0016462;GO:0016787;GO:0016817;GO:0016818;GO:0016887;GO:0017111;GO:0031982;GO:0032991;GO:0043226;GO:0043227;GO:0043228;GO:0043229;GO:0043230;GO:0043232;GO:0044421;GO:0044422;GO:0044424;GO:…	101800647	Q96FN5	-
GALNT8	GALNT8	probable polypeptide N-acetylgalactosaminyltransferase 8	0.0506806	-4.30242	2.92406e-15	1.11297e-14	Down Regulation	NC_051772.1	K00710	GO:0000139;GO:0003674;GO:0003824;GO:0004653;GO:0005215;GO:0005216;GO:0005244;GO:0005249;GO:0005251;GO:0005261;GO:0005267;GO:0005575;GO:0005622;GO:0005623;GO:0005737;GO:0005794;GO:0005886;GO:0005887;GO:0006464;GO:0006486;GO:0006493;GO:0006807;GO:0006810;GO:0006811;GO:0006812;GO:0006813;GO:0008076;GO:0008150;GO:0008152;GO:0008194;GO:0008324;GO:0008376;GO:0009058;GO:0009059;GO:0009100;GO:0009101;GO:…	101793515	Q9NY28	ko00514(Other types of O-glycan biosynthesis);ko00512(Mucin type O-glycan biosynthesis)
STYXL2	STYXL2	serine/threonine/tyrosine-interacting-like protein 2 isoform X2	0.0509275	-4.29541	3.63224e-09	1.0486e-08	Down Regulation	NC_051772.1	K14165	GO:0006996;GO:0007010;GO:0008150;GO:0009653;GO:0009987;GO:0010927;GO:0014866;GO:0016043;GO:0022607;GO:0030029;GO:0030036;GO:0030154;GO:0030239;GO:0031032;GO:0032502;GO:0032989;GO:0042692;GO:0044085;GO:0048468;GO:0048646;GO:0048856;GO:0048869;GO:0051146;GO:0055001;GO:0055002;GO:0061061;GO:0070925;GO:0071840;GO:0097435;	101792955	Q5VZP5	-
SNX22	SNX22	sorting nexin-22	0.0514296	-4.28126	1.73897e-20	7.95633e-20	Down Regulation	NC_051782.1	K17941	-	101799487	Q96L94	-
SAMD11	SAMD11	sterile alpha motif domain-containing protein 11 isoform X1	0.0515134	-4.27891	2.849e-235	1.79558e-233	Down Regulation	NC_051793.1	-	GO:0000122;GO:0003674;GO:0005488;GO:0005515;GO:0005575;GO:0005622;GO:0005623;GO:0005634;GO:0006355;GO:0006357;GO:0008150;GO:0009889;GO:0009890;GO:0009892;GO:0010468;GO:0010556;GO:0010558;GO:0010605;GO:0010629;GO:0019219;GO:0019222;GO:0019904;GO:0031323;GO:0031324;GO:0031326;GO:0031327;GO:0031935;GO:0032093;GO:0033043;GO:0033044;GO:0040008;GO:0042731;GO:0043226;GO:0043227;GO:0043229;GO:0043231;GO:…	101792972	Q96NU1	-
ATP12A	ATP12A	potassium-transporting ATPase alpha chain 2	0.0516136	-4.2761	1.5718e-18	6.69907e-18	Down Regulation	NC_051796.1	K01544	GO:0003674;GO:0003824;GO:0005215;GO:0005575;GO:0005623;GO:0005886;GO:0005887;GO:0005889;GO:0006810;GO:0006811;GO:0006812;GO:0006813;GO:0006885;GO:0008150;GO:0008324;GO:0008556;GO:0008900;GO:0009987;GO:0010033;GO:0010035;GO:0010038;GO:0014070;GO:0015075;GO:0015077;GO:0015078;GO:0015079;GO:0015318;GO:0015399;GO:0015405;GO:0015662;GO:0015672;GO:0016020;GO:0016021;GO:0016323;GO:0016324;GO:0016462;GO:…	101800708	Q64392	ko00190(Oxidative phosphorylation)
LOC106015962	LOC106015962	group 3 secretory phospholipase A2 isoform X2	29.4076	4.87812	3.76993e-33	2.42862e-32	Up Regulation	NC_051787.1	K01047	GO:0003674;GO:0003824;GO:0004620;GO:0004623;GO:0005575;GO:0005576;GO:0005615;GO:0005622;GO:0005623;GO:0005737;GO:0005814;GO:0005815;GO:0005856;GO:0005886;GO:0006629;GO:0006644;GO:0006650;GO:0006793;GO:0006796;GO:0006807;GO:0006996;GO:0008150;GO:0008152;GO:0009987;GO:0015630;GO:0016020;GO:0016043;GO:0016298;GO:0016787;GO:0016788;GO:0019637;GO:0022607;GO:0030030;GO:0030031;GO:0036148;GO:0036151;GO:…	106015962	Q9NZ20	ko04270(Vascular smooth muscle contraction);ko00592(alpha-Linolenic acid metabolism);ko00591(Linoleic acid metabolism);ko00590(Arachidonic acid metabolism);ko00565(Ether lipid metabolism);ko00564(Glycerophospholipid metabolism)
LOC113844954	LOC113844954	mid1-interacting protein 1-B	0.0519961	-4.26545	0.00532443	0.00977276	Down Regulation	NC_051772.1	-	GO:0003674;GO:0005488;GO:0005515;GO:0005575;GO:0005622;GO:0005623;GO:0005634;GO:0005654;GO:0005737;GO:0005829;GO:0006629;GO:0006810;GO:0006811;GO:0006820;GO:0006839;GO:0006853;GO:0006869;GO:0008150;GO:0008152;GO:0009889;GO:0010866;GO:0010876;GO:0015711;GO:0015718;GO:0015849;GO:0015908;GO:0015909;GO:0019216;GO:0019222;GO:0031323;GO:0031326;GO:0031974;GO:0031981;GO:0032365;GO:0033036;GO:0034220;GO:…	113844954	P47805	-
EYA4	EYA4	eyes absent homolog 4 isoform X20	0.0521209	-4.26199	1.27285e-38	9.25628e-38	Down Regulation	NC_051774.1	K17622	GO:0000003;GO:0000902;GO:0000904;GO:0001654;GO:0001744;GO:0001745;GO:0001746;GO:0001751;GO:0001754;GO:0002009;GO:0002064;GO:0002065;GO:0002066;GO:0002164;GO:0002165;GO:0002376;GO:0003006;GO:0003008;GO:0003674;GO:0003712;GO:0003713;GO:0003824;GO:0004721;GO:0004725;GO:0005488;GO:0005515;GO:0005575;GO:0005622;GO:0005623;GO:0005634;GO:0005737;GO:0005829;GO:0006139;GO:0006259;GO:0006281;GO:0006282;GO:…	101802538	O95677	-
LOC119716370	LOC119716370	uncharacterized protein LOC119716370 isoform X2	0.0521647	-4.26078	0.00530419	0.00973797	Down Regulation	NC_051774.1	-	-	119716370	-	-
TGFBR3	TGFBR3	transforming growth factor beta receptor type 3 isoform X1	29.243	4.87002	0	0	Up Regulation	NC_051779.1	K05843	GO:0001101;GO:0001503;GO:0001568;GO:0001570;GO:0001649;GO:0001666;GO:0001701;GO:0001824;GO:0001837;GO:0001889;GO:0001944;GO:0001974;GO:0002262;GO:0002376;GO:0002520;GO:0003007;GO:0003008;GO:0003013;GO:0003018;GO:0003150;GO:0003151;GO:0003205;GO:0003206;GO:0003208;GO:0003223;GO:0003229;GO:0003231;GO:0003279;GO:0003281;GO:0003347;GO:0003674;GO:0003824;GO:0004672;GO:0004674;GO:0004675;GO:0004888;GO:…	101799755	Q03167	-
LRRC32	LRRC32	transforming growth factor beta activator LRRC32	29.2216	4.86896	4.3341e-13	1.505e-12	Up Regulation	NC_051772.1	-	-	101796895	G3XA59	-
CPED1	CPED1	cadherin-like and PC-esterase domain-containing protein 1 isoform X3	29.0366	4.8598	2.84893e-17	1.16878e-16	Up Regulation	NC_051772.1	-	GO:0005575;GO:0005622;GO:0005623;GO:0005737;GO:0005783;GO:0012505;GO:0043226;GO:0043227;GO:0043229;GO:0043231;GO:0044424;GO:0044444;GO:0044464;	101793934	A4D0V7	-
LOC101796222	LOC101796222	ectonucleoside triphosphate diphosphohydrolase 8 isoform X2	29.0091	4.85843	9.39442e-164	3.40768e-162	Up Regulation	NC_051789.1	K01510	GO:0003674;GO:0003824;GO:0005575;GO:0005623;GO:0005886;GO:0006139;GO:0006725;GO:0006753;GO:0006793;GO:0006796;GO:0006807;GO:0008150;GO:0008152;GO:0009056;GO:0009058;GO:0009123;GO:0009124;GO:0009132;GO:0009133;GO:0009987;GO:0016020;GO:0016462;GO:0016787;GO:0016817;GO:0016818;GO:0017110;GO:0017111;GO:0018130;GO:0019438;GO:0019439;GO:0019637;GO:0034641;GO:0034654;GO:0034655;GO:0034656;GO:0044237;GO:…	101796222	O93295	ko00240(Pyrimidine metabolism);ko00230(Purine metabolism)
LMO1	LMO1	rhombotin-1 isoform X1	28.8289	4.84944	7.46129e-12	2.45881e-11	Up Regulation	NC_051776.1	K24098	GO:0000003;GO:0000122;GO:0002009;GO:0002165;GO:0002682;GO:0002694;GO:0003002;GO:0003008;GO:0003674;GO:0005488;GO:0005515;GO:0005575;GO:0005622;GO:0005623;GO:0005634;GO:0005654;GO:0006355;GO:0006357;GO:0007275;GO:0007389;GO:0007423;GO:0007444;GO:0007472;GO:0007476;GO:0007478;GO:0007480;GO:0007552;GO:0007560;GO:0007586;GO:0007610;GO:0007622;GO:0007623;GO:0007626;GO:0008150;GO:0008593;GO:0009410;GO:…	101794568	P25800	-
FHL2	FHL2	four and a half LIM domains protein 2	0.0522756	-4.25772	4.45438e-23	2.19612e-22	Down Regulation	NC_051772.1	K14380	GO:0000122;GO:0001503;GO:0001649;GO:0003007;GO:0003205;GO:0003206;GO:0003674;GO:0003712;GO:0003713;GO:0005102;GO:0005488;GO:0005515;GO:0005575;GO:0005622;GO:0005623;GO:0005634;GO:0005654;GO:0005737;GO:0006355;GO:0006357;GO:0007154;GO:0007165;GO:0007275;GO:0007507;GO:0008134;GO:0008150;GO:0009653;GO:0009719;GO:0009725;GO:0009755;GO:0009887;GO:0009888;GO:0009889;GO:0009890;GO:0009891;GO:0009892;GO:…	101803397	Q14192	-
MCOLN2	MCOLN2	mucolipin-2 isoform X3	28.6583	4.84088	4.91208e-63	5.52417e-62	Up Regulation	NC_051779.1	K04993	GO:0000323;GO:0001816;GO:0001817;GO:0001819;GO:0002376;GO:0002790;GO:0003674;GO:0005215;GO:0005216;GO:0005217;GO:0005261;GO:0005262;GO:0005488;GO:0005543;GO:0005575;GO:0005622;GO:0005623;GO:0005737;GO:0005764;GO:0005765;GO:0005768;GO:0005770;GO:0005773;GO:0005774;GO:0005886;GO:0006810;GO:0006811;GO:0006812;GO:0006816;GO:0006869;GO:0006873;GO:0006874;GO:0006875;GO:0006914;GO:0006928;GO:0006996;GO:…	101794497	Q8IZK6	ko04020(Calcium signaling pathway)
SEMA5A	SEMA5A	semaphorin-5A	28.3012	4.82279	0	0	Up Regulation	NC_051773.1	K06841	GO:0000902;GO:0000904;GO:0001525;GO:0001558;GO:0001568;GO:0001569;GO:0001700;GO:0001763;GO:0001935;GO:0001936;GO:0001938;GO:0001944;GO:0002009;GO:0002040;GO:0002043;GO:0003008;GO:0003674;GO:0004888;GO:0005102;GO:0005488;GO:0005515;GO:0005539;GO:0005575;GO:0005576;GO:0005615;GO:0005623;GO:0005886;GO:0006928;GO:0006935;GO:0007154;GO:0007155;GO:0007162;GO:0007165;GO:0007166;GO:0007267;GO:0007275;GO:…	101800255	Q13591	-
IL17B	IL17B	interleukin-17B isoform X1	0.0523185	-4.25653	0.00538617	0.00987768	Down Regulation	NC_051785.1	K05490	GO:0001817;GO:0001819;GO:0002376;GO:0003674;GO:0005102;GO:0005125;GO:0005488;GO:0005515;GO:0005575;GO:0005576;GO:0006928;GO:0006935;GO:0006955;GO:0007154;GO:0007267;GO:0008150;GO:0009605;GO:0009966;GO:0009987;GO:0010469;GO:0010646;GO:0016477;GO:0023051;GO:0023052;GO:0030545;GO:0030593;GO:0030595;GO:0031347;GO:0031349;GO:0032101;GO:0032103;GO:0040011;GO:0042221;GO:0042330;GO:0048018;GO:0048518;GO:…	101803671	Q9UHF5	ko04060(Cytokine-cytokine receptor interaction)
ANKRD1	ANKRD1	ankyrin repeat domain-containing protein 1	0.0524119	-4.25396	7.65495e-37	5.36556e-36	Down Regulation	NC_051777.1	K21433	GO:0000122;GO:0001085;GO:0001650;GO:0001666;GO:0002039;GO:0002237;GO:0002791;GO:0002793;GO:0003007;GO:0003674;GO:0003676;GO:0003677;GO:0003712;GO:0003713;GO:0003714;GO:0003779;GO:0005488;GO:0005515;GO:0005575;GO:0005622;GO:0005623;GO:0005634;GO:0005654;GO:0005667;GO:0005730;GO:0005737;GO:0005829;GO:0006355;GO:0006357;GO:0006950;GO:0006996;GO:0007010;GO:0007275;GO:0007399;GO:0007507;GO:0007517;GO:…	101793382	Q7ZT11	-
HVCN1	HVCN1	voltage-gated hydrogen channel 1	27.8772	4.80101	0	0	Up Regulation	NC_051787.1	K22644	GO:0000003;GO:0001775;GO:0002252;GO:0002263;GO:0002274;GO:0002275;GO:0002283;GO:0002366;GO:0002376;GO:0002443;GO:0002444;GO:0002446;GO:0003674;GO:0005215;GO:0005216;GO:0005244;GO:0005261;GO:0005488;GO:0005515;GO:0005575;GO:0005622;GO:0005623;GO:0005737;GO:0005886;GO:0005887;GO:0006810;GO:0006811;GO:0006812;GO:0006887;GO:0006955;GO:0007338;GO:0008037;GO:0008150;GO:0008270;GO:0008324;GO:0009268;GO:…	119718492	Q5F4C0	-
DMRT1	DMRT1	doublesex- and mab-3-related transcription factor 1	0.0530296	-4.23706	2.09377e-07	5.48308e-07	Down Regulation	NC_051804.1	K19488	GO:0000003;GO:0000122;GO:0000902;GO:0000976;GO:0000977;GO:0000981;GO:0000987;GO:0001012;GO:0001067;GO:0001228;GO:0002064;GO:0002176;GO:0003006;GO:0003674;GO:0003676;GO:0003677;GO:0003682;GO:0003690;GO:0003700;GO:0005488;GO:0005515;GO:0005575;GO:0005622;GO:0005623;GO:0005634;GO:0005737;GO:0006139;GO:0006351;GO:0006355;GO:0006357;GO:0006366;GO:0006725;GO:0006807;GO:0006928;GO:0007088;GO:0007154;GO:…	101795949	Q9PTQ7	-
LOC113843439	LOC113843439	uncharacterized protein LOC113843439	0.0016764	-4.22042	0	0	Down Regulation	NC_051775.1	-	-	113843439	-	-
LOC113845290	LOC113845290	uncharacterized protein LOC113845290	0.0539006	-4.21355	9.72362e-05	0.000210444	Down Regulation	NC_051786.1	-	-	113845290	-	-
DNMT3B	DNMT3B	LOW QUALITY PROTEIN: DNA (cytosine-5)-methyltransferase 3B	0.0542968	-4.20299	4.1877e-173	1.62836e-171	Down Regulation	NC_051792.1	-	GO:0000122;GO:0000228;GO:0000775;GO:0000785;GO:0000790;GO:0000792;GO:0000981;GO:0001101;GO:0003674;GO:0003676;GO:0003677;GO:0003682;GO:0003700;GO:0003712;GO:0003714;GO:0003824;GO:0003886;GO:0005488;GO:0005515;GO:0005575;GO:0005622;GO:0005623;GO:0005634;GO:0005654;GO:0005694;GO:0005720;GO:0005737;GO:0006139;GO:0006259;GO:0006304;GO:0006305;GO:0006306;GO:0006325;GO:0006342;GO:0006346;GO:0006349;GO:…	101794583	Q9UBC3	-
ANXA1	ANXA1	annexin A1	0.0545241	-4.19696	5.10033e-48	4.53809e-47	Down Regulation	NC_051804.1	K17091	GO:0001817;GO:0001819;GO:0002376;GO:0002548;GO:0002682;GO:0002683;GO:0002684;GO:0002685;GO:0002694;GO:0002695;GO:0002696;GO:0002697;GO:0002698;GO:0002699;GO:0002819;GO:0002821;GO:0002822;GO:0002824;GO:0002825;GO:0002827;GO:0002828;GO:0002829;GO:0003674;GO:0005488;GO:0005509;GO:0005543;GO:0005544;GO:0005575;GO:0005576;GO:0005615;GO:0005622;GO:0005623;GO:0005737;GO:0005768;GO:0005769;GO:0005886;GO:…	101790249	Q92040	-
SOX21	SOX21	transcription factor SOX-21	0.0549367	-4.18608	2.65718e-09	7.73974e-09	Down Regulation	NC_051772.1	K09267	GO:0000122;GO:0000976;GO:0000977;GO:0000978;GO:0000981;GO:0000982;GO:0000987;GO:0001012;GO:0001067;GO:0001077;GO:0001228;GO:0001654;GO:0001942;GO:0002065;GO:0002088;GO:0003002;GO:0003674;GO:0003676;GO:0003677;GO:0003690;GO:0003700;GO:0005488;GO:0005575;GO:0005622;GO:0005623;GO:0005634;GO:0006139;GO:0006351;GO:0006355;GO:0006357;GO:0006366;GO:0006725;GO:0006807;GO:0007275;GO:0007389;GO:0007423;GO:…	113839705	Q9W7R5	-
ACACB	ACACB	LOW QUALITY PROTEIN: acetyl-CoA carboxylase 2	27.8672	4.80049	3.83858e-75	5.21675e-74	Up Regulation	NC_051787.1	K11262	GO:0000166;GO:0002119;GO:0002164;GO:0003002;GO:0003674;GO:0003824;GO:0003989;GO:0005488;GO:0005515;GO:0005524;GO:0005575;GO:0005622;GO:0005623;GO:0005634;GO:0005737;GO:0005739;GO:0005740;GO:0005741;GO:0005783;GO:0005789;GO:0005829;GO:0006082;GO:0006084;GO:0006109;GO:0006139;GO:0006163;GO:0006164;GO:0006629;GO:0006631;GO:0006633;GO:0006637;GO:0006725;GO:0006732;GO:0006753;GO:0006790;GO:0006793;GO:…	119718533	O00763	ko04910(Insulin signaling pathway);ko00640(Propanoate metabolism);ko00620(Pyruvate metabolism);ko00061(Fatty acid biosynthesis)
LOC119713496	LOC119713496	actin filament-associated protein 1-like 2 isoform X4	0.0550765	-4.18242	0.00772276	0.0138866	Down Regulation	NC_051794.1	-	-	119713496	Q8N4X5	-
LOC119718657	LOC119718657	antigen peptide transporter 1-like	27.6345	4.7884	5.24517e-20	2.36056e-19	Up Regulation	NC_051788.1	K05653	GO:0000166;GO:0001910;GO:0001911;GO:0002376;GO:0002474;GO:0002478;GO:0002479;GO:0002483;GO:0002682;GO:0002683;GO:0002697;GO:0002698;GO:0002703;GO:0002704;GO:0002706;GO:0002707;GO:0002715;GO:0002716;GO:0003674;GO:0003823;GO:0003824;GO:0005102;GO:0005215;GO:0005488;GO:0005515;GO:0005524;GO:0005575;GO:0005622;GO:0005623;GO:0005737;GO:0005783;GO:0005789;GO:0005793;GO:0005815;GO:0005856;GO:0006810;GO:…	119718657	Q28433	ko05168(Herpes simplex virus 1 infection);ko04145(Phagosome);ko02010(ABC transporters)
AGTR1	AGTR1	type-1 angiotensin II receptor	27.5158	4.78219	0.000105213	0.00022722	Up Regulation	NC_051780.1	K04166	GO:0001558;GO:0001568;GO:0001595;GO:0001596;GO:0001653;GO:0001655;GO:0001664;GO:0001666;GO:0001817;GO:0001819;GO:0001822;GO:0001919;GO:0001921;GO:0001932;GO:0001934;GO:0001936;GO:0001938;GO:0001944;GO:0001965;GO:0001976;GO:0001990;GO:0001991;GO:0001999;GO:0002001;GO:0002016;GO:0002018;GO:0002019;GO:0002034;GO:0002035;GO:0002790;GO:0002791;GO:0002793;GO:0003008;GO:0003013;GO:0003014;GO:0003018;GO:…	101804939	P33396	ko04371(Apelin signaling pathway);ko04270(Vascular smooth muscle contraction);ko04261(Adrenergic signaling in cardiomyocytes);ko04080(Neuroactive ligand-receptor interaction);ko04020(Calcium signaling pathway)
LMOD1	LMOD1	leiomodin-1	0.0551467	-4.18058	1.3317e-107	2.73685e-106	Down Regulation	NC_051798.1	K22030	GO:0003008;GO:0003012;GO:0003674;GO:0005488;GO:0005515;GO:0005523;GO:0005575;GO:0005622;GO:0005623;GO:0005737;GO:0005829;GO:0005856;GO:0005865;GO:0005884;GO:0006936;GO:0006996;GO:0007010;GO:0007015;GO:0008064;GO:0008092;GO:0008150;GO:0009653;GO:0009987;GO:0010638;GO:0010927;GO:0015629;GO:0016020;GO:0016043;GO:0022607;GO:0030016;GO:0030017;GO:0030029;GO:0030036;GO:0030154;GO:0030239;GO:0030832;GO:…	119713947	A0A0G2	-
SALL3	SALL3	sal-like protein 3 isoform X3	0.0553736	-4.17466	0.00779478	0.0140012	Down Regulation	NC_051773.1	K19871	GO:0000003;GO:0000122;GO:0000381;GO:0000976;GO:0000977;GO:0000981;GO:0001012;GO:0001067;GO:0001654;GO:0001667;GO:0001704;GO:0001707;GO:0001708;GO:0001709;GO:0001742;GO:0001745;GO:0001751;GO:0001754;GO:0002009;GO:0002165;GO:0003002;GO:0003006;GO:0003008;GO:0003674;GO:0003676;GO:0003677;GO:0003690;GO:0003700;GO:0005488;GO:0005515;GO:0005575;GO:0005622;GO:0005623;GO:0005634;GO:0006139;GO:0006351;GO:…	101794616	Q62255	-
LOC106017755	LOC106017755	uncharacterized protein LOC106017755	26.8259	4.74556	0.000145527	0.000310998	Up Regulation	NC_051772.1	-	-	106017755	-	-
TMEFF1	TMEFF1	tomoregulin-1	0.0557116	-4.16588	2.40818e-25	1.26611e-24	Down Regulation	NC_051773.1	K23607	-	101801496	Q8IYR6	-
MFAP5	MFAP5	microfibrillar-associated protein 5	0.0557429	-4.16507	7.87908e-22	3.73836e-21	Down Regulation	NC_051772.1	K25410	-	101792694	Q13361	-
SPI1	SPI1	transcription factor PU.1 isoform X2	0.0559481	-4.15977	0.00793484	0.0142381	Down Regulation	NC_051776.1	K09438	GO:0000122;GO:0000228;GO:0000785;GO:0000790;GO:0000976;GO:0000977;GO:0000978;GO:0000980;GO:0000981;GO:0000982;GO:0000987;GO:0001012;GO:0001047;GO:0001067;GO:0001077;GO:0001078;GO:0001085;GO:0001158;GO:0001205;GO:0001227;GO:0001228;GO:0001568;GO:0001773;GO:0001775;GO:0001944;GO:0002244;GO:0002262;GO:0002274;GO:0002320;GO:0002376;GO:0002520;GO:0002521;GO:0002573;GO:0002682;GO:0003674;GO:0003676;GO:…	101804780	Q6PKU1	-
LOC101798615	LOC101798615	folate receptor gamma isoform X2	26.5388	4.73003	0	0	Up Regulation	NC_051772.1	K13649	GO:0000139;GO:0001101;GO:0001568;GO:0001667;GO:0001755;GO:0001775;GO:0001838;GO:0001841;GO:0001843;GO:0001944;GO:0001947;GO:0002009;GO:0002252;GO:0002263;GO:0002274;GO:0002275;GO:0002283;GO:0002366;GO:0002376;GO:0002443;GO:0002444;GO:0002446;GO:0003007;GO:0003143;GO:0003147;GO:0003151;GO:0003253;GO:0003674;GO:0005488;GO:0005542;GO:0005575;GO:0005576;GO:0005622;GO:0005623;GO:0005634;GO:0005737;GO:…	101798615	P35846	ko04144(Endocytosis)
LOC101796027	LOC101796027	triadin	0.0571671	-4.12867	6.83284e-05	0.000149701	Down Regulation	NC_051774.1	-	-	101796027	-	-
TMEM140	TMEM140	transmembrane protein 140 isoform X2	26.5051	4.7282	5.92162e-181	2.46073e-179	Up Regulation	NC_051772.1	-	-	101803982	Q5M826	-
SYBU	SYBU	syntabulin isoform X2	26.3337	4.71884	0	0	Up Regulation	NC_051773.1	-	GO:0000139;GO:0002791;GO:0002793;GO:0003674;GO:0005488;GO:0005515;GO:0005575;GO:0005622;GO:0005623;GO:0005737;GO:0005794;GO:0005856;GO:0005874;GO:0006810;GO:0006928;GO:0007017;GO:0007018;GO:0007275;GO:0007399;GO:0008017;GO:0008088;GO:0008089;GO:0008092;GO:0008150;GO:0009987;GO:0010646;GO:0010647;GO:0010817;GO:0010970;GO:0012505;GO:0015630;GO:0015631;GO:0016020;GO:0016043;GO:0016482;GO:0019896;GO:…	101799652	Q9NX95	-
LOC101791654	LOC101791654	LOW QUALITY PROTEIN: arylamine N-acetyltransferase, pineal gland isozyme NAT-10	26.3237	4.71829	6.56913e-12	2.17001e-11	Up Regulation	NC_051783.1	K00622	GO:0001101;GO:0001666;GO:0001889;GO:0002237;GO:0003333;GO:0003674;GO:0003824;GO:0004060;GO:0005215;GO:0005342;GO:0005575;GO:0005622;GO:0005623;GO:0005737;GO:0005829;GO:0005886;GO:0006805;GO:0006810;GO:0006811;GO:0006820;GO:0006865;GO:0006950;GO:0007275;GO:0007568;GO:0008080;GO:0008150;GO:0008152;GO:0008509;GO:0008514;GO:0009410;GO:0009605;GO:0009607;GO:0009617;GO:0009628;GO:0009719;GO:0009725;GO:…	101791654	P13913	ko00983(Drug metabolism - other enzymes);ko00232(Caffeine metabolism)
LOC101791569	LOC101791569	C-C motif chemokine 3	0.057332	-4.12451	0.00766931	0.0137971	Down Regulation	NC_051791.1	-	GO:0000165;GO:0001664;GO:0001763;GO:0001906;GO:0001932;GO:0001934;GO:0001936;GO:0001938;GO:0002009;GO:0002376;GO:0002544;GO:0002548;GO:0002551;GO:0003674;GO:0003824;GO:0004672;GO:0005102;GO:0005125;GO:0005126;GO:0005488;GO:0005515;GO:0005575;GO:0005576;GO:0005615;GO:0006464;GO:0006468;GO:0006793;GO:0006796;GO:0006807;GO:0006810;GO:0006811;GO:0006812;GO:0006816;GO:0006873;GO:0006874;GO:0006875;GO:…	101791569	P10147	-
LOC101800938	LOC101800938	C-C motif chemokine 4	0.0581692	-4.1036	0.00786309	0.0141172	Down Regulation	NC_051791.1	-	-	101800938	Q711P4	-
TMEM100	TMEM100	transmembrane protein 100	26.2437	4.7139	2.50286e-39	1.85126e-38	Up Regulation	NC_051790.1	-	GO:0001525;GO:0001568;GO:0001570;GO:0001701;GO:0001837;GO:0001944;GO:0003007;GO:0003158;GO:0003197;GO:0003198;GO:0003203;GO:0003272;GO:0005575;GO:0005622;GO:0005623;GO:0005737;GO:0005783;GO:0005886;GO:0006355;GO:0006357;GO:0007154;GO:0007165;GO:0007166;GO:0007167;GO:0007178;GO:0007219;GO:0007275;GO:0007507;GO:0008150;GO:0009653;GO:0009719;GO:0009790;GO:0009792;GO:0009887;GO:0009888;GO:0009889;GO:…	101794356	Q569C0	-
P2RY13	P2RY13	P2Y purinoceptor 13	26.1677	4.70972	2.20889e-21	1.03474e-20	Up Regulation	NC_051780.1	K08388	GO:0001608;GO:0001614;GO:0003674;GO:0004888;GO:0004930;GO:0005575;GO:0005622;GO:0005623;GO:0005737;GO:0005783;GO:0005886;GO:0005887;GO:0007154;GO:0007165;GO:0007166;GO:0007186;GO:0008150;GO:0009987;GO:0010033;GO:0012505;GO:0014070;GO:0016020;GO:0016021;GO:0016502;GO:0023052;GO:0031224;GO:0031226;GO:0035586;GO:0035587;GO:0035588;GO:0035589;GO:0035590;GO:0038023;GO:0042221;GO:0043226;GO:0043227;GO:…	101801155	Q9BPV8	ko04080(Neuroactive ligand-receptor interaction)
ZC2HC1B	ZC2HC1B	LOW QUALITY PROTEIN: zinc finger C2HC domain-containing protein 1B	0.058185	-4.10321	4.46456e-05	9.89754e-05	Down Regulation	NC_051774.1	-	-	101791488	Q32KN7	-
TLR5	TLR5	toll-like receptor 5 precursor	25.8589	4.69259	3.65216e-05	8.15027e-05	Up Regulation	NC_051774.1	K10168	GO:0001505;GO:0001817;GO:0001819;GO:0002218;GO:0002221;GO:0002224;GO:0002253;GO:0002376;GO:0002682;GO:0002684;GO:0002755;GO:0002757;GO:0002758;GO:0002764;GO:0003674;GO:0005102;GO:0005126;GO:0005149;GO:0005488;GO:0005515;GO:0005575;GO:0005623;GO:0005886;GO:0007154;GO:0007165;GO:0008150;GO:0009605;GO:0009612;GO:0009628;GO:0009889;GO:0009891;GO:0009893;GO:0009966;GO:0009967;GO:0009987;GO:0010646;GO:…	101797832	O60602	ko05132(Salmonella infection);ko04620(Toll-like receptor signaling pathway)
KCNJ5	KCNJ5	G protein-activated inward rectifier potassium channel 4 isoform X2	0.0583325	-4.09956	3.87355e-77	5.4201e-76	Down Regulation	NC_051796.1	-	GO:0001508;GO:0002027;GO:0003008;GO:0003012;GO:0003013;GO:0003015;GO:0003674;GO:0005215;GO:0005216;GO:0005242;GO:0005244;GO:0005249;GO:0005261;GO:0005267;GO:0005575;GO:0005623;GO:0005886;GO:0005887;GO:0006810;GO:0006811;GO:0006812;GO:0006813;GO:0006928;GO:0006936;GO:0006941;GO:0007154;GO:0007267;GO:0008015;GO:0008016;GO:0008076;GO:0008150;GO:0008324;GO:0009897;GO:0009986;GO:0009987;GO:0010107;GO:…	101793401	O02670	-
CHADL	CHADL	chondroadherin-like protein	0.0584764	-4.096	0.00524435	0.0096328	Down Regulation	NC_051772.1	K06248	GO:0003674;GO:0005198;GO:0005201;GO:0005488;GO:0005518;GO:0005575;GO:0005576;GO:0008150;GO:0030021;GO:0031012;GO:0032330;GO:0032331;GO:0044421;GO:0044877;GO:0045595;GO:0045596;GO:0048519;GO:0048523;GO:0050789;GO:0050793;GO:0050794;GO:0051093;GO:0051128;GO:0051129;GO:0051239;GO:0051241;GO:0061035;GO:0061037;GO:0065007;GO:0098633;GO:1902903;GO:1902904;GO:1903053;GO:1903054;GO:1904026;GO:1904027;GO:…	101795683	Q6NUI6	ko04512(ECM-receptor interaction);ko04510(Focal adhesion)
LOC101798211	LOC101798211	uncharacterized protein LOC101798211	25.6123	4.67877	2.32093e-41	1.7948e-40	Up Regulation	NC_051785.1	-	-	101798211	-	-
ZP4	ZP4	zona pellucida sperm-binding protein 4	25.4863	4.67165	1.089e-14	4.05419e-14	Up Regulation	NC_051777.1	K19926	GO:0000003;GO:0002682;GO:0002684;GO:0002694;GO:0002696;GO:0002920;GO:0002922;GO:0003674;GO:0005488;GO:0005515;GO:0005575;GO:0005576;GO:0006810;GO:0006887;GO:0007338;GO:0007339;GO:0007340;GO:0008037;GO:0008150;GO:0008284;GO:0009566;GO:0009987;GO:0009988;GO:0016192;GO:0017156;GO:0019899;GO:0019953;GO:0022407;GO:0022409;GO:0022414;GO:0030155;GO:0032190;GO:0032940;GO:0032944;GO:0032946;GO:0032991;GO:…	101799918	Q07287	-
SYTL1	SYTL1	LOW QUALITY PROTEIN: synaptotagmin-like protein 1	25.4844	4.67154	5.29767e-08	1.43401e-07	Up Regulation	NC_051795.1	K17598	GO:0000149;GO:0001505;GO:0003674;GO:0005102;GO:0005488;GO:0005509;GO:0005515;GO:0005543;GO:0005544;GO:0005575;GO:0005622;GO:0005623;GO:0005737;GO:0005886;GO:0005902;GO:0006810;GO:0006836;GO:0006887;GO:0006906;GO:0006996;GO:0007154;GO:0007267;GO:0007268;GO:0007269;GO:0008150;GO:0008289;GO:0009987;GO:0012505;GO:0016020;GO:0016043;GO:0016050;GO:0016079;GO:0016192;GO:0017156;GO:0017157;GO:0017158;GO:…	101803379	Q8IYJ3	-
EYA1	EYA1	eyes absent homolog 1 isoform X9	25.3924	4.66632	0.000432633	0.000885401	Up Regulation	NC_051773.1	K15616	GO:0000003;GO:0000902;GO:0000904;GO:0001501;GO:0001568;GO:0001654;GO:0001655;GO:0001656;GO:0001657;GO:0001658;GO:0001704;GO:0001707;GO:0001708;GO:0001710;GO:0001744;GO:0001745;GO:0001746;GO:0001751;GO:0001754;GO:0001763;GO:0001822;GO:0001823;GO:0001944;GO:0002009;GO:0002064;GO:0002065;GO:0002066;GO:0002164;GO:0002165;GO:0002376;GO:0003006;GO:0003007;GO:0003008;GO:0003151;GO:0003156;GO:0003264;GO:…	101791853	Q99502	-
LOC101802992	LOC101802992	putative threonine dehydratase isoform X3	25.379	4.66556	1.11875e-127	2.88774e-126	Up Regulation	NC_051777.1	K01754	GO:0003674;GO:0003824;GO:0016853;GO:0016854;GO:0016855;GO:0030378;GO:0036361;GO:0047661;	101802992	Q74FW6	ko00290(Valine, leucine and isoleucine biosynthesis);ko00260(Glycine, serine and threonine metabolism)
CFAP54	CFAP54	cilia- and flagella-associated protein 54	0.0585658	-4.0938	1.59413e-186	6.83083e-185	Down Regulation	NC_051772.1	-	GO:0000003;GO:0001539;GO:0003341;GO:0005575;GO:0005622;GO:0005623;GO:0005737;GO:0005856;GO:0005929;GO:0005930;GO:0006928;GO:0006996;GO:0007017;GO:0007018;GO:0007276;GO:0007283;GO:0008150;GO:0009987;GO:0016043;GO:0019953;GO:0022414;GO:0022607;GO:0030030;GO:0030031;GO:0032501;GO:0032504;GO:0032838;GO:0040011;GO:0042995;GO:0043226;GO:0043228;GO:0043229;GO:0043232;GO:0044085;GO:0044422;GO:0044424;GO:…	101794613	Q96N23	-
SIGLEC1	SIGLEC1	sialoadhesin isoform X4	0.0591018	-4.08065	0.0190065	0.0323279	Down Regulation	NW_024009791.1	K06467	GO:0003674;GO:0005488;GO:0005575;GO:0005576;GO:0005623;GO:0005886;GO:0006950;GO:0006952;GO:0006954;GO:0007155;GO:0007160;GO:0008150;GO:0009966;GO:0009967;GO:0010646;GO:0010647;GO:0010941;GO:0010942;GO:0016020;GO:0016021;GO:0022610;GO:0023051;GO:0023056;GO:0030246;GO:0031224;GO:0031589;GO:0042981;GO:0043065;GO:0043067;GO:0043068;GO:0044425;GO:0044464;GO:0048518;GO:0048522;GO:0048583;GO:0048584;GO:…	119715002	Q9BZZ2	ko04514(Cell adhesion molecules)
CHRD	CHRD	chordin isoform X5	0.0595342	-4.07014	6.794e-11	2.14588e-10	Down Regulation	NC_051780.1	K04657	GO:0000003;GO:0000578;GO:0001501;GO:0001503;GO:0001649;GO:0001655;GO:0001667;GO:0001702;GO:0001703;GO:0001704;GO:0001707;GO:0001756;GO:0001947;GO:0002009;GO:0002053;GO:0002165;GO:0002376;GO:0002520;GO:0003002;GO:0003006;GO:0003007;GO:0003143;GO:0003674;GO:0005488;GO:0005515;GO:0005518;GO:0005539;GO:0005575;GO:0005576;GO:0005615;GO:0005623;GO:0005886;GO:0006355;GO:0006357;GO:0006928;GO:0007154;GO:…	119717717	Q91713	ko04350(TGF-beta signaling pathway)
PCBP4	PCBP4	poly(rC)-binding protein 4	0.059789	-4.06398	4.05171e-61	4.45718e-60	Down Regulation	NC_051784.1	K21444	GO:0000075;GO:0000077;GO:0000278;GO:0003674;GO:0003676;GO:0003723;GO:0003729;GO:0003730;GO:0005488;GO:0005575;GO:0005622;GO:0005623;GO:0005737;GO:0005829;GO:0006950;GO:0006974;GO:0006977;GO:0007049;GO:0007093;GO:0007154;GO:0007165;GO:0007346;GO:0008150;GO:0009892;GO:0009894;GO:0009966;GO:0009968;GO:0009987;GO:0010468;GO:0010564;GO:0010605;GO:0010608;GO:0010629;GO:0010646;GO:0010648;GO:0010948;GO:…	113845097	Q0VCU0	-
SERPIND1	SERPIND1	heparin cofactor 2	25.3555	4.66423	4.34605e-247	2.89596e-245	Up Regulation	NC_051787.1	K03912	GO:0003674;GO:0004857;GO:0004866;GO:0004867;GO:0005575;GO:0005576;GO:0005615;GO:0005622;GO:0005623;GO:0005737;GO:0005783;GO:0005788;GO:0006464;GO:0006807;GO:0006950;GO:0007596;GO:0007599;GO:0008150;GO:0008152;GO:0009611;GO:0009892;GO:0009987;GO:0010466;GO:0010605;GO:0010951;GO:0012505;GO:0019222;GO:0019538;GO:0030162;GO:0030234;GO:0030414;GO:0031323;GO:0031324;GO:0031974;GO:0032268;GO:0032269;GO:…	101798143	P49182	-
LOC110351601	LOC110351601	uncharacterized protein LOC110351601	0.0598899	-4.06154	1.89347e-06	4.65086e-06	Down Regulation	NC_051789.1	-	-	110351601	-	-
PITX1	PITX1	pituitary homeobox 1	0.0601705	-4.0548	4.46852e-09	1.28451e-08	Down Regulation	NC_051785.1	K09356	GO:0000902;GO:0000904;GO:0000976;GO:0000977;GO:0000978;GO:0000981;GO:0000982;GO:0000983;GO:0000987;GO:0000988;GO:0000989;GO:0001012;GO:0001067;GO:0001076;GO:0001077;GO:0001085;GO:0001190;GO:0001228;GO:0001501;GO:0003674;GO:0003676;GO:0003677;GO:0003690;GO:0003700;GO:0005488;GO:0005515;GO:0005575;GO:0005622;GO:0005623;GO:0005634;GO:0005667;GO:0005730;GO:0005737;GO:0006139;GO:0006351;GO:0006355;GO:…	101797598	Q9W751	-
SMOX	SMOX	LOW QUALITY PROTEIN: spermine oxidase	24.9182	4.63913	0	0	Up Regulation	NC_051775.1	K12259	GO:0003674;GO:0003824;GO:0005575;GO:0005622;GO:0005623;GO:0005634;GO:0005635;GO:0005654;GO:0005737;GO:0005829;GO:0006576;GO:0006595;GO:0006596;GO:0006598;GO:0006807;GO:0008150;GO:0008152;GO:0008215;GO:0009056;GO:0009058;GO:0009308;GO:0009309;GO:0009310;GO:0009987;GO:0012505;GO:0016020;GO:0016491;GO:0016645;GO:0016647;GO:0017144;GO:0031090;GO:0031965;GO:0031967;GO:0031974;GO:0031975;GO:0031981;GO:…	101789809	Q9NWM0	ko00410(beta-Alanine metabolism);ko00330(Arginine and proline metabolism)
KIF5C	KIF5C	LOW QUALITY PROTEIN: kinesin heavy chain	0.0602005	-4.05408	1.78945e-216	9.91476e-215	Down Regulation	NC_051778.1	K10396	GO:0000003;GO:0000226;GO:0000280;GO:0000578;GO:0000902;GO:0000904;GO:0000910;GO:0001654;GO:0001754;GO:0002064;GO:0002065;GO:0002066;GO:0003002;GO:0003006;GO:0003674;GO:0003774;GO:0003777;GO:0003824;GO:0005102;GO:0005488;GO:0005515;GO:0005523;GO:0005575;GO:0005622;GO:0005623;GO:0005634;GO:0005635;GO:0005737;GO:0005856;GO:0005871;GO:0005874;GO:0005875;GO:0005929;GO:0005938;GO:0006139;GO:0006163;GO:…	101800738	O60282	ko05132(Salmonella infection);ko04144(Endocytosis)
LOC119718063	LOC119718063	uncharacterized protein LOC119718063	24.6711	4.62475	0.000294361	0.000612449	Up Regulation	NC_051782.1	-	-	119718063	P03396	-
HEPHL1	HEPHL1	ferroxidase HEPHL1	0.0603893	-4.04956	2.7436e-06	6.64101e-06	Down Regulation	NC_051772.1	K14735	GO:0003674;GO:0003824;GO:0004322;GO:0008150;GO:0008152;GO:0016491;GO:0016722;GO:0016724;GO:0055114;	101790323	Q6MZM0	ko00860(Porphyrin metabolism)
RGS16	RGS16	regulator of G-protein signaling 16 isoform X4	24.3792	4.60758	1.84778e-150	5.90898e-149	Up Regulation	NC_051779.1	K16449	GO:0003008;GO:0003674;GO:0005096;GO:0005488;GO:0005515;GO:0005516;GO:0005575;GO:0005622;GO:0005623;GO:0005737;GO:0005886;GO:0007154;GO:0007165;GO:0007186;GO:0007600;GO:0007601;GO:0008047;GO:0008150;GO:0008277;GO:0009966;GO:0009987;GO:0010646;GO:0016020;GO:0023051;GO:0023052;GO:0030234;GO:0030695;GO:0031224;GO:0032501;GO:0043085;GO:0043087;GO:0043547;GO:0044093;GO:0044424;GO:0044425;GO:0044464;GO:…	101799139	F1S668	-
LOC101794003	LOC101794003	E3 ubiquitin-protein ligase MYLIP	24.2163	4.59791	0	0	Up Regulation	NC_051773.1	K10637	GO:0000209;GO:0003674;GO:0003824;GO:0004842;GO:0005488;GO:0005515;GO:0005575;GO:0005622;GO:0005623;GO:0005737;GO:0005829;GO:0006464;GO:0006508;GO:0006511;GO:0006807;GO:0007275;GO:0007369;GO:0007399;GO:0008092;GO:0008150;GO:0008152;GO:0009056;GO:0009057;GO:0009653;GO:0009719;GO:0009790;GO:0009893;GO:0009894;GO:0009896;GO:0009966;GO:0009968;GO:0009987;GO:0010033;GO:0010243;GO:0010604;GO:0010646;GO:…	101794003	Q8WY64	-
METTL24	METTL24	methyltransferase-like protein 24	0.0604954	-4.04703	1.68132e-32	1.0632e-31	Down Regulation	NC_051774.1	-	-	101790857	Q5JXM2	-
SLC38A3	SLC38A3	sodium-coupled neutral amino acid transporter 3	24.2117	4.59763	3.67691e-14	1.33502e-13	Up Regulation	NC_051784.1	K13576	GO:0000003;GO:0003333;GO:0003674;GO:0005215;GO:0005290;GO:0005342;GO:0005575;GO:0005623;GO:0005886;GO:0005887;GO:0006355;GO:0006357;GO:0006810;GO:0006811;GO:0006812;GO:0006820;GO:0006855;GO:0006865;GO:0006867;GO:0006868;GO:0006950;GO:0007154;GO:0007275;GO:0007399;GO:0007417;GO:0007420;GO:0007565;GO:0008028;GO:0008150;GO:0008324;GO:0008509;GO:0008514;GO:0009267;GO:0009268;GO:0009605;GO:0009628;GO:…	113845040	Q99624	-
FLT4	FLT4	LOW QUALITY PROTEIN: vascular endothelial growth factor receptor 3	0.0606473	-4.04341	3.09384e-15	1.17522e-14	Down Regulation	NC_051785.1	K05097	GO:0000003;GO:0000902;GO:0000904;GO:0001525;GO:0001558;GO:0001568;GO:0001655;GO:0001667;GO:0001817;GO:0001819;GO:0001932;GO:0001934;GO:0001936;GO:0001938;GO:0001944;GO:0001945;GO:0001946;GO:0002009;GO:0002040;GO:0002064;GO:0002065;GO:0002066;GO:0002164;GO:0002165;GO:0002376;GO:0002520;GO:0002682;GO:0003006;GO:0003008;GO:0003016;GO:0003158;GO:0003674;GO:0003824;GO:0004672;GO:0004713;GO:0004714;GO:…	101790164	P79701	ko04510(Focal adhesion);ko04020(Calcium signaling pathway);ko04010(MAPK signaling pathway)
LOC106018720	LOC106018720	collagen alpha-1(I) chain isoform X3	0.00758662	-4.04233	2.37719e-102	4.63966e-101	Down Regulation	NC_051780.1	K22017	-	106018720	Q8JZM8	-
PDPN	PDPN	podoplanin isoform X3	0.0610985	-4.03272	4.15868e-47	3.63608e-46	Down Regulation	NC_051793.1	K16778	GO:0000902;GO:0001726;GO:0001775;GO:0001944;GO:0001945;GO:0001946;GO:0002009;GO:0002011;GO:0002376;GO:0002520;GO:0003158;GO:0003674;GO:0005102;GO:0005488;GO:0005515;GO:0005575;GO:0005622;GO:0005623;GO:0005737;GO:0005829;GO:0005886;GO:0005887;GO:0005902;GO:0006082;GO:0006629;GO:0006631;GO:0006690;GO:0006692;GO:0006693;GO:0006928;GO:0006950;GO:0006952;GO:0006954;GO:0007154;GO:0007155;GO:0007165;GO:…	101792773	-	-
NAT8L	NAT8L	N-acetylaspartate synthetase isoform X1	0.0613357	-4.02713	6.78203e-26	3.60707e-25	Down Regulation	NC_051775.1	K18309	GO:0001505;GO:0003674;GO:0003824;GO:0005575;GO:0005622;GO:0005623;GO:0005737;GO:0005739;GO:0005740;GO:0005759;GO:0005783;GO:0005789;GO:0005791;GO:0006082;GO:0006520;GO:0006807;GO:0008080;GO:0008150;GO:0008152;GO:0008652;GO:0009058;GO:0009987;GO:0010646;GO:0010647;GO:0012505;GO:0016020;GO:0016053;GO:0016407;GO:0016410;GO:0016740;GO:0016746;GO:0016747;GO:0017188;GO:0019752;GO:0023051;GO:0023056;GO:…	101793941	A4IGD2	ko00250(Alanine, aspartate and glutamate metabolism)
TNNT2	TNNT2	troponin T, cardiac muscle isoform X1	0.0617707	-4.01693	0.0113442	0.0199457	Down Regulation	NC_051798.1	K12045	GO:0002119;GO:0002164;GO:0003007;GO:0003008;GO:0003012;GO:0003013;GO:0003015;GO:0003205;GO:0003206;GO:0003208;GO:0003209;GO:0003228;GO:0003229;GO:0003230;GO:0003231;GO:0003674;GO:0003779;GO:0005198;GO:0005200;GO:0005488;GO:0005509;GO:0005515;GO:0005523;GO:0005575;GO:0005622;GO:0005623;GO:0005737;GO:0005829;GO:0005856;GO:0005861;GO:0005865;GO:0006873;GO:0006874;GO:0006875;GO:0006928;GO:0006936;GO:…	101803953	P02642	ko04261(Adrenergic signaling in cardiomyocytes);ko04260(Cardiac muscle contraction)
C11H15orf48	C11H15orf48	normal mucosa of esophagus-specific gene 1 protein	24.1022	4.59109	3.7034e-72	4.79193e-71	Up Regulation	NC_051782.1	K03948	GO:0005575;GO:0005622;GO:0005623;GO:0005634;GO:0005737;GO:0005739;GO:0005740;GO:0005743;GO:0005746;GO:0005751;GO:0016020;GO:0019866;GO:0031090;GO:0031966;GO:0031967;GO:0031975;GO:0032991;GO:0043226;GO:0043227;GO:0043229;GO:0043231;GO:0044422;GO:0044424;GO:0044425;GO:0044429;GO:0044444;GO:0044446;GO:0044455;GO:0044464;GO:0045277;GO:0070069;GO:0070469;GO:0098796;GO:0098798;GO:0098800;GO:0098803;	101795211	Q9C002	ko00190(Oxidative phosphorylation)
UPP1	UPP1	uridine phosphorylase 1 isoform X3	24.0783	4.58966	1.49525e-155	5.00381e-154	Up Regulation	NC_051773.1	K00757	GO:0003674;GO:0003824;GO:0004850;GO:0005575;GO:0005622;GO:0005623;GO:0005634;GO:0005654;GO:0005737;GO:0005829;GO:0006139;GO:0006206;GO:0006208;GO:0006212;GO:0006213;GO:0006218;GO:0006220;GO:0006725;GO:0006753;GO:0006793;GO:0006796;GO:0006807;GO:0008150;GO:0008152;GO:0008655;GO:0009032;GO:0009056;GO:0009058;GO:0009112;GO:0009116;GO:0009117;GO:0009119;GO:0009120;GO:0009163;GO:0009164;GO:0009605;GO:…	101791376	P52624	ko00983(Drug metabolism - other enzymes);ko00240(Pyrimidine metabolism)
KCNF1	KCNF1	potassium voltage-gated channel subfamily F member 1	23.9392	4.5813	2.56997e-10	7.88507e-10	Up Regulation	NC_051774.1	K04899	GO:0003674;GO:0005215;GO:0005216;GO:0005244;GO:0005249;GO:0005261;GO:0005267;GO:0005575;GO:0005623;GO:0005886;GO:0006810;GO:0006811;GO:0006812;GO:0006813;GO:0008150;GO:0008324;GO:0009987;GO:0015075;GO:0015077;GO:0015079;GO:0015267;GO:0015318;GO:0015672;GO:0016020;GO:0016021;GO:0022803;GO:0022832;GO:0022836;GO:0022838;GO:0022839;GO:0022843;GO:0022857;GO:0022890;GO:0030001;GO:0031224;GO:0034220;GO:…	101791339	Q9H3M0	-
LRRN3	LRRN3	leucine-rich repeat neuronal protein 3	23.9351	4.58106	2.51359e-21	1.1742e-20	Up Regulation	NC_051772.1	K12655	GO:0001932;GO:0001934;GO:0003674;GO:0005488;GO:0005575;GO:0005576;GO:0005615;GO:0005622;GO:0005623;GO:0005737;GO:0005886;GO:0008150;GO:0009893;GO:0010562;GO:0010604;GO:0016020;GO:0019220;GO:0019222;GO:0030117;GO:0030118;GO:0030119;GO:0030131;GO:0031323;GO:0031325;GO:0031399;GO:0031401;GO:0032268;GO:0032270;GO:0032991;GO:0042325;GO:0042327;GO:0044087;GO:0044089;GO:0044421;GO:0044424;GO:0044425;GO:…	101795820	Q9H3W5	ko04622(RIG-I-like receptor signaling pathway)
LOC106014932	LOC106014932	interleukin-8-like isoform X1	23.9206	4.58018	0.000823458	0.00164257	Up Regulation	NC_051775.1	K10030	-	106014932	P08317	ko05164(Influenza A);ko05132(Salmonella infection);ko04622(RIG-I-like receptor signaling pathway);ko04621(NOD-like receptor signaling pathway);ko04620(Toll-like receptor signaling pathway);ko04218(Cellular senescence);ko04060(Cytokine-cytokine receptor interaction)
GAP43	GAP43	neuromodulin	0.0622602	-4.00555	1.35252e-10	4.21037e-10	Down Regulation	NC_051772.1	K20041	GO:0000902;GO:0000904;GO:0001786;GO:0003674;GO:0005488;GO:0005543;GO:0005575;GO:0005622;GO:0005623;GO:0005737;GO:0005829;GO:0005886;GO:0006928;GO:0006935;GO:0006950;GO:0007154;GO:0007165;GO:0007186;GO:0007205;GO:0007275;GO:0007399;GO:0007409;GO:0007411;GO:0008037;GO:0008038;GO:0008150;GO:0008289;GO:0009605;GO:0009611;GO:0009653;GO:0009888;GO:0009987;GO:0010001;GO:0014069;GO:0016020;GO:0016043;GO:…	113842399	P35001	-
CARTPT	CARTPT	cocaine- and amphetamine-regulated transcript protein	0.0625848	-3.99804	0.000201468	0.000425141	Down Regulation	NC_051804.1	-	GO:0000186;GO:0001678;GO:0001696;GO:0001932;GO:0001934;GO:0002682;GO:0002683;GO:0002761;GO:0002762;GO:0002790;GO:0002791;GO:0002792;GO:0003008;GO:0003013;GO:0003674;GO:0005102;GO:0005179;GO:0005184;GO:0005488;GO:0005515;GO:0005575;GO:0005576;GO:0005615;GO:0005622;GO:0005623;GO:0005737;GO:0006810;GO:0006950;GO:0007154;GO:0007165;GO:0007186;GO:0007218;GO:0007267;GO:0007586;GO:0007610;GO:0007623;GO:…	119714491	Q68RJ9	-
LOC119717021	LOC119717021	LOW QUALITY PROTEIN: TRPM8 channel-associated factor 2-like	0.0631277	-3.98558	0.0163862	0.0281464	Down Regulation	NC_051772.1	-	GO:0003674;GO:0005488;GO:0005515;GO:0005575;GO:0005623;GO:0005886;GO:0008150;GO:0010359;GO:0010360;GO:0016020;GO:0022898;GO:0030054;GO:0030334;GO:0030335;GO:0032386;GO:0032388;GO:0032409;GO:0032410;GO:0032412;GO:0032413;GO:0032879;GO:0032880;GO:0033157;GO:0034762;GO:0034763;GO:0034765;GO:0034766;GO:0040012;GO:0040017;GO:0043269;GO:0043271;GO:0044070;GO:0044092;GO:0044325;GO:0044464;GO:0048518;GO:…	119717021	A6QLU7	-
LOC113845037	LOC113845037	high affinity choline transporter 1-like	23.7692	4.57102	1.0221e-19	4.54981e-19	Up Regulation	NC_051772.1	K14387	-	113845037	Q9GZV3	-
SALL4	SALL4	sal-like protein 4 isoform X4	0.0633327	-3.98091	7.13306e-36	4.89096e-35	Down Regulation	NC_051792.1	K19871	GO:0000122;GO:0000785;GO:0000792;GO:0000981;GO:0001067;GO:0001701;GO:0001824;GO:0001832;GO:0001833;GO:0001838;GO:0001841;GO:0001843;GO:0002009;GO:0003205;GO:0003231;GO:0003279;GO:0003281;GO:0003674;GO:0003676;GO:0003677;GO:0003700;GO:0005488;GO:0005515;GO:0005575;GO:0005622;GO:0005623;GO:0005634;GO:0005654;GO:0005667;GO:0005694;GO:0005737;GO:0006139;GO:0006351;GO:0006355;GO:0006357;GO:0006366;GO:…	101798487	Q9UJQ4	-
LOC106017784	LOC106017784	scavenger receptor cysteine-rich domain-containing group B protein isoform X2	23.7649	4.57076	2.26904e-10	6.98159e-10	Up Regulation	NC_051776.1	-	-	106017784	Q95218	-
TJP3	TJP3	tight junction protein ZO-3 isoform X1	23.735	4.56894	1.32751e-65	1.56142e-64	Up Regulation	NC_051800.1	K06097	GO:0005575;GO:0005622;GO:0005623;GO:0005634;GO:0005886;GO:0005911;GO:0005923;GO:0007346;GO:0008150;GO:0009986;GO:0010564;GO:0016020;GO:0016324;GO:0030054;GO:0043226;GO:0043227;GO:0043229;GO:0043231;GO:0043296;GO:0044424;GO:0044425;GO:0044459;GO:0044464;GO:0045177;GO:0050789;GO:0050794;GO:0051726;GO:0065007;GO:0070160;GO:0071944;GO:0098590;GO:1901987;GO:1901990;GO:1902806;GO:2000045;	101805271	O95049	ko04530(Tight junction)
LOC101798852	LOC101798852	urotensin-2 receptor	0.0633621	-3.98024	0.000141027	0.000301764	Down Regulation	NC_051772.1	K04241	-	101798852	P49220	ko04080(Neuroactive ligand-receptor interaction)
GPC3	GPC3	glypican-3 isoform X2	0.0640112	-3.96553	1.01821e-14	3.79625e-14	Down Regulation	NC_051781.1	K08111	GO:0000003;GO:0000323;GO:0000902;GO:0000904;GO:0001503;GO:0001523;GO:0001568;GO:0001654;GO:0001655;GO:0001656;GO:0001657;GO:0001658;GO:0001763;GO:0001822;GO:0001823;GO:0001944;GO:0002009;GO:0002165;GO:0002376;GO:0002520;GO:0002521;GO:0002573;GO:0003002;GO:0003006;GO:0003674;GO:0004857;GO:0005488;GO:0005515;GO:0005575;GO:0005576;GO:0005622;GO:0005623;GO:0005737;GO:0005764;GO:0005773;GO:0005775;GO:…	101795981	Q8CFZ4	-
ACTC1	ACTC1	actin, alpha cardiac muscle 1	0.0640859	-3.96385	0	0	Down Regulation	NC_051776.1	K12314	GO:0000166;GO:0000287;GO:0001725;GO:0003007;GO:0003008;GO:0003012;GO:0003013;GO:0003015;GO:0003674;GO:0003779;GO:0003785;GO:0003824;GO:0005488;GO:0005509;GO:0005515;GO:0005523;GO:0005524;GO:0005575;GO:0005622;GO:0005623;GO:0005737;GO:0005829;GO:0005856;GO:0005865;GO:0005884;GO:0006928;GO:0006936;GO:0006941;GO:0006996;GO:0007010;GO:0007015;GO:0007275;GO:0007507;GO:0007517;GO:0007519;GO:0008015;GO:…	101792025	Q3ZC07	ko04261(Adrenergic signaling in cardiomyocytes);ko04260(Cardiac muscle contraction)
LOC101791068	LOC101791068	aromatase	0.0650018	-3.94338	2.71148e-218	1.53037e-216	Down Regulation	NC_051782.1	K07434	GO:0000003;GO:0001101;GO:0001501;GO:0001553;GO:0001655;GO:0001678;GO:0002376;GO:0002520;GO:0002521;GO:0002573;GO:0002676;GO:0002677;GO:0002682;GO:0002683;GO:0002685;GO:0002686;GO:0002688;GO:0002689;GO:0003006;GO:0003674;GO:0003824;GO:0004497;GO:0005488;GO:0005575;GO:0005622;GO:0005623;GO:0005737;GO:0005783;GO:0005789;GO:0005829;GO:0006082;GO:0006091;GO:0006629;GO:0006694;GO:0006703;GO:0006706;GO:…	101791068	Q92112	ko00140(Steroid hormone biosynthesis)
ISL2	ISL2	insulin gene enhancer protein ISL-2	23.3035	4.54247	6.18935e-41	4.73547e-40	Up Regulation	NC_051782.1	K18492	GO:0000003;GO:0000578;GO:0000902;GO:0000904;GO:0000976;GO:0000977;GO:0000980;GO:0000981;GO:0001012;GO:0001067;GO:0001085;GO:0001102;GO:0001158;GO:0001568;GO:0001700;GO:0001708;GO:0001709;GO:0001894;GO:0001944;GO:0002009;GO:0002119;GO:0002164;GO:0002376;GO:0002520;GO:0003002;GO:0003006;GO:0003008;GO:0003674;GO:0003676;GO:0003677;GO:0003690;GO:0003700;GO:0003705;GO:0005488;GO:0005515;GO:0005575;GO:…	113844784	P53410	-
SPATA4	SPATA4	spermatogenesis-associated protein 4	23.2135	4.53689	3.37969e-10	1.02984e-09	Up Regulation	NC_051775.1	-	GO:0005575;GO:0005622;GO:0005623;GO:0005737;GO:0044424;GO:0044464;	101795235	Q8NEY3	-
P2RY6	P2RY6	P2Y purinoceptor 6	22.4617	4.4894	1.04631e-12	3.58146e-12	Up Regulation	NC_051772.1	K04272	GO:0000166;GO:0001101;GO:0001608;GO:0001932;GO:0001934;GO:0003674;GO:0004888;GO:0004930;GO:0005488;GO:0005575;GO:0005623;GO:0005886;GO:0005887;GO:0006810;GO:0006811;GO:0006820;GO:0006821;GO:0007154;GO:0007165;GO:0007186;GO:0007200;GO:0008150;GO:0008284;GO:0009719;GO:0009725;GO:0009893;GO:0009966;GO:0009967;GO:0009987;GO:0010033;GO:0010562;GO:0010604;GO:0010646;GO:0010647;GO:0014070;GO:0014910;GO:…	101799392	O93361	ko04080(Neuroactive ligand-receptor interaction)
COL1A2	COL1A2	collagen alpha-2(I) chain isoform X1	0.0653982	-3.9346	2.6715e-11	8.58126e-11	Down Regulation	NC_051773.1	K06236	GO:0001101;GO:0001501;GO:0001568;GO:0001775;GO:0001944;GO:0002020;GO:0002376;GO:0002682;GO:0003008;GO:0003013;GO:0003674;GO:0005198;GO:0005201;GO:0005488;GO:0005515;GO:0005575;GO:0005576;GO:0005581;GO:0005583;GO:0005584;GO:0005615;GO:0005622;GO:0005623;GO:0005737;GO:0005783;GO:0005788;GO:0006928;GO:0006950;GO:0007154;GO:0007165;GO:0007166;GO:0007167;GO:0007178;GO:0007179;GO:0007264;GO:0007265;GO:…	101794718	P02467	ko04512(ECM-receptor interaction);ko04510(Focal adhesion)
SP5	SP5	transcription factor Sp5	22.4109	4.48613	0.000828775	0.00165252	Up Regulation	NC_051778.1	K09195	GO:0000122;GO:0000976;GO:0000977;GO:0000981;GO:0001012;GO:0001067;GO:0001227;GO:0001501;GO:0001703;GO:0002009;GO:0002165;GO:0003002;GO:0003674;GO:0003676;GO:0003677;GO:0003690;GO:0003700;GO:0003705;GO:0005488;GO:0005515;GO:0005575;GO:0005622;GO:0005623;GO:0005634;GO:0006355;GO:0006357;GO:0007275;GO:0007350;GO:0007369;GO:0007376;GO:0007389;GO:0007399;GO:0007444;GO:0007478;GO:0007480;GO:0007552;GO:…	113844117	Q6BEB4	-
LOC106020033	LOC106020033	disintegrin and metalloproteinase domain-containing protein 32-like isoform X1	22.3332	4.48112	1.63072e-18	6.94628e-18	Up Regulation	NC_051794.1	K16070	GO:0000003;GO:0003674;GO:0003824;GO:0005102;GO:0005178;GO:0005488;GO:0005515;GO:0005575;GO:0006508;GO:0006807;GO:0007276;GO:0007283;GO:0008150;GO:0008152;GO:0008233;GO:0008237;GO:0016020;GO:0016787;GO:0019538;GO:0019953;GO:0022414;GO:0032501;GO:0032504;GO:0043170;GO:0044238;GO:0044703;GO:0044877;GO:0048232;GO:0048609;GO:0050839;GO:0051704;GO:0070011;GO:0071704;GO:0140096;GO:1901564;	106020033	Q8TC27	-
SH3RF3	SH3RF3	LOW QUALITY PROTEIN: E3 ubiquitin-protein ligase SH3RF3	0.065894	-3.92371	5.27093e-151	1.69274e-149	Down Regulation	NC_051772.1	K12171	GO:0001700;GO:0001932;GO:0001934;GO:0002009;GO:0002237;GO:0002376;GO:0003674;GO:0003824;GO:0004842;GO:0005198;GO:0005488;GO:0005515;GO:0005575;GO:0005622;GO:0005623;GO:0005737;GO:0005829;GO:0006464;GO:0006508;GO:0006511;GO:0006807;GO:0006950;GO:0006952;GO:0006955;GO:0007275;GO:0007390;GO:0007391;GO:0007568;GO:0008150;GO:0008152;GO:0008258;GO:0008270;GO:0008340;GO:0009056;GO:0009057;GO:0009605;GO:…	101797362	Q8TEJ3	-
FBXO32	FBXO32	F-box only protein 32	22.2296	4.47441	1.26752e-91	2.18614e-90	Up Regulation	NC_051773.1	K10305	GO:0000151;GO:0000209;GO:0003008;GO:0003012;GO:0003674;GO:0003824;GO:0004842;GO:0005575;GO:0005622;GO:0005623;GO:0005634;GO:0005654;GO:0005737;GO:0005829;GO:0006464;GO:0006508;GO:0006511;GO:0006807;GO:0008150;GO:0008152;GO:0009056;GO:0009057;GO:0009410;GO:0009628;GO:0009719;GO:0009725;GO:0009987;GO:0010033;GO:0010498;GO:0010611;GO:0010614;GO:0010660;GO:0010661;GO:0010662;GO:0010663;GO:0010665;GO:…	101799252	Q1A730	ko04068(FoxO signaling pathway)
LOC101803753	LOC101803753	C-factor	22.0216	4.46085	0.00435285	0.00806976	Up Regulation	NC_051783.1	-	GO:0003674;GO:0003824;GO:0004090;GO:0008150;GO:0008152;GO:0016491;GO:0016614;GO:0016616;GO:0055114;	101803753	Q7Z9I2	-
LOC119716545	LOC119716545	uncharacterized protein LOC119716545	21.8791	4.45148	1.48665e-12	5.04533e-12	Up Regulation	NC_051772.1	-	-	119716545	-	-
OTOGL	OTOGL	otogelin-like protein	0.0659859	-3.9217	2.6383e-19	1.15975e-18	Down Regulation	NC_051772.1	K25030	-	101801181	Q3ZCN5	-
ADAMTSL3	ADAMTSL3	ADAMTS-like protein 3 isoform X2	21.5265	4.42804	9.66325e-214	5.27676e-212	Up Regulation	NC_051782.1	K24429	GO:0000902;GO:0000904;GO:0003674;GO:0005102;GO:0005488;GO:0005515;GO:0005575;GO:0005576;GO:0005615;GO:0005622;GO:0005623;GO:0006928;GO:0006935;GO:0007275;GO:0007399;GO:0007409;GO:0007411;GO:0007417;GO:0007419;GO:0008150;GO:0009605;GO:0009653;GO:0009987;GO:0016043;GO:0022008;GO:0030030;GO:0030154;GO:0030182;GO:0031175;GO:0032501;GO:0032502;GO:0032989;GO:0032990;GO:0033563;GO:0040011;GO:0042221;GO:…	101789497	P82987	-
ITGA8	ITGA8	integrin alpha-8	21.0841	4.39808	2.3933e-71	3.04979e-70	Up Regulation	NC_051773.1	K06584	GO:0000003;GO:0000902;GO:0000904;GO:0001655;GO:0001656;GO:0001667;GO:0001704;GO:0001707;GO:0001708;GO:0001822;GO:0001894;GO:0002009;GO:0002064;GO:0002065;GO:0002066;GO:0002119;GO:0002164;GO:0002165;GO:0002376;GO:0002520;GO:0003006;GO:0003008;GO:0003674;GO:0004888;GO:0005488;GO:0005515;GO:0005575;GO:0005622;GO:0005623;GO:0005737;GO:0005783;GO:0005886;GO:0005887;GO:0005912;GO:0005924;GO:0005925;GO:…	101796164	P26009	ko04810(Regulation of actin cytoskeleton);ko04514(Cell adhesion molecules);ko04512(ECM-receptor interaction);ko04510(Focal adhesion)
LOC101795142	LOC101795142	uromodulin	2676.71	4.38625	0	0	Up Regulation	NC_051783.1	-	-	101795142	P27590	-
CPAMD8	CPAMD8	C3 and PZP-like alpha-2-macroglobulin domain-containing protein 8 isoform X2	0.066	-3.92139	3.69652e-85	5.81222e-84	Down Regulation	NC_051800.1	K06530	GO:0001654;GO:0007275;GO:0007423;GO:0008150;GO:0032501;GO:0032502;GO:0048513;GO:0048731;GO:0048856;	101798474	Q8IZJ3	-
KLF15	KLF15	Krueppel-like factor 15 isoform X2	20.8107	4.37926	4.52758e-218	2.53645e-216	Up Regulation	NC_051784.1	K09210	GO:0000981;GO:0000982;GO:0001067;GO:0001077;GO:0001228;GO:0001655;GO:0001700;GO:0001822;GO:0003008;GO:0003012;GO:0003299;GO:0003300;GO:0003674;GO:0003676;GO:0003677;GO:0003700;GO:0005488;GO:0005575;GO:0005622;GO:0005623;GO:0005634;GO:0005654;GO:0006139;GO:0006351;GO:0006355;GO:0006357;GO:0006366;GO:0006725;GO:0006807;GO:0006950;GO:0007043;GO:0007275;GO:0007399;GO:0008150;GO:0008152;GO:0009058;GO:…	101794506	Q9UIH9	-
TMEM117	TMEM117	transmembrane protein 117 isoform X1	20.6601	4.36878	0	0	Up Regulation	NC_051772.1	-	GO:0005575;GO:0005622;GO:0005623;GO:0005737;GO:0005783;GO:0005886;GO:0006915;GO:0006950;GO:0007154;GO:0007165;GO:0008150;GO:0008219;GO:0009987;GO:0012501;GO:0012505;GO:0016020;GO:0023052;GO:0033554;GO:0034976;GO:0035556;GO:0043226;GO:0043227;GO:0043229;GO:0043231;GO:0044424;GO:0044444;GO:0044464;GO:0050789;GO:0050794;GO:0050896;GO:0051716;GO:0065007;GO:0070059;GO:0071944;GO:0097190;GO:0097193;	101791823	Q8BH18	-
LOC101805082	LOC101805082	semaphorin-3D-like isoform X3	20.5263	4.3594	2.63764e-69	3.2569e-68	Up Regulation	NC_051784.1	K06840	-	101805082	Q8BH34	-
LOC101794086	LOC101794086	avidin	0.0662553	-3.91582	0.000290582	0.000605335	Down Regulation	NC_051804.1	-	GO:0002376;GO:0003674;GO:0005488;GO:0005575;GO:0005576;GO:0006950;GO:0006952;GO:0006955;GO:0006959;GO:0008144;GO:0008150;GO:0009374;GO:0009605;GO:0009607;GO:0009617;GO:0019730;GO:0019731;GO:0019842;GO:0031406;GO:0033218;GO:0033293;GO:0036094;GO:0042742;GO:0043167;GO:0043168;GO:0043177;GO:0043207;GO:0048037;GO:0050662;GO:0050896;GO:0051704;GO:0051707;GO:0097159;GO:0098542;GO:1901363;GO:1901681;	101794086	P02701	-
SLC30A10	SLC30A10	zinc transporter 10 isoform X1	20.4977	4.35739	7.69468e-85	1.20611e-83	Up Regulation	NC_051774.1	K14697	GO:0000041;GO:0001932;GO:0001934;GO:0003674;GO:0005215;GO:0005384;GO:0005385;GO:0005575;GO:0005622;GO:0005623;GO:0005737;GO:0005768;GO:0005769;GO:0005886;GO:0006810;GO:0006811;GO:0006812;GO:0006828;GO:0006829;GO:0007154;GO:0007165;GO:0007166;GO:0007167;GO:0007169;GO:0007173;GO:0008150;GO:0008324;GO:0009719;GO:0009725;GO:0009889;GO:0009890;GO:0009892;GO:0009893;GO:0009966;GO:0009967;GO:0009987;GO:…	101794089	Q6XR72	-
LOC101797392	LOC101797392	keratin, type II cytoskeletal 80 isoform X1	0.0664833	-3.91086	5.51562e-11	1.74611e-10	Down Regulation	NW_024009684.1	K07605	GO:0005575;GO:0005622;GO:0005623;GO:0005737;GO:0005829;GO:0005856;GO:0005882;GO:0007275;GO:0008150;GO:0008219;GO:0008544;GO:0009888;GO:0009913;GO:0009987;GO:0012501;GO:0030154;GO:0030216;GO:0030855;GO:0031424;GO:0032501;GO:0032502;GO:0043226;GO:0043228;GO:0043229;GO:0043232;GO:0043588;GO:0044422;GO:0044424;GO:0044430;GO:0044444;GO:0044446;GO:0044464;GO:0045111;GO:0048513;GO:0048731;GO:0048856;GO:…	101797392	O95678	-
LOC101797859	LOC101797859	LOW QUALITY PROTEIN: vitamin D3 hydroxylase-associated protein	0.0668234	-3.9035	0.0166819	0.0286283	Down Regulation	NC_051779.1	K01426	GO:0007275;GO:0007399;GO:0008150;GO:0009987;GO:0010720;GO:0010975;GO:0010976;GO:0022008;GO:0030154;GO:0031344;GO:0031346;GO:0032101;GO:0032103;GO:0032501;GO:0032502;GO:0045595;GO:0045597;GO:0045664;GO:0045666;GO:0048518;GO:0048522;GO:0048583;GO:0048584;GO:0048679;GO:0048680;GO:0048699;GO:0048731;GO:0048856;GO:0048869;GO:0050767;GO:0050769;GO:0050789;GO:0050793;GO:0050794;GO:0051094;GO:0051128;GO:…	101797859	O08914	ko00380(Tryptophan metabolism);ko00360(Phenylalanine metabolism);ko00330(Arginine and proline metabolism)
CHST9	CHST9	carbohydrate sulfotransferase 9 isoform X5	20.2339	4.3387	7.39929e-16	2.87643e-15	Up Regulation	NC_051773.1	K09673	GO:0000139;GO:0001537;GO:0003674;GO:0003824;GO:0005575;GO:0005622;GO:0005623;GO:0005737;GO:0005794;GO:0006022;GO:0006023;GO:0006024;GO:0006029;GO:0006082;GO:0006790;GO:0006807;GO:0008146;GO:0008150;GO:0008152;GO:0009058;GO:0009059;GO:0009100;GO:0009101;GO:0009987;GO:0010817;GO:0012505;GO:0016020;GO:0016021;GO:0016740;GO:0016782;GO:0019538;GO:0030166;GO:0030203;GO:0030204;GO:0030206;GO:0031090;GO:…	101798839	Q7L1S5	ko00513(Various types of N-glycan biosynthesis)
WFIKKN1	WFIKKN1	WAP, Kazal, immunoglobulin, Kunitz and NTR domain-containing protein 1	0.0673005	-3.89324	1.168e-05	2.70553e-05	Down Regulation	NC_051786.1	K23621	GO:0001501;GO:0003674;GO:0005102;GO:0005488;GO:0005515;GO:0005575;GO:0005576;GO:0007275;GO:0008150;GO:0009892;GO:0009966;GO:0009968;GO:0009987;GO:0010469;GO:0010605;GO:0010646;GO:0010648;GO:0017015;GO:0019222;GO:0019838;GO:0019955;GO:0023051;GO:0023057;GO:0030154;GO:0030162;GO:0030512;GO:0030545;GO:0030547;GO:0031323;GO:0031324;GO:0032091;GO:0032268;GO:0032269;GO:0032501;GO:0032502;GO:0042692;GO:…	101796462	Q96NZ8	-
LOC101791983	LOC101791983	galactosylgalactosylxylosylprotein 3-beta-glucuronosyltransferase 1-like	20.1677	4.33398	2.97328e-15	1.13142e-14	Up Regulation	NC_051772.1	K00735	GO:0000003;GO:0000139;GO:0002009;GO:0002119;GO:0002164;GO:0003006;GO:0003674;GO:0003824;GO:0005575;GO:0005622;GO:0005623;GO:0005737;GO:0005794;GO:0005975;GO:0006022;GO:0006023;GO:0006024;GO:0006029;GO:0006082;GO:0006790;GO:0006807;GO:0007275;GO:0007276;GO:0007281;GO:0007283;GO:0007286;GO:0007610;GO:0008150;GO:0008152;GO:0008194;GO:0009058;GO:0009059;GO:0009100;GO:0009101;GO:0009653;GO:0009790;GO:…	101791983	Q9CW73	ko00515(Mannose type O-glycan biosynthesis)
LOC119717944	LOC119717944	adrenodoxin-like	20.0248	4.32371	0	0	Up Regulation	NC_051781.1	K22070	-	119717944	P13216	-
MKX	MKX	LOW QUALITY PROTEIN: homeobox protein Mohawk	0.0675591	-3.88771	0	0	Down Regulation	NC_051773.1	K24890	GO:0000122;GO:0000976;GO:0000977;GO:0000978;GO:0000981;GO:0000982;GO:0000987;GO:0001012;GO:0001067;GO:0001077;GO:0001078;GO:0001085;GO:0001227;GO:0001228;GO:0002932;GO:0003674;GO:0003676;GO:0003677;GO:0003690;GO:0003700;GO:0005488;GO:0005515;GO:0005575;GO:0005622;GO:0005623;GO:0005667;GO:0006139;GO:0006351;GO:0006355;GO:0006357;GO:0006366;GO:0006725;GO:0006807;GO:0007275;GO:0007517;GO:0008134;GO:…	101793330	Q8IYA7	-
EPSTI1	EPSTI1	epithelial-stromal interaction protein 1 isoform X1	19.9158	4.31584	1.94383e-08	5.3979e-08	Up Regulation	NC_051772.1	-	-	101802974	Q8VDI1	-
ANO4	ANO4	anoctamin-4 isoform X3	0.0677224	-3.88422	0.000291538	0.000606992	Down Regulation	NC_051772.1	K19499	GO:0003674;GO:0005215;GO:0005216;GO:0005229;GO:0005253;GO:0005254;GO:0005575;GO:0005622;GO:0005623;GO:0005886;GO:0006810;GO:0006811;GO:0006820;GO:0006821;GO:0008150;GO:0008509;GO:0015075;GO:0015103;GO:0015108;GO:0015267;GO:0015318;GO:0015698;GO:0016020;GO:0022803;GO:0022836;GO:0022838;GO:0022839;GO:0022857;GO:0034220;GO:0044464;GO:0051179;GO:0051234;GO:0055085;GO:0061778;GO:0071944;GO:0098656;GO:…	101791006	Q32M45	-
RASGEF1B	RASGEF1B	ras-GEF domain-containing family member 1B isoform X1	19.9118	4.31555	3.61216e-70	4.51923e-69	Up Regulation	NC_051775.1	-	GO:0003674;GO:0005085;GO:0005088;GO:0005488;GO:0005515;GO:0008150;GO:0009966;GO:0009967;GO:0010646;GO:0010647;GO:0017016;GO:0019899;GO:0023051;GO:0023056;GO:0031267;GO:0046578;GO:0046579;GO:0048518;GO:0048522;GO:0048583;GO:0048584;GO:0050789;GO:0050794;GO:0051020;GO:0051056;GO:0051057;GO:0065007;GO:0065009;GO:0098772;GO:1902531;GO:1902533;	101789707	Q5RC04	-
TAGLN	TAGLN	transgelin	0.0682561	-3.8729	0	0	Down Regulation	NC_051796.1	K20526	GO:0003674;GO:0003779;GO:0005488;GO:0005515;GO:0007275;GO:0007517;GO:0008092;GO:0008150;GO:0009888;GO:0009987;GO:0030154;GO:0030674;GO:0030855;GO:0032501;GO:0032502;GO:0044877;GO:0048513;GO:0048731;GO:0048856;GO:0048869;GO:0051015;GO:0060090;GO:0060429;GO:0061061;	113839853	P19966	-
LRRC23	LRRC23	leucine-rich repeat-containing protein 23	19.8137	4.30842	8.1192e-14	2.90333e-13	Up Regulation	NC_051772.1	-	GO:0005575;GO:0005622;GO:0005623;GO:0005737;GO:0005829;GO:0044424;GO:0044444;GO:0044464;	101795328	Q32KP2	-
LRRTM3	LRRTM3	leucine-rich repeat transmembrane neuronal protein 3 isoform X3	0.0685986	-3.86568	2.60693e-14	9.53397e-14	Down Regulation	NC_051777.1	K16665	GO:0001932;GO:0001933;GO:0003674;GO:0004857;GO:0004860;GO:0005575;GO:0005622;GO:0005623;GO:0005737;GO:0006469;GO:0007154;GO:0007165;GO:0007166;GO:0008150;GO:0009892;GO:0009893;GO:0009966;GO:0009968;GO:0009987;GO:0010033;GO:0010563;GO:0010604;GO:0010605;GO:0010646;GO:0010648;GO:0016020;GO:0016021;GO:0019207;GO:0019210;GO:0019220;GO:0019221;GO:0019222;GO:0019887;GO:0023051;GO:0023052;GO:0023057;GO:…	106014626	Q86VH5	-
RASSF7	RASSF7	ras association domain-containing protein 7 isoform X2	0.0686595	-3.8644	3.80878e-191	1.70449e-189	Down Regulation	NC_051776.1	K09855	GO:0005575;GO:0005622;GO:0005623;GO:0005815;GO:0005856;GO:0015630;GO:0043226;GO:0043228;GO:0043229;GO:0043232;GO:0044422;GO:0044424;GO:0044430;GO:0044446;GO:0044464;	101795519	Q8CJ96	-
VIPR2	VIPR2	vasoactive intestinal polypeptide receptor 2	19.6541	4.29675	1.3226e-05	3.05382e-05	Up Regulation	NC_051773.1	K04590	GO:0003674;GO:0004888;GO:0004930;GO:0004999;GO:0005575;GO:0005623;GO:0005886;GO:0005887;GO:0005929;GO:0007154;GO:0007165;GO:0007186;GO:0007190;GO:0007267;GO:0008150;GO:0008285;GO:0009987;GO:0016020;GO:0016021;GO:0023052;GO:0031224;GO:0031226;GO:0038023;GO:0042127;GO:0042995;GO:0043226;GO:0044425;GO:0044459;GO:0044464;GO:0048519;GO:0048523;GO:0048660;GO:0048662;GO:0050789;GO:0050790;GO:0050794;GO:…	101801041	P41587	ko04080(Neuroactive ligand-receptor interaction)
LOC101797522	LOC101797522	gap junction beta-6 protein	19.2664	4.26802	0.00247369	0.00470476	Up Regulation	NC_051772.1	K07621	-	101797522	O93533	-
LOC119716478	LOC119716478	ADP/ATP translocase 3-like	0.0687594	-3.8623	0.0240678	0.0403334	Down Regulation	NC_051772.1	K05863	-	119716478	P12236	ko05164(Influenza A);ko04218(Cellular senescence);ko04217(Necroptosis);ko04020(Calcium signaling pathway)
VCAM1	VCAM1	vascular cell adhesion protein 1 isoform X3	19.092	4.2549	0	0	Up Regulation	NC_051779.1	K06527	GO:0000003;GO:0001666;GO:0001678;GO:0001701;GO:0001775;GO:0001890;GO:0001892;GO:0002102;GO:0002237;GO:0002376;GO:0002520;GO:0002521;GO:0002526;GO:0002544;GO:0002682;GO:0002684;GO:0002694;GO:0002696;GO:0003006;GO:0003674;GO:0003824;GO:0005102;GO:0005178;GO:0005488;GO:0005515;GO:0005575;GO:0005576;GO:0005615;GO:0005622;GO:0005623;GO:0005737;GO:0005768;GO:0005769;GO:0005783;GO:0005794;GO:0005856;GO:…	101791924	Q28260	ko04514(Cell adhesion molecules)
FABP2	FABP2	fatty acid-binding protein, intestinal	18.9801	4.24641	2.78092e-08	7.65779e-08	Up Regulation	NC_051775.1	K08751	GO:0003008;GO:0003674;GO:0005215;GO:0005319;GO:0005324;GO:0005488;GO:0005504;GO:0005575;GO:0005622;GO:0005623;GO:0005737;GO:0005829;GO:0005886;GO:0005902;GO:0005938;GO:0006082;GO:0006629;GO:0006631;GO:0006638;GO:0006639;GO:0006641;GO:0006810;GO:0006811;GO:0006820;GO:0006869;GO:0007586;GO:0008150;GO:0008152;GO:0008289;GO:0009056;GO:0009987;GO:0010876;GO:0015711;GO:0015718;GO:0015849;GO:0015908;GO:…	101794056	P55050	ko03320(PPAR signaling pathway)
C3AR1	C3AR1	C3a anaphylatoxin chemotactic receptor	0.0688317	-3.86078	0.024101	0.0403845	Down Regulation	NC_051772.1	K04009	GO:0000323;GO:0001775;GO:0001817;GO:0001819;GO:0001848;GO:0001850;GO:0002250;GO:0002252;GO:0002253;GO:0002263;GO:0002274;GO:0002275;GO:0002283;GO:0002366;GO:0002376;GO:0002429;GO:0002430;GO:0002443;GO:0002444;GO:0002446;GO:0002460;GO:0002461;GO:0002462;GO:0002507;GO:0002520;GO:0002673;GO:0002682;GO:0002684;GO:0002685;GO:0002687;GO:0002688;GO:0002690;GO:0002697;GO:0002757;GO:0002764;GO:0002768;GO:…	113839588	O55197	ko04080(Neuroactive ligand-receptor interaction)
FBN2	FBN2	fibrillin-2 isoform X2	0.0696429	-3.84388	0	0	Down Regulation	NC_051804.1	K06825	GO:0001501;GO:0001527;GO:0001654;GO:0003674;GO:0005198;GO:0005201;GO:0005488;GO:0005509;GO:0005575;GO:0005576;GO:0007275;GO:0007423;GO:0008104;GO:0008150;GO:0009653;GO:0009790;GO:0009887;GO:0009966;GO:0009968;GO:0009987;GO:0010646;GO:0010648;GO:0016043;GO:0017015;GO:0023051;GO:0023057;GO:0030023;GO:0030198;GO:0030278;GO:0030326;GO:0030500;GO:0030501;GO:0030512;GO:0031012;GO:0032501;GO:0032502;GO:…	101800117	P35556	ko04350(TGF-beta signaling pathway)
LTBP2	LTBP2	LOW QUALITY PROTEIN: latent-transforming growth factor beta-binding protein 2	18.9732	4.24589	4.30464e-285	3.27196e-283	Up Regulation	NC_051776.1	K08023	GO:0001527;GO:0002790;GO:0003674;GO:0005488;GO:0005575;GO:0005576;GO:0006605;GO:0006810;GO:0006886;GO:0007154;GO:0007165;GO:0007166;GO:0007167;GO:0007178;GO:0007179;GO:0008104;GO:0008150;GO:0009306;GO:0009719;GO:0009987;GO:0010033;GO:0015031;GO:0015833;GO:0016043;GO:0023052;GO:0031012;GO:0032940;GO:0033036;GO:0034613;GO:0042221;GO:0042886;GO:0044420;GO:0044421;GO:0045184;GO:0046903;GO:0046907;GO:…	101798624	Q14767	-
AMER2	AMER2	APC membrane recruitment protein 2	18.7137	4.22603	3.30674e-29	1.92821e-28	Up Regulation	NC_051772.1	-	GO:0003674;GO:0005488;GO:0005515;GO:0005543;GO:0005546;GO:0005575;GO:0005623;GO:0005886;GO:0007398;GO:0008013;GO:0008150;GO:0008289;GO:0009888;GO:0009966;GO:0009968;GO:0010646;GO:0010648;GO:0016020;GO:0023051;GO:0023057;GO:0030111;GO:0030178;GO:0032502;GO:0035091;GO:0043167;GO:0043168;GO:0044464;GO:0048519;GO:0048523;GO:0048583;GO:0048585;GO:0048856;GO:0050789;GO:0050794;GO:0060828;GO:0065007;GO:…	101800123	E1C2Q8	-
RELL2	RELL2	RELT-like protein 2	18.5781	4.21553	0.00339526	0.00636548	Up Regulation	NC_051785.1	-	GO:0003674;GO:0005488;GO:0005518;GO:0005575;GO:0005576;GO:0005604;GO:0008150;GO:0010810;GO:0010811;GO:0030155;GO:0031012;GO:0044421;GO:0044877;GO:0045785;GO:0048518;GO:0050789;GO:0062023;GO:0065007;	101795865	Q5FVJ4	-
PROK2	PROK2	prokineticin-2	18.5284	4.21167	2.69462e-97	4.99495e-96	Up Regulation	NC_051784.1	K24191	GO:0000003;GO:0000187;GO:0001525;GO:0001568;GO:0001570;GO:0001664;GO:0001932;GO:0001934;GO:0001944;GO:0003008;GO:0003158;GO:0003348;GO:0003349;GO:0003674;GO:0005102;GO:0005488;GO:0005515;GO:0005575;GO:0005576;GO:0006873;GO:0006874;GO:0006875;GO:0006935;GO:0006937;GO:0006940;GO:0006950;GO:0006952;GO:0006954;GO:0007154;GO:0007165;GO:0007186;GO:0007204;GO:0007275;GO:0007276;GO:0007283;GO:0007507;GO:…	101792749	Q2XXR8	-
SLC26A9	SLC26A9	solute carrier family 26 member 9	0.0702602	-3.83115	2.29632e-08	6.34876e-08	Down Regulation	NC_051798.1	K14706	GO:0003674;GO:0005215;GO:0005216;GO:0005253;GO:0005254;GO:0005310;GO:0005342;GO:0005488;GO:0005515;GO:0005575;GO:0005623;GO:0005886;GO:0005887;GO:0006810;GO:0006811;GO:0006820;GO:0006821;GO:0006835;GO:0006873;GO:0006885;GO:0008150;GO:0008272;GO:0008509;GO:0008514;GO:0009893;GO:0009986;GO:0009987;GO:0010468;GO:0010604;GO:0010628;GO:0015075;GO:0015103;GO:0015106;GO:0015108;GO:0015116;GO:0015267;GO:…	101798059	Q7LBE3	-
PAQR5	PAQR5	LOW QUALITY PROTEIN: membrane progestin receptor gamma	18.4239	4.20351	3.66111e-82	5.56562e-81	Up Regulation	NC_051782.1	K25041	GO:0003674;GO:0003707;GO:0005488;GO:0005496;GO:0005575;GO:0005623;GO:0005886;GO:0007154;GO:0007165;GO:0008150;GO:0008289;GO:0009719;GO:0009725;GO:0009755;GO:0009987;GO:0010033;GO:0014070;GO:0016020;GO:0023052;GO:0032870;GO:0033993;GO:0038023;GO:0042221;GO:0043401;GO:0044464;GO:0048545;GO:0050789;GO:0050794;GO:0050896;GO:0051716;GO:0060089;GO:0065007;GO:0070887;GO:0071310;GO:0071383;GO:0071396;GO:…	101792549	Q6DC77	-
LRP1B	LRP1B	LOW QUALITY PROTEIN: low-density lipoprotein receptor-related protein 1B	18.2911	4.19307	3.96194e-82	6.01689e-81	Up Regulation	NC_051778.1	K20049	GO:0001701;GO:0003674;GO:0005041;GO:0005102;GO:0005488;GO:0005515;GO:0005575;GO:0006810;GO:0006897;GO:0006898;GO:0007275;GO:0008104;GO:0008150;GO:0009790;GO:0009792;GO:0015031;GO:0015833;GO:0016020;GO:0016192;GO:0030228;GO:0032501;GO:0032502;GO:0032991;GO:0033036;GO:0038024;GO:0042886;GO:0043009;GO:0043235;GO:0045184;GO:0048856;GO:0050750;GO:0051179;GO:0051234;GO:0070325;GO:0071702;GO:0071705;GO:…	101796538	Q9NZR2	-
TRIM67	TRIM67	tripartite motif-containing protein 67 isoform X4	0.0704687	-3.82687	1.32904e-34	8.82872e-34	Down Regulation	NC_051774.1	K10649	GO:0000902;GO:0000904;GO:0001654;GO:0003674;GO:0003824;GO:0004842;GO:0005102;GO:0005488;GO:0005515;GO:0005575;GO:0005622;GO:0005623;GO:0005737;GO:0006464;GO:0006508;GO:0006511;GO:0006807;GO:0006928;GO:0006935;GO:0007154;GO:0007165;GO:0007166;GO:0007275;GO:0007399;GO:0007409;GO:0007411;GO:0007422;GO:0007423;GO:0008037;GO:0008038;GO:0008150;GO:0008152;GO:0008270;GO:0009056;GO:0009057;GO:0009605;GO:…	101804091	Q505D9	-
LOC113841521	LOC113841521	butyrophilin subfamily 1 member A1-like isoform X12	18.2527	4.19004	0.0162406	0.0279154	Up Regulation	NC_051788.1	K06712	GO:0001775;GO:0001816;GO:0001817;GO:0001818;GO:0001819;GO:0001932;GO:0001933;GO:0002250;GO:0002252;GO:0002253;GO:0002376;GO:0002429;GO:0002443;GO:0002449;GO:0002456;GO:0002460;GO:0002520;GO:0002521;GO:0002682;GO:0002683;GO:0002684;GO:0002694;GO:0002695;GO:0002696;GO:0002757;GO:0002764;GO:0002768;GO:0002790;GO:0002791;GO:0002792;GO:0002793;GO:0003674;GO:0005102;GO:0005488;GO:0005515;GO:0005575;GO:…	113841521	Q13410	-
HS3ST2	HS3ST2	heparan sulfate glucosamine 3-O-sulfotransferase 2	18.224	4.18777	0.00343622	0.00643987	Up Regulation	NC_051786.1	K07808	GO:0001654;GO:0001745;GO:0002009;GO:0002165;GO:0003002;GO:0003674;GO:0003824;GO:0005575;GO:0005622;GO:0005623;GO:0005737;GO:0005794;GO:0005796;GO:0006029;GO:0006807;GO:0006996;GO:0007032;GO:0007033;GO:0007040;GO:0007154;GO:0007165;GO:0007166;GO:0007219;GO:0007275;GO:0007389;GO:0007399;GO:0007423;GO:0007444;GO:0007447;GO:0007450;GO:0007472;GO:0007474;GO:0007476;GO:0007478;GO:0007480;GO:0007552;GO:…	101800694	Q9Y278	ko00534(Glycosaminoglycan biosynthesis - heparan sulfate / heparin)
SUSD4	SUSD4	sushi domain-containing protein 4	18.1051	4.17832	7.64935e-14	2.73791e-13	Up Regulation	NC_051774.1	K23822	GO:0002673;GO:0002682;GO:0002683;GO:0002697;GO:0002698;GO:0002703;GO:0002704;GO:0002706;GO:0002707;GO:0002712;GO:0002713;GO:0002819;GO:0002820;GO:0002822;GO:0002823;GO:0002889;GO:0002890;GO:0002920;GO:0002921;GO:0002923;GO:0002924;GO:0007275;GO:0008150;GO:0009790;GO:0009792;GO:0009892;GO:0010468;GO:0010605;GO:0010629;GO:0010955;GO:0019222;GO:0030162;GO:0030449;GO:0030450;GO:0030451;GO:0031323;GO:…	101802930	Q8BH32	-
TMEM247	TMEM247	transmembrane protein 247	18.0331	4.17258	2.90325e-16	1.1454e-15	Up Regulation	NC_051774.1	-	GO:0005575;GO:0005622;GO:0005623;GO:0005737;GO:0005783;GO:0012505;GO:0043226;GO:0043227;GO:0043229;GO:0043231;GO:0044424;GO:0044444;GO:0044464;	101797141	Q2YDG1	-
LOC101795007	LOC101795007	LOW QUALITY PROTEIN: tyrosine-protein kinase SYK	17.8131	4.15486	2.36766e-16	9.37273e-16	Up Regulation	NC_051804.1	K05855	GO:0000165;GO:0000166;GO:0000187;GO:0000302;GO:0001568;GO:0001775;GO:0001784;GO:0001817;GO:0001819;GO:0001820;GO:0001932;GO:0001934;GO:0001944;GO:0001945;GO:0001959;GO:0002090;GO:0002092;GO:0002218;GO:0002220;GO:0002223;GO:0002238;GO:0002250;GO:0002252;GO:0002253;GO:0002263;GO:0002274;GO:0002275;GO:0002281;GO:0002283;GO:0002351;GO:0002366;GO:0002376;GO:0002429;GO:0002431;GO:0002433;GO:0002442;GO:…	101795007	F1N9Y5	ko05168(Herpes simplex virus 1 infection);ko04625(C-type lectin receptor signaling pathway)
LOC101791193	LOC101791193	LOW QUALITY PROTEIN: disintegrin and metalloproteinase domain-containing protein 2	17.8032	4.15406	1.8507e-49	1.6813e-48	Up Regulation	NC_051794.1	-	GO:0000003;GO:0003674;GO:0003824;GO:0005102;GO:0005178;GO:0005488;GO:0005515;GO:0005575;GO:0006508;GO:0006807;GO:0007276;GO:0007283;GO:0008150;GO:0008152;GO:0008233;GO:0008237;GO:0016020;GO:0016787;GO:0019538;GO:0019953;GO:0022414;GO:0032501;GO:0032504;GO:0043170;GO:0044238;GO:0044703;GO:0044877;GO:0048232;GO:0048609;GO:0050839;GO:0051704;GO:0070011;GO:0071704;GO:0140096;GO:1901564;	101791193	O77780	-
TNFSF13B	TNFSF13B	tumor necrosis factor ligand superfamily member 13B	17.6772	4.14382	0.00687289	0.0124383	Up Regulation	NC_051772.1	K05476	GO:0001776;GO:0001782;GO:0002260;GO:0002376;GO:0002377;GO:0002440;GO:0002634;GO:0002636;GO:0002682;GO:0002684;GO:0002694;GO:0002696;GO:0002790;GO:0002819;GO:0002821;GO:0002822;GO:0002824;GO:0003674;GO:0005102;GO:0005488;GO:0005515;GO:0005575;GO:0005576;GO:0005622;GO:0005623;GO:0005737;GO:0005886;GO:0006810;GO:0007154;GO:0007165;GO:0007166;GO:0008104;GO:0008150;GO:0008283;GO:0008284;GO:0009306;GO:…	101803777	Q9Y275	ko04672(Intestinal immune network for IgA production);ko04060(Cytokine-cytokine receptor interaction)
CPB1	CPB1	carboxypeptidase B isoform X2	17.6368	4.14052	4.58088e-23	2.25701e-22	Up Regulation	NC_051780.1	K01291	GO:0003674;GO:0003824;GO:0004180;GO:0004181;GO:0005575;GO:0005576;GO:0005615;GO:0005622;GO:0005623;GO:0005737;GO:0006508;GO:0006807;GO:0008150;GO:0008152;GO:0008233;GO:0008235;GO:0008237;GO:0008238;GO:0016787;GO:0019538;GO:0031012;GO:0043170;GO:0044238;GO:0044421;GO:0044424;GO:0044464;GO:0060102;GO:0062023;GO:0070011;GO:0071704;GO:0140096;GO:1901564;	101797837	P15086	-
NLRC5	NLRC5	LOW QUALITY PROTEIN: protein NLRC5	17.5411	4.13267	2.97829e-34	1.96124e-33	Up Regulation	NC_051783.1	K22615	GO:0000976;GO:0000977;GO:0000978;GO:0000987;GO:0001012;GO:0001067;GO:0001817;GO:0001818;GO:0001959;GO:0001960;GO:0001961;GO:0002252;GO:0002376;GO:0002682;GO:0002683;GO:0002684;GO:0003674;GO:0003676;GO:0003677;GO:0003690;GO:0005488;GO:0005575;GO:0005622;GO:0005623;GO:0005634;GO:0005737;GO:0005813;GO:0005815;GO:0005829;GO:0005856;GO:0006355;GO:0006357;GO:0006950;GO:0006952;GO:0006955;GO:0008150;GO:…	101796943	Q86WI3	-
LOC101790812	LOC101790812	cytochrome P450 1A4-like	0.0710604	-3.81481	0.000867303	0.0017248	Down Regulation	NC_051782.1	K24532	GO:0000003;GO:0001523;GO:0001654;GO:0001666;GO:0001676;GO:0001889;GO:0002138;GO:0002237;GO:0002933;GO:0003674;GO:0003824;GO:0004497;GO:0005488;GO:0005515;GO:0005575;GO:0005622;GO:0005623;GO:0005737;GO:0005739;GO:0005740;GO:0005783;GO:0005789;GO:0006082;GO:0006091;GO:0006629;GO:0006631;GO:0006633;GO:0006690;GO:0006706;GO:0006720;GO:0006721;GO:0006725;GO:0006766;GO:0006775;GO:0006778;GO:0006805;GO:…	101790812	P79760	-
LOC101789892	LOC101789892	C-type lectin domain family 2 member L-like isoform X3	17.4527	4.12538	4.72198e-20	2.12764e-19	Up Regulation	NC_051772.1	K22681	-	101789892	Q0ZCA7	-
AMPH	AMPH	amphiphysin isoform X1	17.4474	4.12494	4.6925e-16	1.83408e-15	Up Regulation	NC_051773.1	K12562	GO:0003008;GO:0003674;GO:0005488;GO:0005515;GO:0005543;GO:0005575;GO:0005622;GO:0005623;GO:0005737;GO:0005829;GO:0005856;GO:0005886;GO:0006810;GO:0006897;GO:0007154;GO:0007267;GO:0007268;GO:0007610;GO:0007611;GO:0007612;GO:0008021;GO:0008022;GO:0008150;GO:0008289;GO:0009987;GO:0012505;GO:0012506;GO:0015629;GO:0016020;GO:0016043;GO:0016192;GO:0023052;GO:0030100;GO:0030133;GO:0030424;GO:0030658;GO:…	101797292	P50478	ko04144(Endocytosis)
IQCM	IQCM	IQ domain-containing protein M isoform X3	0.071442	-3.80708	0.0238645	0.0400104	Down Regulation	NC_051775.1	-	-	106015440	A0A1B0	-
FGFR3	FGFR3	fibroblast growth factor receptor 3 isoform X7	0.0715774	-3.80435	0.0185783	0.0316423	Down Regulation	NC_051775.1	K05094	GO:0000003;GO:0000122;GO:0000165;GO:0000323;GO:0000902;GO:0000904;GO:0001501;GO:0001503;GO:0001654;GO:0001837;GO:0001932;GO:0001934;GO:0001936;GO:0001938;GO:0001958;GO:0002009;GO:0002062;GO:0002064;GO:0002088;GO:0002089;GO:0002119;GO:0002164;GO:0002682;GO:0002761;GO:0003347;GO:0003416;GO:0003674;GO:0003824;GO:0004672;GO:0004713;GO:0004714;GO:0004888;GO:0005007;GO:0005085;GO:0005088;GO:0005488;GO:…	101804995	P18460	ko04810(Regulation of actin cytoskeleton);ko04144(Endocytosis);ko04020(Calcium signaling pathway);ko04010(MAPK signaling pathway)
NRBP2	NRBP2	nuclear receptor-binding protein 2 isoform X3	17.346	4.11653	8.52352e-45	7.09558e-44	Up Regulation	NC_051773.1	K08875	GO:0003674;GO:0003824;GO:0004672;GO:0004674;GO:0005575;GO:0005622;GO:0005623;GO:0005737;GO:0005829;GO:0006464;GO:0006468;GO:0006793;GO:0006796;GO:0006807;GO:0006810;GO:0006888;GO:0007154;GO:0007165;GO:0007275;GO:0007399;GO:0008150;GO:0008152;GO:0009892;GO:0009894;GO:0009895;GO:0009987;GO:0010506;GO:0010507;GO:0010941;GO:0012505;GO:0016192;GO:0016241;GO:0016242;GO:0016301;GO:0016310;GO:0016740;GO:…	101789978	Q9NSY0	-
LHFPL2	LHFPL2	LHFPL tetraspan subfamily member 2 protein	17.1829	4.1029	0	0	Up Regulation	NC_051804.1	K23893	GO:0000003;GO:0002576;GO:0003006;GO:0005575;GO:0005622;GO:0005623;GO:0005737;GO:0005886;GO:0005911;GO:0005918;GO:0006810;GO:0006887;GO:0007163;GO:0007275;GO:0007548;GO:0008150;GO:0009987;GO:0012505;GO:0012506;GO:0016020;GO:0016192;GO:0022414;GO:0030054;GO:0030141;GO:0030659;GO:0030667;GO:0031090;GO:0031091;GO:0031092;GO:0031410;GO:0031982;GO:0032501;GO:0032502;GO:0032940;GO:0043226;GO:0043227;GO:…	101803536	Q6ZUX7	-
ESR1	ESR1	LOW QUALITY PROTEIN: estrogen receptor	17.171	4.1019	5.50601e-96	1.00101e-94	Up Regulation	NC_051774.1	K08550	GO:0000003;GO:0000122;GO:0000228;GO:0000785;GO:0000790;GO:0000976;GO:0000977;GO:0000978;GO:0000981;GO:0000982;GO:0000987;GO:0001012;GO:0001046;GO:0001047;GO:0001067;GO:0001077;GO:0001085;GO:0001091;GO:0001093;GO:0001098;GO:0001099;GO:0001221;GO:0001223;GO:0001228;GO:0001501;GO:0001503;GO:0001505;GO:0001541;GO:0001547;GO:0001649;GO:0001655;GO:0001664;GO:0001763;GO:0001890;GO:0001893;GO:0001932;GO:…	101802318	P06212	-
SCUBE2	SCUBE2	signal peptide, CUB and EGF-like domain-containing protein 2 isoform X1	17.0669	4.09313	0	0	Up Regulation	NC_051776.1	K24706	GO:0001501;GO:0001708;GO:0001756;GO:0002062;GO:0003002;GO:0003008;GO:0003013;GO:0003413;GO:0003674;GO:0005488;GO:0005515;GO:0005575;GO:0005576;GO:0005615;GO:0005622;GO:0005623;GO:0005737;GO:0005886;GO:0007154;GO:0007165;GO:0007166;GO:0007224;GO:0007275;GO:0007389;GO:0007517;GO:0008015;GO:0008150;GO:0008284;GO:0008589;GO:0009653;GO:0009790;GO:0009792;GO:0009887;GO:0009888;GO:0009897;GO:0009952;GO:…	101802439	Q9NQ36	ko04340(Hedgehog signaling pathway)
LOC101797312	LOC101797312	LOW QUALITY PROTEIN: testis-expressed protein 2-like	0.0722555	-3.79075	0.0242206	0.040549	Down Regulation	NC_051786.1	-	GO:0003674;GO:0005488;GO:0005575;GO:0005622;GO:0005623;GO:0005737;GO:0005783;GO:0008289;GO:0012505;GO:0043226;GO:0043227;GO:0043229;GO:0043231;GO:0044424;GO:0044444;GO:0044464;	101797312	Q8IWB9	-
RAMP3	RAMP3	receptor activity-modifying protein 3 isoform X3	0.07261	-3.78369	8.18249e-24	4.12012e-23	Down Regulation	NC_051773.1	K08449	GO:0000323;GO:0001605;GO:0001653;GO:0001664;GO:0001919;GO:0001921;GO:0001932;GO:0001934;GO:0003008;GO:0003013;GO:0003015;GO:0003674;GO:0004888;GO:0004930;GO:0005102;GO:0005215;GO:0005488;GO:0005515;GO:0005575;GO:0005622;GO:0005623;GO:0005737;GO:0005764;GO:0005773;GO:0005886;GO:0005887;GO:0006810;GO:0006811;GO:0006812;GO:0006816;GO:0006873;GO:0006874;GO:0006875;GO:0006897;GO:0006898;GO:0007154;GO:…	101794844	Q9JJ73	ko04270(Vascular smooth muscle contraction)
GPR156	GPR156	probable G-protein coupled receptor 156 isoform X5	0.0727415	-3.78108	2.09216e-13	7.35781e-13	Down Regulation	NC_051772.1	K04617	GO:0005575;GO:0005623;GO:0005886;GO:0016020;GO:0044425;GO:0044456;GO:0044459;GO:0044464;GO:0045202;GO:0045211;GO:0071944;GO:0097060;GO:0098590;GO:0098794;	101801721	Q8NFN8	ko04080(Neuroactive ligand-receptor interaction)
TMCC3	TMCC3	transmembrane and coiled-coil domain protein 3 isoform X4	0.0730047	-3.77587	7.767e-51	7.22087e-50	Down Regulation	NC_051772.1	-	-	101804363	Q9ULS5	-
TOX	TOX	thymocyte selection-associated high mobility group box protein TOX isoform X4	0.0730534	-3.7749	5.79805e-09	1.65662e-08	Down Regulation	NC_051773.1	-	GO:0000981;GO:0001775;GO:0002376;GO:0002520;GO:0002521;GO:0002682;GO:0002684;GO:0002694;GO:0002696;GO:0003674;GO:0003700;GO:0006355;GO:0006357;GO:0007275;GO:0008150;GO:0009888;GO:0009889;GO:0009987;GO:0010468;GO:0010556;GO:0019219;GO:0019222;GO:0030097;GO:0030098;GO:0030154;GO:0031323;GO:0031326;GO:0032501;GO:0032502;GO:0032814;GO:0032816;GO:0032823;GO:0032825;GO:0045321;GO:0045595;GO:0045597;GO:…	101790972	O94900	-
DIO2	DIO2	type II iodothyronine deiodinase isoform X2	17.0326	4.09023	2.84885e-193	1.29794e-191	Up Regulation	NC_051776.1	K17904	GO:0001514;GO:0002790;GO:0003674;GO:0003824;GO:0004800;GO:0005488;GO:0005515;GO:0005575;GO:0005623;GO:0005886;GO:0006412;GO:0006414;GO:0006417;GO:0006451;GO:0006518;GO:0006575;GO:0006590;GO:0006725;GO:0006807;GO:0006810;GO:0006950;GO:0007154;GO:0007267;GO:0008150;GO:0008152;GO:0008430;GO:0009056;GO:0009058;GO:0009059;GO:0009266;GO:0009409;GO:0009628;GO:0009889;GO:0009914;GO:0009987;GO:0010467;GO:…	101798494	Q9IAX2	-
MOV10L1	MOV10L1	RNA helicase Mov10l1 isoform X2	0.0730798	-3.77438	3.218e-08	8.82601e-08	Down Regulation	NC_051772.1	K13983	GO:0000003;GO:0000166;GO:0000184;GO:0000226;GO:0000280;GO:0000287;GO:0000578;GO:0000956;GO:0002064;GO:0002065;GO:0002066;GO:0003002;GO:0003006;GO:0003008;GO:0003674;GO:0003676;GO:0003678;GO:0003723;GO:0003724;GO:0003824;GO:0004004;GO:0004386;GO:0005488;GO:0005515;GO:0005524;GO:0005575;GO:0005622;GO:0005623;GO:0005737;GO:0005739;GO:0005829;GO:0006139;GO:0006259;GO:0006304;GO:0006305;GO:0006306;GO:…	101792829	Q9BXT6	-
HOXA10	HOXA10	homeobox protein Hox-A10	0.0736631	-3.76291	1.64932e-137	4.61139e-136	Down Regulation	NC_051773.1	K17443	GO:0000003;GO:0000976;GO:0000977;GO:0000978;GO:0000981;GO:0000982;GO:0000987;GO:0001012;GO:0001067;GO:0001077;GO:0001228;GO:0001501;GO:0003002;GO:0003006;GO:0003674;GO:0003676;GO:0003677;GO:0003690;GO:0003700;GO:0005488;GO:0005515;GO:0005575;GO:0005622;GO:0005623;GO:0005634;GO:0005667;GO:0005737;GO:0006139;GO:0006351;GO:0006355;GO:0006357;GO:0006366;GO:0006725;GO:0006807;GO:0007275;GO:0007276;GO:…	101790535	P31260	-
CHST3	CHST3	carbohydrate sulfotransferase 3	0.074293	-3.75063	4.47322e-161	1.58459e-159	Down Regulation	NC_051777.1	K01020	GO:0000139;GO:0001517;GO:0001776;GO:0002260;GO:0002376;GO:0003674;GO:0003824;GO:0005575;GO:0005622;GO:0005623;GO:0005737;GO:0005794;GO:0006022;GO:0006023;GO:0006024;GO:0006029;GO:0006082;GO:0006790;GO:0006807;GO:0006950;GO:0007275;GO:0007399;GO:0008146;GO:0008150;GO:0008152;GO:0008459;GO:0009058;GO:0009059;GO:0009100;GO:0009101;GO:0009611;GO:0009987;GO:0012505;GO:0014012;GO:0016020;GO:0016021;GO:…	106020652	Q92179	ko00532(Glycosaminoglycan biosynthesis - chondroitin sulfate / dermatan sulfate)
ADORA1	ADORA1	adenosine receptor A1 isoform X2	17.0169	4.0889	4.67185e-18	1.96405e-17	Up Regulation	NC_051798.1	K04265	GO:0000186;GO:0001609;GO:0001659;GO:0001664;GO:0001666;GO:0001882;GO:0001883;GO:0001932;GO:0001934;GO:0001973;GO:0001977;GO:0002087;GO:0002673;GO:0002674;GO:0002682;GO:0002683;GO:0002685;GO:0002686;GO:0002791;GO:0002793;GO:0003008;GO:0003012;GO:0003013;GO:0003014;GO:0003018;GO:0003071;GO:0003073;GO:0003084;GO:0003085;GO:0003093;GO:0003674;GO:0003824;GO:0004620;GO:0004629;GO:0004888;GO:0004930;GO:…	101799728	P49892	ko04080(Neuroactive ligand-receptor interaction)
CPN1	CPN1	LOW QUALITY PROTEIN: carboxypeptidase N catalytic chain	17	4.08746	3.51929e-05	7.8642e-05	Up Regulation	NC_051777.1	K01292	GO:0002673;GO:0002682;GO:0002697;GO:0002920;GO:0003674;GO:0003824;GO:0004180;GO:0004181;GO:0004185;GO:0005575;GO:0005576;GO:0005615;GO:0005622;GO:0005623;GO:0005737;GO:0005794;GO:0005886;GO:0006508;GO:0006518;GO:0006807;GO:0008150;GO:0008152;GO:0008233;GO:0008235;GO:0008236;GO:0008237;GO:0008238;GO:0009056;GO:0009719;GO:0009725;GO:0009987;GO:0010033;GO:0010467;GO:0010468;GO:0010815;GO:0010817;GO:…	101803617	Q2KJ83	-
PLPPR4	PLPPR4	2-lysophosphatidate phosphatase PLPPR4	16.9739	4.08525	4.03698e-07	1.03761e-06	Up Regulation	NC_051779.1	K19582	GO:0000902;GO:0000904;GO:0003674;GO:0003824;GO:0005575;GO:0005623;GO:0005886;GO:0005887;GO:0006629;GO:0006644;GO:0006793;GO:0006796;GO:0007154;GO:0007165;GO:0007275;GO:0007399;GO:0007409;GO:0007423;GO:0008150;GO:0008152;GO:0008195;GO:0009653;GO:0009897;GO:0009986;GO:0009987;GO:0016020;GO:0016021;GO:0016043;GO:0016311;GO:0016787;GO:0016788;GO:0016791;GO:0019637;GO:0022008;GO:0023052;GO:0030030;GO:…	101794202	Q7Z2D5	-
LOC119715945	LOC119715945	uncharacterized protein LOC119715945	0.0747856	-3.7411	1.40597e-20	6.45034e-20	Down Regulation	NC_051773.1	-	-	119715945	P03360	-
SNCA	SNCA	alpha-synuclein	0.0754525	-3.72829	7.42895e-07	1.87409e-06	Down Regulation	NC_051775.1	K04528	GO:0000122;GO:0000287;GO:0000323;GO:0001067;GO:0001504;GO:0001505;GO:0001774;GO:0001775;GO:0001919;GO:0001921;GO:0001932;GO:0001933;GO:0001934;GO:0001956;GO:0001963;GO:0002082;GO:0002237;GO:0002274;GO:0002376;GO:0002682;GO:0002694;GO:0003008;GO:0003674;GO:0003676;GO:0003677;GO:0003779;GO:0003824;GO:0004857;GO:0004866;GO:0004869;GO:0005488;GO:0005504;GO:0005506;GO:0005507;GO:0005509;GO:0005515;GO:…	101794489	Q91448	-
ID4	ID4	DNA-binding protein inhibitor ID-4 isoform X2	0.0754927	-3.72752	2.14894e-229	1.27972e-227	Down Regulation	NC_051773.1	K17695	GO:0000003;GO:0000082;GO:0000122;GO:0000278;GO:0000981;GO:0001085;GO:0001655;GO:0002009;GO:0003006;GO:0003674;GO:0003700;GO:0003712;GO:0003714;GO:0005488;GO:0005515;GO:0005575;GO:0005622;GO:0005623;GO:0005634;GO:0005737;GO:0006355;GO:0006357;GO:0007049;GO:0007272;GO:0007275;GO:0007399;GO:0007405;GO:0007417;GO:0007420;GO:0007623;GO:0008104;GO:0008134;GO:0008150;GO:0008283;GO:0008284;GO:0008366;GO:…	113842708	P47928	ko04350(TGF-beta signaling pathway)
CMPK2	CMPK2	UMP-CMP kinase 2, mitochondrial	16.9356	4.08198	1.67702e-66	1.99579e-65	Up Regulation	NC_051774.1	K13809	GO:0002237;GO:0003674;GO:0003824;GO:0004127;GO:0004550;GO:0004798;GO:0005575;GO:0005622;GO:0005623;GO:0005737;GO:0005739;GO:0006139;GO:0006165;GO:0006220;GO:0006221;GO:0006227;GO:0006233;GO:0006235;GO:0006725;GO:0006753;GO:0006793;GO:0006796;GO:0006807;GO:0008150;GO:0008152;GO:0009041;GO:0009058;GO:0009117;GO:0009123;GO:0009132;GO:0009133;GO:0009138;GO:0009139;GO:0009141;GO:0009142;GO:0009147;GO:…	101790338	Q5EBM0	ko00240(Pyrimidine metabolism)
LOC106018686	LOC106018686	uncharacterized protein LOC106018686	16.8828	4.07748	6.86058e-05	0.000150287	Up Regulation	NC_051780.1	-	-	106018686	-	-
CACNA1E	CACNA1E	LOW QUALITY PROTEIN: voltage-dependent R-type calcium channel subunit alpha-1E	0.0755773	-3.7259	0.000858274	0.00170752	Down Regulation	NC_051779.1	K04852	GO:0001508;GO:0001662;GO:0002027;GO:0002209;GO:0002791;GO:0003008;GO:0003674;GO:0005215;GO:0005216;GO:0005244;GO:0005245;GO:0005261;GO:0005262;GO:0005488;GO:0005515;GO:0005575;GO:0005623;GO:0005886;GO:0005891;GO:0006810;GO:0006811;GO:0006812;GO:0006816;GO:0006928;GO:0006950;GO:0006952;GO:0007154;GO:0007267;GO:0007268;GO:0007600;GO:0007610;GO:0007611;GO:0007612;GO:0007626;GO:0007632;GO:0008016;GO:…	101795250	Q15878	ko04020(Calcium signaling pathway);ko04010(MAPK signaling pathway)
LOC101792364	LOC101792364	LOW QUALITY PROTEIN: torsin-1A	16.6974	4.06155	4.13277e-77	5.77748e-76	Up Regulation	NC_051789.1	K22990	-	101792364	O14657	-
LOC113839732	LOC113839732	rap1 GTPase-activating protein 1 isoform X2	16.63	4.05572	0.00973626	0.0172549	Up Regulation	NC_051793.1	K17700	GO:0000139;GO:0000902;GO:0000904;GO:0003674;GO:0003824;GO:0003924;GO:0005096;GO:0005488;GO:0005515;GO:0005575;GO:0005622;GO:0005623;GO:0005737;GO:0005768;GO:0005769;GO:0005794;GO:0005829;GO:0006928;GO:0006935;GO:0007154;GO:0007165;GO:0007275;GO:0007399;GO:0007409;GO:0007411;GO:0008047;GO:0008150;GO:0008285;GO:0009605;GO:0009653;GO:0009719;GO:0009966;GO:0009968;GO:0009987;GO:0010033;GO:0010646;GO:…	113839732	A2ALS5	-
INSYN1	INSYN1	inhibitory synaptic factor 1	16.4981	4.04422	0.0214828	0.0363111	Up Regulation	NC_051782.1	-	-	113844850	Q8CD60	-
CD80	CD80	T-lymphocyte activation antigen CD80	16.4222	4.03757	8.16627e-77	1.13637e-75	Up Regulation	NC_051772.1	K05412	GO:0001817;GO:0001819;GO:0001932;GO:0001934;GO:0002237;GO:0002376;GO:0002682;GO:0002684;GO:0002694;GO:0002696;GO:0002697;GO:0002699;GO:0002819;GO:0002821;GO:0002822;GO:0002824;GO:0002825;GO:0002827;GO:0003674;GO:0003824;GO:0005575;GO:0005623;GO:0005886;GO:0006355;GO:0006629;GO:0006644;GO:0006650;GO:0006793;GO:0006796;GO:0007154;GO:0007165;GO:0007166;GO:0008150;GO:0008152;GO:0008284;GO:0009605;GO:…	101796029	Q00609	ko04672(Intestinal immune network for IgA production);ko04620(Toll-like receptor signaling pathway);ko04514(Cell adhesion molecules)
LYVE1	LYVE1	lymphatic vessel endothelial hyaluronic acid receptor 1	16.3873	4.03451	6.2452e-10	1.88065e-09	Up Regulation	NC_051776.1	K19012	GO:0003674;GO:0004888;GO:0005488;GO:0005539;GO:0005540;GO:0005575;GO:0005623;GO:0005886;GO:0005887;GO:0006022;GO:0006026;GO:0006027;GO:0006082;GO:0006807;GO:0006950;GO:0007154;GO:0007155;GO:0007160;GO:0007165;GO:0008150;GO:0008152;GO:0009056;GO:0009057;GO:0009611;GO:0009653;GO:0009987;GO:0016020;GO:0016021;GO:0016054;GO:0019752;GO:0022610;GO:0023052;GO:0030203;GO:0030212;GO:0030214;GO:0031224;GO:…	101804316	Q6UC88	-
SLIT2	SLIT2	slit homolog 2 protein isoform X5	0.0758229	-3.72122	0	0	Down Regulation	NC_051775.1	K06839	GO:0000003;GO:0000902;GO:0000904;GO:0001525;GO:0001554;GO:0001558;GO:0001568;GO:0001655;GO:0001656;GO:0001657;GO:0001667;GO:0001701;GO:0001704;GO:0001707;GO:0001763;GO:0001764;GO:0001822;GO:0001823;GO:0001932;GO:0001933;GO:0001944;GO:0001959;GO:0001960;GO:0002009;GO:0002040;GO:0002042;GO:0002682;GO:0002683;GO:0002685;GO:0002686;GO:0002688;GO:0002689;GO:0003002;GO:0003006;GO:0003007;GO:0003008;GO:…	101800168	O94813	-
SH3BP1	SH3BP1	SH3 domain-binding protein 1	0.0758661	-3.7204	0.0455884	0.0730555	Down Regulation	NC_051772.1	K20652	GO:0000287;GO:0001738;GO:0001891;GO:0002009;GO:0003674;GO:0003824;GO:0004721;GO:0005096;GO:0005102;GO:0005488;GO:0005515;GO:0005575;GO:0005622;GO:0005623;GO:0005634;GO:0005737;GO:0005829;GO:0005886;GO:0005911;GO:0005912;GO:0005923;GO:0006081;GO:0006464;GO:0006470;GO:0006725;GO:0006732;GO:0006766;GO:0006767;GO:0006793;GO:0006796;GO:0006807;GO:0006810;GO:0006897;GO:0006909;GO:0006911;GO:0006928;GO:…	101789465	Q9Y3L3	-
GDF15	GDF15	growth/differentiation factor 15	0.0761904	-3.71425	6.12341e-39	4.48971e-38	Down Regulation	NC_051800.1	K05504	GO:0000187;GO:0001932;GO:0001934;GO:0002021;GO:0002023;GO:0003674;GO:0005102;GO:0005125;GO:0005126;GO:0005160;GO:0005488;GO:0005515;GO:0005575;GO:0005576;GO:0005615;GO:0005622;GO:0005623;GO:0005634;GO:0005737;GO:0005794;GO:0006355;GO:0006357;GO:0007154;GO:0007165;GO:0007166;GO:0007167;GO:0007169;GO:0007178;GO:0007179;GO:0007267;GO:0007610;GO:0007631;GO:0008150;GO:0009605;GO:0009719;GO:0009889;GO:…	119714197	Q9Z0J6	ko04060(Cytokine-cytokine receptor interaction)
IL8	IL8	interleukin-8 precursor	16.301	4.02689	2.42759e-75	3.30808e-74	Up Regulation	NC_051775.1	K10030	GO:0001525;GO:0001568;GO:0001664;GO:0001775;GO:0001906;GO:0001944;GO:0002232;GO:0002237;GO:0002269;GO:0002274;GO:0002376;GO:0002520;GO:0002523;GO:0002548;GO:0002682;GO:0002684;GO:0002685;GO:0002687;GO:0002688;GO:0002690;GO:0003674;GO:0005102;GO:0005125;GO:0005126;GO:0005153;GO:0005488;GO:0005515;GO:0005575;GO:0005576;GO:0005615;GO:0006810;GO:0006897;GO:0006898;GO:0006928;GO:0006935;GO:0006950;GO:…	101804010	P08317	ko05164(Influenza A);ko05132(Salmonella infection);ko04622(RIG-I-like receptor signaling pathway);ko04621(NOD-like receptor signaling pathway);ko04620(Toll-like receptor signaling pathway);ko04218(Cellular senescence);ko04060(Cytokine-cytokine receptor interaction)
TAAR2	TAAR2	trace amine-associated receptor 2	0.0762852	-3.71245	0.0338154	0.0554583	Down Regulation	NC_051774.1	K05051	GO:0001594;GO:0003674;GO:0004888;GO:0004930;GO:0005575;GO:0005623;GO:0005886;GO:0007154;GO:0007165;GO:0007186;GO:0008150;GO:0008227;GO:0009987;GO:0016020;GO:0023052;GO:0038023;GO:0044464;GO:0050789;GO:0050794;GO:0050896;GO:0051716;GO:0060089;GO:0065007;GO:0071944;	101789625	Q5QD17	ko04080(Neuroactive ligand-receptor interaction)
LOC101797569	LOC101797569	LOW QUALITY PROTEIN: interferon-induced protein with tetratricopeptide repeats 5	16.1134	4.01019	7.27739e-05	0.000158981	Up Regulation	NC_051777.1	K24850	GO:0000049;GO:0000339;GO:0001726;GO:0002252;GO:0002376;GO:0002682;GO:0002683;GO:0002697;GO:0002698;GO:0002831;GO:0002832;GO:0003674;GO:0003676;GO:0003677;GO:0003690;GO:0003723;GO:0003727;GO:0005488;GO:0005575;GO:0005622;GO:0005623;GO:0005737;GO:0005829;GO:0005856;GO:0005886;GO:0006810;GO:0006886;GO:0006950;GO:0006952;GO:0006955;GO:0007154;GO:0007165;GO:0007166;GO:0008104;GO:0008150;GO:0008187;GO:…	101797569	Q13325	-
SLC34A2	SLC34A2	sodium-dependent phosphate transport protein 2B isoform X2	0.0768328	-3.70213	0.0341001	0.0558345	Down Regulation	NC_051775.1	K14683	GO:0001701;GO:0003674;GO:0005215;GO:0005436;GO:0005488;GO:0005515;GO:0005575;GO:0005622;GO:0005623;GO:0005737;GO:0005886;GO:0005887;GO:0005902;GO:0005903;GO:0006807;GO:0006810;GO:0006811;GO:0006812;GO:0006814;GO:0006817;GO:0006820;GO:0006873;GO:0007275;GO:0007568;GO:0008150;GO:0008152;GO:0008324;GO:0008509;GO:0009719;GO:0009725;GO:0009743;GO:0009746;GO:0009750;GO:0009790;GO:0009792;GO:0009987;GO:…	101803835	Q27960	-
COL25A1	COL25A1	collagen alpha-1(XXV) chain isoform X17	16.0529	4.00477	0.0130729	0.0227707	Up Regulation	NC_051775.1	K24356	GO:0000902;GO:0000904;GO:0001540;GO:0003674;GO:0005488;GO:0005539;GO:0005575;GO:0005576;GO:0005615;GO:0005622;GO:0005623;GO:0005737;GO:0005783;GO:0005788;GO:0005886;GO:0005887;GO:0007275;GO:0007399;GO:0007409;GO:0008150;GO:0008201;GO:0009653;GO:0009987;GO:0012505;GO:0016020;GO:0016021;GO:0016043;GO:0021675;GO:0022008;GO:0030030;GO:0030154;GO:0030182;GO:0031175;GO:0031224;GO:0031226;GO:0031974;GO:…	101793589	Q9BXS0	-
OLFM3	OLFM3	noelin-3 isoform X3	15.8459	3.98603	2.2156e-111	4.72683e-110	Up Regulation	NC_051779.1	-	GO:0001654;GO:0001754;GO:0005575;GO:0005576;GO:0005615;GO:0005622;GO:0005623;GO:0005737;GO:0005794;GO:0005886;GO:0005887;GO:0007275;GO:0007399;GO:0007423;GO:0008150;GO:0008328;GO:0009653;GO:0009887;GO:0009987;GO:0012505;GO:0016020;GO:0016021;GO:0022008;GO:0030154;GO:0030182;GO:0031224;GO:0031226;GO:0032281;GO:0032501;GO:0032502;GO:0032991;GO:0034702;GO:0034703;GO:0042461;GO:0042462;GO:0043226;GO:…	101799016	Q96PB7	-
SMYD1	SMYD1	histone-lysine N-methyltransferase SMYD1 isoform X2	15.8129	3.98303	0.00924523	0.016429	Up Regulation	NC_051775.1	K11426	GO:0003674;GO:0003712;GO:0003714;GO:0005575;GO:0005622;GO:0005623;GO:0005634;GO:0005737;GO:0006325;GO:0006338;GO:0006355;GO:0006996;GO:0007275;GO:0007507;GO:0007517;GO:0007519;GO:0008150;GO:0009888;GO:0009889;GO:0009890;GO:0009892;GO:0009987;GO:0010468;GO:0010556;GO:0010558;GO:0010605;GO:0010629;GO:0010830;GO:0010831;GO:0014706;GO:0016043;GO:0019219;GO:0019222;GO:0030154;GO:0031323;GO:0031324;GO:…	101800831	Q8NB12	ko00310(Lysine degradation)
VILL	VILL	villin-like protein isoform X2	15.8029	3.98212	0.00950239	0.0168602	Up Regulation	NC_051773.1	K05761	GO:0001726;GO:0002009;GO:0002165;GO:0003674;GO:0003779;GO:0004857;GO:0004866;GO:0004869;GO:0005198;GO:0005200;GO:0005488;GO:0005509;GO:0005515;GO:0005543;GO:0005546;GO:0005575;GO:0005622;GO:0005623;GO:0005737;GO:0005856;GO:0005902;GO:0006915;GO:0006928;GO:0006996;GO:0007010;GO:0007015;GO:0007154;GO:0007165;GO:0007166;GO:0007167;GO:0007169;GO:0007173;GO:0007275;GO:0007399;GO:0007444;GO:0007472;GO:…	101796641	Q29261	-
ADCY8	ADCY8	adenylate cyclase type 8 isoform X2	15.7916	3.98108	1.35904e-10	4.2298e-10	Up Regulation	NC_051773.1	K08048	GO:0001582;GO:0003008;GO:0003014;GO:0003091;GO:0003674;GO:0003824;GO:0004016;GO:0004383;GO:0005488;GO:0005515;GO:0005516;GO:0005575;GO:0005622;GO:0005623;GO:0005737;GO:0005829;GO:0005886;GO:0006139;GO:0006163;GO:0006164;GO:0006171;GO:0006182;GO:0006725;GO:0006753;GO:0006793;GO:0006796;GO:0006807;GO:0007154;GO:0007165;GO:0007186;GO:0007187;GO:0007188;GO:0007189;GO:0007193;GO:0007600;GO:0007606;GO:…	101794043	P40145	ko04916(Melanogenesis);ko04914(Progesterone-mediated oocyte maturation);ko04912(GnRH signaling pathway);ko04540(Gap junction);ko04371(Apelin signaling pathway);ko04270(Vascular smooth muscle contraction);ko04261(Adrenergic signaling in cardiomyocytes);ko04114(Oocyte meiosis);ko04020(Calcium signaling pathway);ko00230(Purine metabolism)
PTX3	PTX3	pentraxin-related protein PTX3	0.0769885	-3.69921	2.77258e-111	5.90676e-110	Down Regulation	NC_051780.1	-	GO:0001505;GO:0001775;GO:0001846;GO:0001848;GO:0001849;GO:0001871;GO:0001872;GO:0001878;GO:0002252;GO:0002263;GO:0002274;GO:0002275;GO:0002283;GO:0002366;GO:0002376;GO:0002443;GO:0002444;GO:0002446;GO:0003674;GO:0005488;GO:0005515;GO:0005575;GO:0005576;GO:0005615;GO:0005622;GO:0005623;GO:0005737;GO:0006810;GO:0006887;GO:0006897;GO:0006909;GO:0006950;GO:0006952;GO:0006954;GO:0006955;GO:0008150;GO:…	101799013	P48759	-
EVI2B	EVI2B	protein EVI2B	15.6669	3.96964	0.00940618	0.0166954	Up Regulation	NC_051791.1	K16854	GO:0002376;GO:0002520;GO:0002682;GO:0002684;GO:0002761;GO:0002763;GO:0007275;GO:0008150;GO:0009987;GO:0010564;GO:0010941;GO:0010948;GO:0030097;GO:0030099;GO:0030154;GO:0030852;GO:0030854;GO:0032501;GO:0032502;GO:0042981;GO:0043066;GO:0043067;GO:0043069;GO:0045595;GO:0045597;GO:0045637;GO:0045639;GO:0045658;GO:0045660;GO:0045786;GO:0045787;GO:0048468;GO:0048513;GO:0048518;GO:0048519;GO:0048522;GO:…	101802306	P34910	-
MGST2	MGST2	microsomal glutathione S-transferase 2	15.631	3.96634	9.82938e-116	2.22241e-114	Up Regulation	NC_051775.1	-	GO:0003674;GO:0003824;GO:0004364;GO:0004464;GO:0004601;GO:0004602;GO:0005575;GO:0005622;GO:0005623;GO:0005634;GO:0005635;GO:0005737;GO:0005783;GO:0005789;GO:0005886;GO:0006082;GO:0006518;GO:0006575;GO:0006629;GO:0006643;GO:0006690;GO:0006691;GO:0006749;GO:0006750;GO:0006790;GO:0006805;GO:0006807;GO:0008150;GO:0008152;GO:0009056;GO:0009058;GO:0009410;GO:0009636;GO:0009987;GO:0012505;GO:0016020;GO:…	101798388	A2RST1	-
LAMB1	LAMB1	laminin subunit beta-1	0.0770733	-3.69762	0	0	Down Regulation	NC_051772.1	K05636	GO:0000003;GO:0000902;GO:0000904;GO:0001704;GO:0001706;GO:0002009;GO:0003006;GO:0003007;GO:0003008;GO:0003143;GO:0003674;GO:0005102;GO:0005178;GO:0005198;GO:0005201;GO:0005488;GO:0005515;GO:0005575;GO:0005576;GO:0005604;GO:0005605;GO:0005606;GO:0005607;GO:0005615;GO:0005622;GO:0005623;GO:0005634;GO:0005737;GO:0005783;GO:0005788;GO:0006464;GO:0006807;GO:0006928;GO:0007155;GO:0007162;GO:0007275;GO:…	101801494	P02469	ko04512(ECM-receptor interaction);ko04510(Focal adhesion)
VWA5B2	VWA5B2	von Willebrand factor A domain-containing protein 5B2 isoform X4	15.5271	3.95671	1.18077e-05	2.73469e-05	Up Regulation	NC_051780.1	K24510	-	101804563	Q3UR50	-
HGF	HGF	LOW QUALITY PROTEIN: hepatocyte growth factor	15.3389	3.93913	2.23834e-117	5.16904e-116	Up Regulation	NC_051772.1	K05460	GO:0000165;GO:0000187;GO:0000278;GO:0000902;GO:0001763;GO:0001817;GO:0001818;GO:0001819;GO:0001837;GO:0001889;GO:0001932;GO:0001933;GO:0001934;GO:0002009;GO:0002576;GO:0003674;GO:0003824;GO:0004672;GO:0004713;GO:0005085;GO:0005088;GO:0005102;GO:0005488;GO:0005515;GO:0005575;GO:0005576;GO:0005615;GO:0005622;GO:0005623;GO:0005737;GO:0006022;GO:0006082;GO:0006355;GO:0006357;GO:0006464;GO:0006468;GO:…	101793664	Q867B7	ko04510(Focal adhesion);ko04020(Calcium signaling pathway);ko04010(MAPK signaling pathway)
LOC119713094	LOC119713094	uncharacterized protein LOC119713094	0.0771777	-3.69567	0.0236866	0.0397431	Down Regulation	NC_051789.1	-	-	119713094	-	-
SLC13A2	SLC13A2	solute carrier family 13 member 2	15.313	3.93668	1.26151e-07	3.34471e-07	Up Regulation	NC_051791.1	K14445	GO:0003674;GO:0005215;GO:0005310;GO:0005342;GO:0005343;GO:0005575;GO:0005623;GO:0005886;GO:0005887;GO:0006810;GO:0006811;GO:0006812;GO:0006814;GO:0006820;GO:0006835;GO:0006842;GO:0006848;GO:0006855;GO:0007275;GO:0007568;GO:0008028;GO:0008150;GO:0008324;GO:0008340;GO:0008509;GO:0008514;GO:0010259;GO:0010883;GO:0010889;GO:0015075;GO:0015077;GO:0015081;GO:0015137;GO:0015141;GO:0015142;GO:0015238;GO:…	101797544	Q13183	-
LOC113843330	LOC113843330	noggin-like	15.2822	3.93378	4.8806e-19	2.12382e-18	Up Regulation	NC_051772.1	K04658	-	113843330	O93525	ko04350(TGF-beta signaling pathway)
LOC106016928	LOC106016928	uncharacterized protein LOC106016928	0.077255	-3.69423	7.1319e-05	0.000155959	Down Regulation	NC_051776.1	-	-	106016928	-	-
FGD2	FGD2	FYVE, RhoGEF and PH domain-containing protein 2 isoform X1	15.27	3.93263	0.016453	0.0282579	Up Regulation	NC_051798.1	K05721	GO:0001726;GO:0001932;GO:0001934;GO:0003674;GO:0005085;GO:0005088;GO:0005089;GO:0005488;GO:0005515;GO:0005543;GO:0005575;GO:0005622;GO:0005623;GO:0005634;GO:0005737;GO:0005768;GO:0005769;GO:0005794;GO:0005829;GO:0006996;GO:0007010;GO:0007154;GO:0007165;GO:0007186;GO:0008150;GO:0008289;GO:0008360;GO:0009893;GO:0009966;GO:0009967;GO:0009987;GO:0010562;GO:0010604;GO:0010646;GO:0010647;GO:0010941;GO:…	101793371	Q7Z6J4	-
SLC37A2	SLC37A2	glucose-6-phosphate exchanger SLC37A2 isoform X1	15.0005	3.90694	1.0746e-55	1.08363e-54	Up Regulation	NC_051796.1	K13783	GO:0003674;GO:0005215;GO:0005575;GO:0005622;GO:0005623;GO:0005737;GO:0005783;GO:0005789;GO:0006066;GO:0006072;GO:0006091;GO:0006116;GO:0006127;GO:0006139;GO:0006725;GO:0006732;GO:0006733;GO:0006734;GO:0006753;GO:0006793;GO:0006796;GO:0006807;GO:0006810;GO:0006811;GO:0006817;GO:0006820;GO:0008150;GO:0008152;GO:0008509;GO:0008514;GO:0009117;GO:0009987;GO:0012505;GO:0015075;GO:0015103;GO:0015114;GO:…	101797606	Q9WU81	-
ENO2	ENO2	gamma-enolase isoform X1	14.9428	3.90138	2.71067e-84	4.21827e-83	Up Regulation	NC_051772.1	K01689	GO:0000003;GO:0000015;GO:0001917;GO:0003674;GO:0003824;GO:0004634;GO:0005488;GO:0005515;GO:0005575;GO:0005622;GO:0005623;GO:0005737;GO:0005829;GO:0005886;GO:0005938;GO:0005975;GO:0005996;GO:0006006;GO:0006007;GO:0006082;GO:0006090;GO:0006091;GO:0006094;GO:0006096;GO:0006139;GO:0006163;GO:0006164;GO:0006165;GO:0006725;GO:0006732;GO:0006733;GO:0006734;GO:0006735;GO:0006753;GO:0006754;GO:0006757;GO:…	101790984	O57391	ko03018(RNA degradation);ko00010(Glycolysis / Gluconeogenesis)
LOC101794341	LOC101794341	L-threonine 3-dehydrogenase, mitochondrial	14.8778	3.89509	0	0	Up Regulation	NC_051774.1	K15789	GO:0003674;GO:0003824;GO:0005488;GO:0005515;GO:0006082;GO:0006520;GO:0006566;GO:0006567;GO:0006807;GO:0008150;GO:0008152;GO:0008743;GO:0009056;GO:0009063;GO:0009066;GO:0009068;GO:0009987;GO:0016054;GO:0016491;GO:0016614;GO:0016616;GO:0019752;GO:0042802;GO:0043436;GO:0044237;GO:0044238;GO:0044248;GO:0044281;GO:0044282;GO:0046395;GO:0055114;GO:0071704;GO:1901564;GO:1901565;GO:1901575;GO:1901605;GO:…	101794341	Q2KIR8	ko00260(Glycine, serine and threonine metabolism)
TLX3	TLX3	T-cell leukemia homeobox protein 3	0.0773394	-3.69265	0.0237512	0.0398338	Down Regulation	NC_051785.1	K15607	GO:0000981;GO:0001708;GO:0001764;GO:0002087;GO:0003008;GO:0003674;GO:0003700;GO:0005575;GO:0005622;GO:0005623;GO:0005634;GO:0005654;GO:0006355;GO:0006357;GO:0006928;GO:0007275;GO:0007399;GO:0007417;GO:0007585;GO:0008150;GO:0009889;GO:0009987;GO:0010468;GO:0010556;GO:0010721;GO:0016477;GO:0019219;GO:0019222;GO:0022008;GO:0030154;GO:0030182;GO:0031323;GO:0031326;GO:0031974;GO:0031981;GO:0032501;GO:…	113845175	O93367	-
FILIP1	FILIP1	filamin-A-interacting protein 1 isoform X4	0.0775597	-3.68855	8.89328e-36	6.09238e-35	Down Regulation	NC_051774.1	-	GO:0005575;GO:0005622;GO:0005623;GO:0005634;GO:0005730;GO:0005856;GO:0005886;GO:0015629;GO:0016020;GO:0031974;GO:0031981;GO:0043226;GO:0043227;GO:0043228;GO:0043229;GO:0043231;GO:0043232;GO:0043233;GO:0044422;GO:0044424;GO:0044428;GO:0044446;GO:0044464;GO:0070013;GO:0071944;	101800523	Q7Z7B0	-
SLC6A4	SLC6A4	sodium-dependent serotonin transporter	14.7269	3.88038	3.95538e-67	4.73706e-66	Up Regulation	NC_051791.1	K05037	GO:0000003;GO:0000149;GO:0001101;GO:0001504;GO:0001505;GO:0001666;GO:0001963;GO:0003008;GO:0003013;GO:0003018;GO:0003674;GO:0003779;GO:0005215;GO:0005326;GO:0005328;GO:0005329;GO:0005330;GO:0005335;GO:0005488;GO:0005515;GO:0005575;GO:0005622;GO:0005623;GO:0005737;GO:0005829;GO:0005886;GO:0005887;GO:0006810;GO:0006811;GO:0006812;GO:0006814;GO:0006836;GO:0006837;GO:0006855;GO:0006950;GO:0007154;GO:…	101802759	P31645	-
LOC101802370	LOC101802370	sodium channel protein type 2 subunit alpha isoform X2	0.0776318	-3.68721	8.99995e-08	2.40816e-07	Down Regulation	NC_051778.1	K04834	GO:0001508;GO:0001518;GO:0003008;GO:0003674;GO:0005215;GO:0005216;GO:0005248;GO:0005261;GO:0005272;GO:0005488;GO:0005515;GO:0005516;GO:0005575;GO:0005622;GO:0005623;GO:0005737;GO:0005886;GO:0005887;GO:0006810;GO:0006811;GO:0006812;GO:0006814;GO:0006950;GO:0007154;GO:0007275;GO:0007399;GO:0007600;GO:0008150;GO:0008324;GO:0009611;GO:0009636;GO:0009987;GO:0015075;GO:0015077;GO:0015081;GO:0015267;GO:…	101802370	B1AWN6	-
LOC101797898	LOC101797898	mitotic interactor and substrate of PLK1 isoform X3	0.0777599	-3.68483	3.85991e-55	3.85634e-54	Down Regulation	NC_051800.1	K16519	GO:0005575;GO:0005622;GO:0005623;GO:0005737;GO:0005856;GO:0005886;GO:0005912;GO:0005924;GO:0005925;GO:0005938;GO:0016020;GO:0030054;GO:0030055;GO:0043226;GO:0043227;GO:0043228;GO:0043229;GO:0043231;GO:0043232;GO:0044424;GO:0044444;GO:0044464;GO:0070161;GO:0071944;GO:0099568;	101797898	Q8IVT2	-
RSPO2	RSPO2	R-spondin-2 isoform X3	14.6446	3.8723	1.333e-17	5.5226e-17	Up Regulation	NC_051773.1	K23097	GO:0001501;GO:0001503;GO:0001649;GO:0001763;GO:0002009;GO:0003674;GO:0005102;GO:0005488;GO:0005515;GO:0005539;GO:0005575;GO:0005576;GO:0005623;GO:0007275;GO:0007399;GO:0008150;GO:0008201;GO:0009653;GO:0009790;GO:0009887;GO:0009888;GO:0009966;GO:0009967;GO:0009986;GO:0009987;GO:0010646;GO:0010647;GO:0022008;GO:0022603;GO:0023051;GO:0023056;GO:0030111;GO:0030154;GO:0030177;GO:0030182;GO:0030282;GO:…	101796453	Q6UXX9	ko04310(Wnt signaling pathway)
LOC101801254	LOC101801254	von Willebrand factor D and EGF domain-containing protein	14.6144	3.86932	0.00020467	0.000431476	Up Regulation	NC_051773.1	-	-	101801254	-	-
CTNNA3	CTNNA3	catenin alpha-3 isoform X23	0.0793671	-3.65531	8.21866e-67	9.81179e-66	Down Regulation	NC_051777.1	K05691	GO:0002027;GO:0003674;GO:0005488;GO:0005515;GO:0005575;GO:0005911;GO:0005912;GO:0005913;GO:0005916;GO:0006937;GO:0006942;GO:0007154;GO:0007155;GO:0008013;GO:0008016;GO:0008150;GO:0009987;GO:0014704;GO:0022610;GO:0023052;GO:0030054;GO:0032501;GO:0032879;GO:0032970;GO:0034109;GO:0034113;GO:0035637;GO:0042391;GO:0044057;GO:0044291;GO:0045296;GO:0050789;GO:0050794;GO:0050839;GO:0051239;GO:0051270;GO:…	101799950	Q9UI47	ko04520(Adherens junction)
AKAP12	AKAP12	A-kinase anchor protein 12 isoform X4	0.0793865	-3.65496	0	0	Down Regulation	NC_051774.1	K16528	GO:0003674;GO:0005198;GO:0005488;GO:0005515;GO:0005575;GO:0005622;GO:0005623;GO:0005737;GO:0005829;GO:0005886;GO:0007154;GO:0007165;GO:0007186;GO:0007187;GO:0007188;GO:0007193;GO:0008150;GO:0008179;GO:0009966;GO:0009987;GO:0010646;GO:0010738;GO:0016020;GO:0019899;GO:0023051;GO:0023052;GO:0030159;GO:0032947;GO:0044424;GO:0044444;GO:0044464;GO:0048583;GO:0050789;GO:0050794;GO:0050896;GO:0051018;GO:…	101793444	Q02952	-
SLC6A6	SLC6A6	sodium- and chloride-dependent taurine transporter isoform X5	14.6098	3.86887	0	0	Up Regulation	NC_051784.1	K05039	GO:0003333;GO:0003674;GO:0005215;GO:0005342;GO:0005343;GO:0005368;GO:0005369;GO:0005488;GO:0005575;GO:0005623;GO:0005886;GO:0005887;GO:0006082;GO:0006520;GO:0006807;GO:0006810;GO:0006811;GO:0006812;GO:0006814;GO:0006820;GO:0006865;GO:0008150;GO:0008152;GO:0008324;GO:0008509;GO:0008514;GO:0009987;GO:0015075;GO:0015077;GO:0015081;GO:0015171;GO:0015291;GO:0015293;GO:0015294;GO:0015318;GO:0015370;GO:…	101798943	Q00589	-
NR4A2	NR4A2	nuclear receptor subfamily 4 group A member 2 isoform X2	14.5354	3.8615	7.64951e-44	6.23418e-43	Up Regulation	NC_051778.1	K08558	GO:0000122;GO:0000902;GO:0000904;GO:0000976;GO:0000977;GO:0000978;GO:0000981;GO:0000982;GO:0000987;GO:0001012;GO:0001067;GO:0001077;GO:0001228;GO:0001666;GO:0001764;GO:0001975;GO:0003674;GO:0003676;GO:0003677;GO:0003690;GO:0003700;GO:0004879;GO:0005102;GO:0005488;GO:0005515;GO:0005575;GO:0005622;GO:0005623;GO:0005634;GO:0005654;GO:0005737;GO:0006139;GO:0006351;GO:0006352;GO:0006355;GO:0006357;GO:…	101801493	Q08E53	-
LOC101797680	LOC101797680	LOW QUALITY PROTEIN: antigen peptide transporter 1	14.4788	3.85587	8.55172e-39	6.24895e-38	Up Regulation	NW_024010101.1	K05653	GO:0000166;GO:0001910;GO:0001911;GO:0002376;GO:0002474;GO:0002478;GO:0002479;GO:0002483;GO:0002682;GO:0002683;GO:0002697;GO:0002698;GO:0002703;GO:0002704;GO:0002706;GO:0002707;GO:0002715;GO:0002716;GO:0003674;GO:0003823;GO:0003824;GO:0005102;GO:0005215;GO:0005488;GO:0005515;GO:0005524;GO:0005575;GO:0005622;GO:0005623;GO:0005737;GO:0005783;GO:0005789;GO:0005793;GO:0005815;GO:0005856;GO:0006810;GO:…	101797680	Q28433	ko05168(Herpes simplex virus 1 infection);ko04145(Phagosome);ko02010(ABC transporters)
CHST7	CHST7	carbohydrate sulfotransferase 7	0.0796417	-3.65033	3.01064e-197	1.40987e-195	Down Regulation	NC_051772.1	K04743	GO:0000139;GO:0001517;GO:0003674;GO:0003824;GO:0005575;GO:0005622;GO:0005623;GO:0005737;GO:0005794;GO:0005975;GO:0005976;GO:0006022;GO:0006023;GO:0006024;GO:0006029;GO:0006040;GO:0006044;GO:0006082;GO:0006790;GO:0006807;GO:0008146;GO:0008150;GO:0008152;GO:0008459;GO:0009058;GO:0009059;GO:0009100;GO:0009101;GO:0009987;GO:0012505;GO:0016020;GO:0016021;GO:0016740;GO:0016782;GO:0019538;GO:0030166;GO:…	113840298	Q9NS84	ko00532(Glycosaminoglycan biosynthesis - chondroitin sulfate / dermatan sulfate)
DNAH1	DNAH1	LOW QUALITY PROTEIN: dynein heavy chain 1, axonemal	0.080224	-3.63982	7.044e-11	2.22067e-10	Down Regulation	NC_051784.1	K10408	-	101802200	E9Q8T7	-
TFPI2	TFPI2	tissue factor pathway inhibitor 2 isoform X2	14.3227	3.84023	1.43424e-121	3.46554e-120	Up Regulation	NC_051773.1	K23087	GO:0005575;GO:0005576;	101794231	Q7YRQ8	-
RAB39A	RAB39A	ras-related protein Rab-39A	14.2855	3.83648	8.91048e-233	5.5465e-231	Up Regulation	NC_051772.1	K07925	GO:0000139;GO:0000166;GO:0001845;GO:0001882;GO:0001883;GO:0003674;GO:0003824;GO:0003924;GO:0005488;GO:0005515;GO:0005525;GO:0005575;GO:0005622;GO:0005623;GO:0005737;GO:0005794;GO:0005829;GO:0006810;GO:0006873;GO:0006885;GO:0006897;GO:0006906;GO:0006909;GO:0006996;GO:0007033;GO:0007040;GO:0007154;GO:0007165;GO:0007264;GO:0007265;GO:0008150;GO:0009987;GO:0012505;GO:0016020;GO:0016043;GO:0016050;GO:…	101790303	Q8BHD0	ko04140(Autophagy - animal)
LOC101794197	LOC101794197	dual oxidase maturation factor 1	14.2496	3.83285	4.95085e-12	1.64477e-11	Up Regulation	NC_051782.1	K17233	GO:0005575;GO:0005623;GO:0005886;GO:0007275;GO:0007399;GO:0008150;GO:0008152;GO:0009893;GO:0009987;GO:0010720;GO:0010817;GO:0016020;GO:0016999;GO:0017144;GO:0019222;GO:0022008;GO:0030154;GO:0031323;GO:0031325;GO:0031347;GO:0032101;GO:0032350;GO:0032501;GO:0032502;GO:0042743;GO:0044237;GO:0044464;GO:0045595;GO:0045597;GO:0045664;GO:0045666;GO:0048518;GO:0048522;GO:0048583;GO:0048699;GO:0048731;GO:…	101794197	Q1HG43	-
ATP6V1C2	ATP6V1C2	V-type proton ATPase subunit C 2	14.1989	3.8277	5.19772e-162	1.86305e-160	Up Regulation	NC_051774.1	K02148	GO:0000003;GO:0000041;GO:0000221;GO:0000323;GO:0003674;GO:0003824;GO:0005215;GO:0005488;GO:0005515;GO:0005575;GO:0005622;GO:0005623;GO:0005737;GO:0005764;GO:0005765;GO:0005773;GO:0005774;GO:0005829;GO:0005886;GO:0006810;GO:0006811;GO:0006812;GO:0006826;GO:0007154;GO:0007165;GO:0007166;GO:0007167;GO:0007169;GO:0007275;GO:0007276;GO:0007292;GO:0008104;GO:0008150;GO:0008286;GO:0008324;GO:0008553;GO:…	101790910	Q6AYE4	ko04150(mTOR signaling pathway);ko04145(Phagosome);ko00190(Oxidative phosphorylation)
CLCNKA	CLCNKA	chloride channel protein ClC-Ka isoform X1	0.0805596	-3.6338	4.7211e-05	0.000104525	Down Regulation	NC_051793.1	K05017	GO:0001101;GO:0001655;GO:0001822;GO:0003008;GO:0003674;GO:0005215;GO:0005216;GO:0005244;GO:0005247;GO:0005253;GO:0005254;GO:0005488;GO:0005515;GO:0005575;GO:0005622;GO:0005623;GO:0005737;GO:0005783;GO:0005886;GO:0005887;GO:0006810;GO:0006811;GO:0006820;GO:0006821;GO:0006950;GO:0007275;GO:0007588;GO:0007589;GO:0008150;GO:0008308;GO:0008509;GO:0009268;GO:0009414;GO:0009415;GO:0009628;GO:0010035;GO:…	101798238	Q9W701	-
KIAA1958	KIAA1958	uncharacterized protein KIAA1958 homolog isoform X2	14.1626	3.82401	2.41234e-183	1.01078e-181	Up Regulation	NC_051804.1	-	GO:0000981;GO:0003674;GO:0003676;GO:0003677;GO:0003700;GO:0005488;GO:0005575;GO:0005622;GO:0005623;GO:0005634;GO:0005654;GO:0005737;GO:0006355;GO:0006357;GO:0008150;GO:0009889;GO:0010468;GO:0010556;GO:0019219;GO:0019222;GO:0031323;GO:0031326;GO:0031974;GO:0031981;GO:0043226;GO:0043227;GO:0043229;GO:0043231;GO:0043233;GO:0044422;GO:0044424;GO:0044428;GO:0044446;GO:0044464;GO:0050789;GO:0050794;GO:…	101796801	Q8C4P0	-
BMX	BMX	cytoplasmic tyrosine-protein kinase BMX	14.1118	3.81883	7.40561e-11	2.33224e-10	Up Regulation	NC_051772.1	K08896	GO:0001726;GO:0001775;GO:0001865;GO:0002376;GO:0002520;GO:0002521;GO:0003674;GO:0003824;GO:0004672;GO:0004713;GO:0004715;GO:0005575;GO:0005622;GO:0005623;GO:0005634;GO:0005654;GO:0005737;GO:0005829;GO:0005886;GO:0006464;GO:0006468;GO:0006629;GO:0006644;GO:0006650;GO:0006661;GO:0006793;GO:0006796;GO:0006807;GO:0006950;GO:0006952;GO:0006955;GO:0007154;GO:0007165;GO:0007166;GO:0007167;GO:0007169;GO:…	101792881	P51813	-
NRG3	NRG3	pro-neuregulin-3, membrane-bound isoform isoform X4	0.0805782	-3.63347	1.87754e-17	7.74043e-17	Down Regulation	NC_051777.1	K05457	-	101802195	P56975	ko04012(ErbB signaling pathway)
LOC119715490	LOC119715490	LOW QUALITY PROTEIN: tyrosine-protein kinase JAK3-like	14.1066	3.8183	6.73449e-17	2.72296e-16	Up Regulation	NW_024010379.1	K11218	GO:0000003;GO:0000165;GO:0000902;GO:0000904;GO:0001654;GO:0001667;GO:0001672;GO:0001736;GO:0001738;GO:0001745;GO:0001751;GO:0001754;GO:0001775;GO:0001776;GO:0001817;GO:0001818;GO:0002009;GO:0002064;GO:0002065;GO:0002066;GO:0002164;GO:0002165;GO:0002252;GO:0002260;GO:0002262;GO:0002376;GO:0002520;GO:0002521;GO:0002682;GO:0002683;GO:0002684;GO:0002694;GO:0002695;GO:0002696;GO:0002697;GO:0002698;GO:…	119715490	P52333	ko04217(Necroptosis)
HPGDS	HPGDS	hematopoietic prostaglandin D synthase	14.0913	3.81673	1.64026e-65	1.92479e-64	Up Regulation	NC_051775.1	K00799	GO:0000287;GO:0001516;GO:0003674;GO:0003824;GO:0004364;GO:0004601;GO:0004602;GO:0004667;GO:0005488;GO:0005509;GO:0005515;GO:0005575;GO:0005622;GO:0005623;GO:0005737;GO:0006082;GO:0006518;GO:0006575;GO:0006629;GO:0006631;GO:0006633;GO:0006636;GO:0006690;GO:0006692;GO:0006693;GO:0006749;GO:0006790;GO:0006807;GO:0006950;GO:0006979;GO:0008150;GO:0008152;GO:0008285;GO:0008610;GO:0009058;GO:0009636;GO:…	101796320	O73888	ko00983(Drug metabolism - other enzymes);ko00982(Drug metabolism - cytochrome P450);ko00980(Metabolism of xenobiotics by cytochrome P450);ko00480(Glutathione metabolism)
SPTBN5	SPTBN5	spectrin beta chain, non-erythrocytic 5	0.0809873	-3.62616	0	0	Down Regulation	NC_051776.1	K06115	GO:0000003;GO:0000165;GO:0000902;GO:0000904;GO:0001750;GO:0002064;GO:0002065;GO:0002066;GO:0002119;GO:0002164;GO:0003006;GO:0003674;GO:0003779;GO:0005085;GO:0005088;GO:0005488;GO:0005515;GO:0005575;GO:0005622;GO:0005623;GO:0005634;GO:0005737;GO:0005829;GO:0005856;GO:0005886;GO:0005912;GO:0005929;GO:0005938;GO:0006464;GO:0006468;GO:0006793;GO:0006796;GO:0006807;GO:0006810;GO:0006888;GO:0006897;GO:…	101792597	Q9NRC6	-
ANO6	ANO6	anoctamin-6 isoform X2	0.0813145	-3.62034	1.80265e-22	8.74219e-22	Down Regulation	NC_051772.1	K19500	GO:0001501;GO:0001503;GO:0001775;GO:0002252;GO:0002263;GO:0002274;GO:0002275;GO:0002283;GO:0002366;GO:0002376;GO:0002407;GO:0002443;GO:0002444;GO:0002446;GO:0002526;GO:0002543;GO:0002682;GO:0002684;GO:0002685;GO:0002687;GO:0002688;GO:0002690;GO:0003674;GO:0005215;GO:0005216;GO:0005227;GO:0005229;GO:0005244;GO:0005247;GO:0005253;GO:0005254;GO:0005261;GO:0005319;GO:0005488;GO:0005515;GO:0005548;GO:…	101793189	Q4KMQ2	-
LOC101798073	LOC101798073	complement C4	0.0814333	-3.61824	1.08457e-23	5.4358e-23	Down Regulation	NC_051772.1	K03989	-	101798073	P08649	-
HRH1	HRH1	histamine H1 receptor	14.0892	3.81652	1.72744e-29	1.01237e-28	Up Regulation	NC_051784.1	K04149	GO:0000041;GO:0001505;GO:0003008;GO:0003013;GO:0003018;GO:0003674;GO:0004888;GO:0004930;GO:0004969;GO:0005215;GO:0005488;GO:0005575;GO:0005622;GO:0005623;GO:0005737;GO:0005829;GO:0005886;GO:0005887;GO:0006109;GO:0006810;GO:0006811;GO:0006812;GO:0006816;GO:0006828;GO:0006950;GO:0006952;GO:0006954;GO:0007154;GO:0007165;GO:0007186;GO:0007187;GO:0007199;GO:0007200;GO:0007267;GO:0007268;GO:0007610;GO:…	101794475	Q9N2B0	ko04080(Neuroactive ligand-receptor interaction);ko04020(Calcium signaling pathway)
LRRC3C	LRRC3C	leucine-rich repeat-containing protein 3C	0.0816398	-3.61458	0.0499964	0.079496	Down Regulation	NC_051799.1	-	-	101795500	Q96PB8	-
CCDC85A	CCDC85A	coiled-coil domain-containing protein 85A isoform X4	0.0818293	-3.61124	7.95911e-09	2.25745e-08	Down Regulation	NC_051774.1	-	-	101801575	Q96PX6	-
CA8	CA8	carbonic anhydrase-related protein isoform X1	14.0727	3.81482	5.48054e-07	1.39584e-06	Up Regulation	NC_051773.1	K01672	GO:0003674;GO:0003824;GO:0004089;GO:0005575;GO:0005622;GO:0005623;GO:0005737;GO:0007154;GO:0007165;GO:0008150;GO:0009987;GO:0016829;GO:0016835;GO:0016836;GO:0023052;GO:0035556;GO:0044424;GO:0044464;GO:0048015;GO:0048017;GO:0050789;GO:0050794;GO:0050896;GO:0051716;GO:0065007;	101796737	P35219	ko00910(Nitrogen metabolism)
PLEKHA6	PLEKHA6	pleckstrin homology domain-containing family A member 6 isoform X12	14.0102	3.8084	3.65758e-184	1.54538e-182	Up Regulation	NC_051798.1	K23797	-	101799891	Q7TQG1	-
GABRB3	GABRB3	LOW QUALITY PROTEIN: gamma-aminobutyric acid receptor subunit beta-3	13.9436	3.80154	3.84593e-12	1.2839e-11	Up Regulation	NC_051772.1	K05181	GO:0003008;GO:0003674;GO:0004888;GO:0004890;GO:0005215;GO:0005216;GO:0005230;GO:0005253;GO:0005254;GO:0005488;GO:0005515;GO:0005575;GO:0005623;GO:0005886;GO:0005887;GO:0006810;GO:0006811;GO:0006820;GO:0006821;GO:0007154;GO:0007165;GO:0007166;GO:0007186;GO:0007214;GO:0007267;GO:0007268;GO:0007275;GO:0007399;GO:0007423;GO:0007600;GO:0007605;GO:0008150;GO:0008509;GO:0009719;GO:0009987;GO:0010033;GO:…	101795544	P19019	ko04080(Neuroactive ligand-receptor interaction)
REEP6	REEP6	LOW QUALITY PROTEIN: receptor expression-enhancing protein 6	13.8728	3.79418	9.35263e-14	3.3373e-13	Up Regulation	NC_051800.1	K17279	GO:0001654;GO:0001917;GO:0003008;GO:0003407;GO:0005575;GO:0005622;GO:0005623;GO:0005737;GO:0005783;GO:0005789;GO:0007275;GO:0007423;GO:0007600;GO:0007601;GO:0008150;GO:0009314;GO:0009416;GO:0009581;GO:0009582;GO:0009583;GO:0009584;GO:0009605;GO:0009628;GO:0009653;GO:0009790;GO:0009887;GO:0010842;GO:0012505;GO:0016020;GO:0031984;GO:0032386;GO:0032501;GO:0032502;GO:0032879;GO:0042175;GO:0042995;GO:…	101801097	Q9JM62	-
LOC119714097	LOC119714097	LOW QUALITY PROTEIN: heat shock protein 30C-like	0.0820023	-3.60819	7.1701e-14	2.5682e-13	Down Regulation	NC_051799.1	-	-	119714097	P30218	-
TPM1	TPM1	tropomyosin alpha-1 chain isoform X4	0.082128	-3.60598	0	0	Down Regulation	NC_051782.1	K09290	-	101789686	-	ko04261(Adrenergic signaling in cardiomyocytes);ko04260(Cardiac muscle contraction)
LOC119718339	LOC119718339	protocadherin beta-4-like	0.0821339	-3.60588	8.96158e-40	6.69066e-39	Down Regulation	NC_051785.1	K16494	GO:0003674;GO:0005488;GO:0005509;GO:0005515;GO:0005575;GO:0005623;GO:0005886;GO:0005887;GO:0007154;GO:0007155;GO:0007156;GO:0007267;GO:0007268;GO:0007275;GO:0007399;GO:0007416;GO:0008037;GO:0008150;GO:0009987;GO:0009988;GO:0016020;GO:0016021;GO:0016043;GO:0016339;GO:0022607;GO:0022610;GO:0023052;GO:0031224;GO:0031226;GO:0032501;GO:0032502;GO:0042802;GO:0043167;GO:0043169;GO:0044085;GO:0044425;GO:…	119718339	Q9Y5E5	-
CCR9	CCR9	C-C chemokine receptor type 9	13.7595	3.78235	0.000374175	0.000771671	Up Regulation	NC_051773.1	K04184	GO:0001637;GO:0001653;GO:0001775;GO:0002304;GO:0002305;GO:0002376;GO:0002520;GO:0002521;GO:0003674;GO:0004888;GO:0004896;GO:0004930;GO:0004950;GO:0005575;GO:0005623;GO:0005886;GO:0005887;GO:0006873;GO:0006874;GO:0006875;GO:0006935;GO:0006950;GO:0006952;GO:0006955;GO:0006968;GO:0007154;GO:0007165;GO:0007166;GO:0007186;GO:0007204;GO:0007275;GO:0008150;GO:0008528;GO:0009605;GO:0009986;GO:0009987;GO:…	101802610	P51686	ko04672(Intestinal immune network for IgA production);ko04060(Cytokine-cytokine receptor interaction)
LAYN	LAYN	layilin isoform X3	13.7475	3.78109	8.55981e-15	3.19772e-14	Up Regulation	NC_051796.1	K10077	GO:0001726;GO:0003674;GO:0005488;GO:0005539;GO:0005540;GO:0005575;GO:0005623;GO:0009986;GO:0031252;GO:0031406;GO:0036094;GO:0042995;GO:0043167;GO:0043168;GO:0043177;GO:0044464;GO:0097367;GO:0120025;	119712967	Q9Z209	-
LOC119713830	LOC119713830	Fc receptor-like protein 4 isoform X21	0.082583	-3.59801	0.000176135	0.000373821	Down Regulation	NC_051797.1	K06727	GO:0001932;GO:0001934;GO:0002637;GO:0002638;GO:0002682;GO:0002683;GO:0002684;GO:0002694;GO:0002696;GO:0002697;GO:0002698;GO:0002700;GO:0002701;GO:0003674;GO:0005488;GO:0005515;GO:0005575;GO:0005623;GO:0005886;GO:0008150;GO:0008284;GO:0009893;GO:0009966;GO:0009967;GO:0009968;GO:0009986;GO:0010522;GO:0010523;GO:0010562;GO:0010604;GO:0010646;GO:0010647;GO:0010648;GO:0010921;GO:0010922;GO:0010959;GO:…	119713830	Q96P31	-
VTN	VTN	vitronectin	13.742	3.78052	2.29078e-23	1.13869e-22	Up Regulation	NC_051791.1	K06251	GO:0001704;GO:0001706;GO:0001889;GO:0001932;GO:0001934;GO:0002376;GO:0002673;GO:0002682;GO:0002697;GO:0002920;GO:0003674;GO:0005102;GO:0005178;GO:0005488;GO:0005515;GO:0005518;GO:0005539;GO:0005575;GO:0005576;GO:0005604;GO:0005615;GO:0005622;GO:0005623;GO:0005737;GO:0005783;GO:0005788;GO:0005791;GO:0005794;GO:0005796;GO:0005886;GO:0006928;GO:0006955;GO:0007155;GO:0007160;GO:0007275;GO:0007369;GO:…	101797180	P04004	ko04512(ECM-receptor interaction);ko04510(Focal adhesion)
LOC101803817	LOC101803817	interleukin-8	0.0826324	-3.59715	4.59157e-27	2.52278e-26	Down Regulation	NC_051775.1	K10030	GO:0001664;GO:0001775;GO:0001906;GO:0001910;GO:0001912;GO:0001975;GO:0002028;GO:0002237;GO:0002252;GO:0002263;GO:0002274;GO:0002275;GO:0002283;GO:0002366;GO:0002376;GO:0002443;GO:0002444;GO:0002446;GO:0002526;GO:0002682;GO:0002684;GO:0002685;GO:0002687;GO:0002688;GO:0002690;GO:0002697;GO:0002699;GO:0002703;GO:0002705;GO:0002831;GO:0002833;GO:0002886;GO:0002888;GO:0003674;GO:0005102;GO:0005125;GO:…	101803817	P08317	ko05164(Influenza A);ko05132(Salmonella infection);ko04622(RIG-I-like receptor signaling pathway);ko04621(NOD-like receptor signaling pathway);ko04620(Toll-like receptor signaling pathway);ko04218(Cellular senescence);ko04060(Cytokine-cytokine receptor interaction)
RNF32	RNF32	RING finger protein 32	13.7027	3.77639	0.000548129	0.0011108	Up Regulation	NC_051773.1	-	GO:0005575;GO:0005622;GO:0005623;GO:0005737;GO:0005768;GO:0012505;GO:0016234;GO:0016235;GO:0031410;GO:0031982;GO:0043226;GO:0043227;GO:0043229;GO:0044424;GO:0044444;GO:0044464;GO:0097708;	101804952	Q9JIT1	-
WDR27	WDR27	WD repeat-containing protein 27	0.0831043	-3.58893	0.00256656	0.00487161	Down Regulation	NC_051774.1	-	GO:0005575;GO:0005622;GO:0005623;GO:0005634;GO:0005654;GO:0031974;GO:0031981;GO:0043226;GO:0043227;GO:0043229;GO:0043231;GO:0043233;GO:0044422;GO:0044424;GO:0044428;GO:0044446;GO:0044464;GO:0070013;	101803312	A2RRH5	-
GJD4	GJD4	gap junction delta-4 protein	13.6666	3.77258	0.000391119	0.000804798	Up Regulation	NC_051773.1	K07630	GO:0005575;GO:0005623;GO:0005886;GO:0008150;GO:0014717;GO:0016020;GO:0032101;GO:0040008;GO:0043416;GO:0044464;GO:0048583;GO:0048638;GO:0050789;GO:0050793;GO:0050794;GO:0050865;GO:0051239;GO:0061041;GO:0065007;GO:0071944;GO:0080134;GO:1903034;GO:2000026;	101792688	Q9N0B3	-
LOC119717855	LOC119717855	relaxin receptor 1-like isoform X4	13.6644	3.77235	2.01751e-49	1.82955e-48	Up Regulation	NC_051781.1	K04307	GO:0001653;GO:0003674;GO:0004888;GO:0004930;GO:0005488;GO:0005515;GO:0005520;GO:0005575;GO:0005623;GO:0005886;GO:0005887;GO:0007154;GO:0007165;GO:0007186;GO:0007187;GO:0007188;GO:0007189;GO:0007190;GO:0007218;GO:0008150;GO:0008188;GO:0008528;GO:0009719;GO:0009725;GO:0009755;GO:0009987;GO:0010033;GO:0016020;GO:0016021;GO:0016500;GO:0019838;GO:0019932;GO:0019933;GO:0019935;GO:0023052;GO:0031224;GO:…	119717855	Q5XM32	ko04080(Neuroactive ligand-receptor interaction)
PLEKHG7	PLEKHG7	LOW QUALITY PROTEIN: pleckstrin homology domain-containing family G member 7	0.0834124	-3.58359	0.0340507	0.0557716	Down Regulation	NC_051772.1	-	-	101802158	Q6ZR37	-
SOCS2	SOCS2	LOW QUALITY PROTEIN: suppressor of cytokine signaling 2	0.0835691	-3.58089	1.37452e-253	9.62544e-252	Down Regulation	NC_051772.1	K04695	GO:0001558;GO:0001932;GO:0001933;GO:0003674;GO:0004857;GO:0004860;GO:0005070;GO:0005102;GO:0005126;GO:0005131;GO:0005159;GO:0005488;GO:0005515;GO:0005575;GO:0005622;GO:0005623;GO:0005737;GO:0005829;GO:0006464;GO:0006469;GO:0006807;GO:0006810;GO:0007154;GO:0007165;GO:0007166;GO:0007167;GO:0007169;GO:0007259;GO:0007275;GO:0007399;GO:0007568;GO:0007589;GO:0007595;GO:0008150;GO:0008152;GO:0008269;GO:…	101790013	O14508	ko04910(Insulin signaling pathway)
LOC119716310	LOC119716310	collagen alpha-1(I) chain-like	13.5725	3.76261	0.0195263	0.033171	Up Regulation	NC_051774.1	-	-	119716310	-	-
SERPINB5	SERPINB5	serpin B5 isoform X2	0.0837073	-3.5785	0.000147428	0.000314927	Down Regulation	NC_051773.1	K10139	GO:0000003;GO:0001655;GO:0002009;GO:0003006;GO:0003674;GO:0004857;GO:0004866;GO:0004867;GO:0005575;GO:0005576;GO:0005615;GO:0005622;GO:0005623;GO:0005737;GO:0007275;GO:0008150;GO:0009653;GO:0009887;GO:0009888;GO:0009892;GO:0009987;GO:0010466;GO:0010605;GO:0010951;GO:0016043;GO:0019222;GO:0022414;GO:0022612;GO:0030162;GO:0030198;GO:0030234;GO:0030414;GO:0030850;GO:0031323;GO:0031324;GO:0032268;GO:…	101802688	P70124	ko04115(p53 signaling pathway)
LOC101804044	LOC101804044	uncharacterized protein LOC101804044	0.0838587	-3.5759	4.04474e-26	2.16492e-25	Down Regulation	NC_051796.1	-	-	101804044	-	-
SLC35D3	SLC35D3	solute carrier family 35 member D3	0.0838961	-3.57525	0.0490687	0.0781524	Down Regulation	NC_051774.1	K15281	GO:0003674;GO:0005215;GO:0005338;GO:0005575;GO:0005622;GO:0005623;GO:0005737;GO:0005768;GO:0005769;GO:0005783;GO:0006810;GO:0008150;GO:0008643;GO:0012505;GO:0015165;GO:0015780;GO:0015931;GO:0015932;GO:0022857;GO:0031410;GO:0031982;GO:0032386;GO:0032388;GO:0032501;GO:0032879;GO:0032880;GO:0033157;GO:0034219;GO:0042592;GO:0043226;GO:0043227;GO:0043229;GO:0043231;GO:0044424;GO:0044444;GO:0044464;GO:…	101799488	Q5M8T2	-
LOC101794244	LOC101794244	neuropeptide Y receptor type 6	13.5714	3.7625	5.22389e-06	1.24064e-05	Up Regulation	NC_051785.1	K04208	GO:0001601;GO:0001602;GO:0001653;GO:0003008;GO:0003013;GO:0003674;GO:0004888;GO:0004930;GO:0004983;GO:0004995;GO:0005575;GO:0005623;GO:0005886;GO:0005887;GO:0006937;GO:0007154;GO:0007165;GO:0007186;GO:0007194;GO:0007217;GO:0007218;GO:0007267;GO:0007268;GO:0007610;GO:0007631;GO:0007635;GO:0008015;GO:0008150;GO:0008188;GO:0008528;GO:0009987;GO:0016020;GO:0016021;GO:0023052;GO:0030536;GO:0030537;GO:…	101794244	P79217	ko04080(Neuroactive ligand-receptor interaction)
GTSF1	GTSF1	gametocyte-specific factor 1 isoform X1	13.4778	3.75252	1.53026e-10	4.75389e-10	Up Regulation	NC_051799.1	-	GO:0000003;GO:0003006;GO:0005575;GO:0005622;GO:0005623;GO:0005634;GO:0005737;GO:0006355;GO:0007276;GO:0007281;GO:0007292;GO:0008150;GO:0009889;GO:0009890;GO:0009892;GO:0009987;GO:0010468;GO:0010556;GO:0010558;GO:0010605;GO:0010629;GO:0016458;GO:0019219;GO:0019222;GO:0019953;GO:0022412;GO:0022414;GO:0030154;GO:0031047;GO:0031323;GO:0031324;GO:0031326;GO:0031327;GO:0032501;GO:0032502;GO:0032504;GO:…	101804585	Q8WW33	-
LOC113839972	LOC113839972	LOW QUALITY PROTEIN: keratin, type II cytoskeletal 4-like	0.0840186	-3.57315	0.0343391	0.0561954	Down Regulation	NW_024009684.1	K07605	-	113839972	Q86Y46	-
IRF4	IRF4	LOW QUALITY PROTEIN: interferon regulatory factor 4	13.4304	3.74743	3.97276e-15	1.50192e-14	Up Regulation	NC_051773.1	K09445	GO:0000228;GO:0000785;GO:0000786;GO:0000788;GO:0000790;GO:0000976;GO:0000977;GO:0000978;GO:0000981;GO:0000982;GO:0000987;GO:0001012;GO:0001067;GO:0001077;GO:0001228;GO:0001562;GO:0001773;GO:0001775;GO:0001817;GO:0001819;GO:0002250;GO:0002252;GO:0002263;GO:0002274;GO:0002285;GO:0002286;GO:0002287;GO:0002292;GO:0002293;GO:0002294;GO:0002295;GO:0002360;GO:0002363;GO:0002366;GO:0002376;GO:0002460;GO:…	101800773	Q64287	-
ADAMTSL1	ADAMTSL1	ADAMTS-like protein 1 isoform X4	13.3969	3.74383	2.03756e-250	1.40731e-248	Up Regulation	NC_051804.1	K24429	GO:0000902;GO:0000904;GO:0003674;GO:0005102;GO:0005488;GO:0005515;GO:0005575;GO:0005576;GO:0005615;GO:0005622;GO:0005623;GO:0005737;GO:0005783;GO:0005788;GO:0006928;GO:0006935;GO:0007275;GO:0007399;GO:0007409;GO:0007411;GO:0007417;GO:0007419;GO:0008150;GO:0009605;GO:0009653;GO:0009987;GO:0012505;GO:0016043;GO:0022008;GO:0030030;GO:0030154;GO:0030182;GO:0031175;GO:0031974;GO:0032501;GO:0032502;GO:…	101802021	Q8N6G6	-
SYNPO2	SYNPO2	synaptopodin-2 isoform X2	13.3937	3.74349	4.47385e-55	4.455e-54	Up Regulation	NC_051775.1	K24066	GO:0000045;GO:0001725;GO:0001932;GO:0003674;GO:0003779;GO:0005488;GO:0005515;GO:0005575;GO:0005622;GO:0005623;GO:0005634;GO:0005737;GO:0005829;GO:0005856;GO:0005912;GO:0005924;GO:0005925;GO:0006914;GO:0006996;GO:0007033;GO:0008092;GO:0008150;GO:0008152;GO:0009056;GO:0009987;GO:0010638;GO:0015629;GO:0016043;GO:0016236;GO:0019220;GO:0019222;GO:0022607;GO:0030016;GO:0030017;GO:0030018;GO:0030054;GO:…	101793076	Q9UMS6	-
ABCB1	ABCB1	ATP-dependent translocase ABCB1 isoform X3	13.3511	3.73888	1.92291e-08	5.34274e-08	Up Regulation	NC_051773.1	-	GO:0000003;GO:0000086;GO:0000139;GO:0000166;GO:0000278;GO:0001101;GO:0001666;GO:0001885;GO:0001890;GO:0002064;GO:0002237;GO:0003006;GO:0003008;GO:0003158;GO:0003674;GO:0003824;GO:0004012;GO:0005215;GO:0005319;GO:0005488;GO:0005524;GO:0005548;GO:0005575;GO:0005622;GO:0005623;GO:0005634;GO:0005654;GO:0005737;GO:0005794;GO:0005829;GO:0005856;GO:0005886;GO:0005887;GO:0005903;GO:0005911;GO:0005912;GO:…	101794243	P21440	-
PODN	PODN	podocan isoform X2	13.3108	3.73452	1.22325e-92	2.13659e-91	Up Regulation	NC_051779.1	K25037	GO:0001932;GO:0001933;GO:0003674;GO:0004857;GO:0004860;GO:0005488;GO:0005518;GO:0005575;GO:0005576;GO:0005615;GO:0005622;GO:0005623;GO:0005737;GO:0006469;GO:0007154;GO:0007165;GO:0007166;GO:0008150;GO:0008285;GO:0009892;GO:0009966;GO:0009968;GO:0009987;GO:0010033;GO:0010563;GO:0010605;GO:0010646;GO:0010648;GO:0019207;GO:0019210;GO:0019220;GO:0019221;GO:0019222;GO:0019887;GO:0023051;GO:0023052;GO:…	101804115	Q7Z5L7	-
RTN4RL2	RTN4RL2	reticulon-4 receptor-like 2	0.0842471	-3.56923	0.034448	0.0563674	Down Regulation	NC_051776.1	K16661	GO:0001932;GO:0001933;GO:0003674;GO:0004857;GO:0004860;GO:0005575;GO:0005576;GO:0005622;GO:0005623;GO:0005737;GO:0005886;GO:0006469;GO:0006950;GO:0007154;GO:0007165;GO:0007166;GO:0007275;GO:0007399;GO:0007417;GO:0007420;GO:0008150;GO:0009611;GO:0009892;GO:0009897;GO:0009966;GO:0009968;GO:0009986;GO:0009987;GO:0010033;GO:0010563;GO:0010605;GO:0010646;GO:0010648;GO:0010721;GO:0010975;GO:0010977;GO:…	119717185	Q86UN3	-
TRPC6	TRPC6	short transient receptor potential channel 6 isoform X2	13.3062	3.73402	6.66245e-35	4.46505e-34	Up Regulation	NC_051772.1	K04969	GO:0000003;GO:0000041;GO:0000302;GO:0001775;GO:0001932;GO:0001934;GO:0003674;GO:0003779;GO:0005215;GO:0005216;GO:0005261;GO:0005262;GO:0005488;GO:0005515;GO:0005575;GO:0005622;GO:0005623;GO:0005737;GO:0005886;GO:0005887;GO:0005911;GO:0006810;GO:0006811;GO:0006812;GO:0006816;GO:0006828;GO:0006873;GO:0006874;GO:0006875;GO:0006950;GO:0006979;GO:0007204;GO:0007275;GO:0007338;GO:0007399;GO:0007596;GO:…	101792490	Q9MYW0	-
ATOH8	ATOH8	protein atonal homolog 8	0.0845466	-3.56411	7.12621e-41	5.44399e-40	Down Regulation	NC_051775.1	K09084	GO:0000122;GO:0000976;GO:0000977;GO:0000978;GO:0000981;GO:0000987;GO:0001012;GO:0001067;GO:0001704;GO:0001936;GO:0001937;GO:0001947;GO:0002009;GO:0002165;GO:0003002;GO:0003007;GO:0003143;GO:0003674;GO:0003676;GO:0003677;GO:0003690;GO:0003700;GO:0005488;GO:0005515;GO:0005575;GO:0005622;GO:0005623;GO:0005634;GO:0005654;GO:0005737;GO:0006355;GO:0006357;GO:0007154;GO:0007165;GO:0007166;GO:0007167;GO:…	101803490	Q96SQ7	-
MYOT	MYOT	myotilin isoform X4	13.2732	3.73044	7.46407e-20	3.34028e-19	Up Regulation	NC_051785.1	K19875	GO:0003008;GO:0003012;GO:0003674;GO:0005198;GO:0005488;GO:0005515;GO:0005575;GO:0005622;GO:0005623;GO:0005737;GO:0005856;GO:0006936;GO:0008092;GO:0008150;GO:0008307;GO:0015629;GO:0030016;GO:0030017;GO:0030018;GO:0031674;GO:0032501;GO:0042805;GO:0043226;GO:0043228;GO:0043229;GO:0043232;GO:0043292;GO:0044422;GO:0044424;GO:0044444;GO:0044449;GO:0044464;GO:0051393;GO:0099080;GO:0099081;GO:0099512;	101795165	Q9JIF9	-
LOC119714503	LOC119714503	tyrosine-protein kinase SYK	13.1915	3.72153	1.08954e-12	3.72355e-12	Up Regulation	NC_051804.1	K05855	GO:0000165;GO:0000166;GO:0000187;GO:0000302;GO:0001568;GO:0001775;GO:0001784;GO:0001817;GO:0001819;GO:0001820;GO:0001932;GO:0001934;GO:0001944;GO:0001945;GO:0001959;GO:0002090;GO:0002092;GO:0002218;GO:0002220;GO:0002223;GO:0002238;GO:0002250;GO:0002252;GO:0002253;GO:0002263;GO:0002274;GO:0002275;GO:0002281;GO:0002283;GO:0002351;GO:0002366;GO:0002376;GO:0002429;GO:0002431;GO:0002433;GO:0002442;GO:…	119714503	F1N9Y5	ko05168(Herpes simplex virus 1 infection);ko04625(C-type lectin receptor signaling pathway)
DHX58	DHX58	LOW QUALITY PROTEIN: probable ATP-dependent RNA helicase DHX58	13.1846	3.72078	4.03924e-74	5.37831e-73	Up Regulation	NC_051799.1	K12649	GO:0001817;GO:0001818;GO:0001819;GO:0002682;GO:0002683;GO:0002684;GO:0002697;GO:0002698;GO:0002699;GO:0002831;GO:0002832;GO:0002833;GO:0003674;GO:0003676;GO:0003723;GO:0003725;GO:0003727;GO:0005488;GO:0005575;GO:0005622;GO:0005623;GO:0005737;GO:0008150;GO:0008270;GO:0009605;GO:0009607;GO:0009615;GO:0009617;GO:0009966;GO:0009967;GO:0009968;GO:0010646;GO:0010647;GO:0010648;GO:0023051;GO:0023056;GO:…	101792382	Q96C10	ko04622(RIG-I-like receptor signaling pathway)
LOC101792586	LOC101792586	uncharacterized protein LOC101792586 isoform X3	13.1413	3.71604	0.0257974	0.0430554	Up Regulation	NC_051774.1	-	-	101792586	-	-
C5H11orf96	C5H11orf96	uncharacterized protein C11orf96 homolog	13.1165	3.71332	2.83641e-27	1.56811e-26	Up Regulation	NC_051776.1	-	-	113843873	Q7Z7L8	-
LOC101789456	LOC101789456	melanocortin-2 receptor accessory protein isoform X1	13.0606	3.70715	4.22332e-07	1.0833e-06	Up Regulation	NC_051772.1	K22398	GO:0001664;GO:0003674;GO:0005102;GO:0005488;GO:0005515;GO:0005575;GO:0005622;GO:0005623;GO:0005737;GO:0005783;GO:0005886;GO:0008104;GO:0008150;GO:0008277;GO:0009966;GO:0009967;GO:0009968;GO:0009987;GO:0010646;GO:0010647;GO:0010648;GO:0012505;GO:0016020;GO:0023051;GO:0023056;GO:0023057;GO:0030154;GO:0031779;GO:0031780;GO:0031781;GO:0031782;GO:0031783;GO:0032502;GO:0032879;GO:0032880;GO:0033036;GO:…	101789456	Q68UT4	-
SEMA3C	SEMA3C	semaphorin-3C	0.0850812	-3.55502	0	0	Down Regulation	NC_051772.1	K06840	GO:0000902;GO:0000904;GO:0001568;GO:0001667;GO:0001755;GO:0001756;GO:0001763;GO:0001944;GO:0001974;GO:0002009;GO:0002376;GO:0003002;GO:0003007;GO:0003148;GO:0003151;GO:0003205;GO:0003206;GO:0003208;GO:0003215;GO:0003231;GO:0003279;GO:0003350;GO:0003674;GO:0005102;GO:0005488;GO:0005515;GO:0005575;GO:0005576;GO:0005615;GO:0006928;GO:0006935;GO:0006955;GO:0007154;GO:0007165;GO:0007166;GO:0007275;GO:…	101796296	O42236	-
DSE	DSE	dermatan-sulfate epimerase isoform X3	0.0852752	-3.55173	3.76153e-79	5.44989e-78	Down Regulation	NC_051774.1	K01794	GO:0000139;GO:0003674;GO:0003824;GO:0005575;GO:0005622;GO:0005623;GO:0005634;GO:0005654;GO:0005737;GO:0005783;GO:0005794;GO:0005829;GO:0006022;GO:0006023;GO:0006024;GO:0006029;GO:0006082;GO:0006790;GO:0006807;GO:0008150;GO:0008152;GO:0009058;GO:0009059;GO:0009100;GO:0009101;GO:0009987;GO:0012505;GO:0016020;GO:0016053;GO:0016853;GO:0016854;GO:0016857;GO:0017144;GO:0019538;GO:0019752;GO:0030166;GO:…	101802820	P0C2H4	ko00532(Glycosaminoglycan biosynthesis - chondroitin sulfate / dermatan sulfate)
LOC101804534	LOC101804534	aminopeptidase N	0.0862689	-3.53502	1.88184e-06	4.62389e-06	Down Regulation	NC_051782.1	K11140	GO:0001775;GO:0002252;GO:0002263;GO:0002274;GO:0002275;GO:0002283;GO:0002366;GO:0002376;GO:0002443;GO:0002444;GO:0002446;GO:0003008;GO:0003013;GO:0003674;GO:0003824;GO:0004177;GO:0005488;GO:0005575;GO:0005576;GO:0005615;GO:0005622;GO:0005623;GO:0005737;GO:0005793;GO:0005886;GO:0006508;GO:0006518;GO:0006725;GO:0006807;GO:0006810;GO:0006887;GO:0006955;GO:0007154;GO:0007165;GO:0007267;GO:0008015;GO:…	101804534	O57579	ko00480(Glutathione metabolism)
AZIN2	AZIN2	LOW QUALITY PROTEIN: antizyme inhibitor 2	12.8776	3.6868	0.000305483	0.000634804	Up Regulation	NC_051795.1	K01581	GO:0000003;GO:0003674;GO:0003824;GO:0005215;GO:0005575;GO:0005622;GO:0005623;GO:0005634;GO:0005737;GO:0005739;GO:0005793;GO:0005794;GO:0005801;GO:0005802;GO:0005829;GO:0006082;GO:0006520;GO:0006576;GO:0006591;GO:0006595;GO:0006596;GO:0006807;GO:0006810;GO:0006811;GO:0006812;GO:0007276;GO:0007283;GO:0008047;GO:0008150;GO:0008152;GO:0008324;GO:0008519;GO:0008792;GO:0009058;GO:0009308;GO:0009309;GO:…	101804545	Q96A70	ko00480(Glutathione metabolism);ko00330(Arginine and proline metabolism)
ITGB3	ITGB3	LOW QUALITY PROTEIN: integrin beta-3	0.0868445	-3.52542	2.01451e-10	6.21613e-10	Down Regulation	NC_051799.1	K06493	GO:0000003;GO:0000902;GO:0000904;GO:0001525;GO:0001568;GO:0001667;GO:0001700;GO:0001703;GO:0001704;GO:0001707;GO:0001708;GO:0001726;GO:0001775;GO:0001894;GO:0001932;GO:0001934;GO:0001936;GO:0001938;GO:0001944;GO:0001952;GO:0001954;GO:0001968;GO:0002009;GO:0002011;GO:0002020;GO:0002064;GO:0002065;GO:0002066;GO:0002119;GO:0002164;GO:0002165;GO:0002376;GO:0002520;GO:0002576;GO:0002682;GO:0002684;GO:…	101803666	P05106	ko05168(Herpes simplex virus 1 infection);ko04810(Regulation of actin cytoskeleton);ko04512(ECM-receptor interaction);ko04510(Focal adhesion);ko04145(Phagosome)
LOC119712971	LOC119712971	C-factor-like	12.8589	3.68469	0.0260758	0.0434961	Up Regulation	NC_051783.1	-	-	119712971	P21158	-
LOC101795602	LOC101795602	tubulin alpha-3 chain isoform X2	12.8237	3.68074	1.12456e-67	1.35539e-66	Up Regulation	NC_051780.1	K07374	GO:0005575;GO:0005622;GO:0005623;GO:0005815;GO:0005856;GO:0005874;GO:0005929;GO:0015630;GO:0036064;GO:0042995;GO:0043226;GO:0043228;GO:0043229;GO:0043232;GO:0044422;GO:0044424;GO:0044430;GO:0044441;GO:0044446;GO:0044463;GO:0044464;GO:0099080;GO:0099081;GO:0099512;GO:0099513;GO:0120025;GO:0120038;	101795602	P0DPH7	ko05132(Salmonella infection);ko04540(Gap junction);ko04530(Tight junction);ko04210(Apoptosis);ko04145(Phagosome)
SLC26A4	SLC26A4	pendrin isoform X2	12.7267	3.66978	1.43263e-49	1.30385e-48	Up Regulation	NC_051772.1	K14702	GO:0003008;GO:0003674;GO:0005215;GO:0005216;GO:0005253;GO:0005254;GO:0005310;GO:0005342;GO:0005452;GO:0005575;GO:0005576;GO:0005615;GO:0005623;GO:0005886;GO:0005887;GO:0005903;GO:0006810;GO:0006811;GO:0006812;GO:0006816;GO:0006820;GO:0006821;GO:0006835;GO:0006855;GO:0006873;GO:0006885;GO:0007275;GO:0007600;GO:0007605;GO:0008028;GO:0008150;GO:0008272;GO:0008324;GO:0008509;GO:0008514;GO:0009653;GO:…	101798169	O43511	-
CDH23	CDH23	cadherin-23 isoform X12	0.087026	-3.52241	0.00173928	0.00336123	Down Regulation	NC_051777.1	K06813	GO:0000902;GO:0000904;GO:0001894;GO:0001895;GO:0001917;GO:0002064;GO:0002065;GO:0002066;GO:0002093;GO:0003008;GO:0003674;GO:0005488;GO:0005509;GO:0005515;GO:0005575;GO:0005622;GO:0005623;GO:0005813;GO:0005815;GO:0005856;GO:0005886;GO:0005887;GO:0005929;GO:0006810;GO:0006811;GO:0006812;GO:0006816;GO:0006873;GO:0006874;GO:0006875;GO:0007155;GO:0007275;GO:0007399;GO:0007423;GO:0007424;GO:0007600;GO:…	101799946	Q9H251	-
LOC119718225	LOC119718225	guanylate-binding protein 1-like	12.647	3.66072	7.58519e-55	7.49893e-54	Up Regulation	NC_051784.1	K20899	GO:0000166;GO:0001562;GO:0001816;GO:0001817;GO:0001818;GO:0001819;GO:0001882;GO:0001883;GO:0001932;GO:0001933;GO:0002237;GO:0002376;GO:0002682;GO:0002683;GO:0002684;GO:0002790;GO:0002791;GO:0002792;GO:0003674;GO:0003779;GO:0003824;GO:0003924;GO:0005488;GO:0005515;GO:0005525;GO:0005575;GO:0005576;GO:0005622;GO:0005623;GO:0005634;GO:0005654;GO:0005737;GO:0005794;GO:0005829;GO:0005856;GO:0006810;GO:…	119718225	Q5D1D6	ko04621(NOD-like receptor signaling pathway)
LOC101797616	LOC101797616	receptor-interacting serine/threonine-protein kinase 2 isoform X3	12.6127	3.6568	1.64939e-75	2.25372e-74	Up Regulation	NC_051783.1	K08846	-	101797616	Q3SZJ2	ko05132(Salmonella infection);ko04621(NOD-like receptor signaling pathway)
ALAS1	ALAS1	5-aminolevulinate synthase, nonspecific, mitochondrial	12.6026	3.65565	0	0	Up Regulation	NC_051784.1	K00643	GO:0001666;GO:0003674;GO:0003824;GO:0003870;GO:0005488;GO:0005515;GO:0005575;GO:0005622;GO:0005623;GO:0005634;GO:0005654;GO:0005737;GO:0005739;GO:0005759;GO:0005829;GO:0006725;GO:0006778;GO:0006779;GO:0006783;GO:0006807;GO:0006950;GO:0006996;GO:0007005;GO:0007275;GO:0008150;GO:0008152;GO:0009058;GO:0009605;GO:0009628;GO:0009635;GO:0009636;GO:0009719;GO:0009725;GO:0009987;GO:0009991;GO:0010033;GO:…	101793120	P07997	ko00860(Porphyrin metabolism);ko00260(Glycine, serine and threonine metabolism)
ITK	ITK	LOW QUALITY PROTEIN: tyrosine-protein kinase ITK/TSK	0.0876772	-3.51166	0.000142361	0.000304447	Down Regulation	NC_051785.1	K07363	GO:0001775;GO:0001816;GO:0001865;GO:0002250;GO:0002253;GO:0002376;GO:0002429;GO:0002520;GO:0002521;GO:0002682;GO:0002684;GO:0002757;GO:0002764;GO:0002768;GO:0003674;GO:0003824;GO:0004672;GO:0004713;GO:0004715;GO:0005575;GO:0005622;GO:0005623;GO:0005634;GO:0005737;GO:0005829;GO:0005886;GO:0005911;GO:0006464;GO:0006468;GO:0006793;GO:0006796;GO:0006807;GO:0006950;GO:0006952;GO:0006955;GO:0006968;GO:…	101801229	Q08881	-
MYO6	MYO6	LOW QUALITY PROTEIN: unconventional myosin-VI	12.5052	3.64445	0	0	Up Regulation	NC_051774.1	K10358	GO:0000003;GO:0000139;GO:0000146;GO:0000166;GO:0000226;GO:0000278;GO:0000323;GO:0000428;GO:0001667;GO:0001700;GO:0001709;GO:0001726;GO:0002009;GO:0002064;GO:0002065;GO:0002066;GO:0002164;GO:0002165;GO:0002168;GO:0003006;GO:0003008;GO:0003674;GO:0003774;GO:0003779;GO:0003824;GO:0005488;GO:0005515;GO:0005516;GO:0005575;GO:0005576;GO:0005622;GO:0005623;GO:0005634;GO:0005635;GO:0005654;GO:0005737;GO:…	101791453	Q9I8D1	ko05132(Salmonella infection)
LOC113841470	LOC113841470	LOW QUALITY PROTEIN: filamin-C-like	0.0883132	-3.50123	9.97882e-45	8.28428e-44	Down Regulation	NW_024010037.1	K04437	GO:0000003;GO:0000902;GO:0000904;GO:0003006;GO:0003674;GO:0003779;GO:0005488;GO:0005515;GO:0005575;GO:0005622;GO:0005623;GO:0005737;GO:0005829;GO:0005856;GO:0005884;GO:0005886;GO:0006928;GO:0006935;GO:0006996;GO:0007010;GO:0007015;GO:0007154;GO:0007165;GO:0007166;GO:0007275;GO:0007399;GO:0007409;GO:0007411;GO:0007413;GO:0008037;GO:0008038;GO:0008092;GO:0008150;GO:0009605;GO:0009653;GO:0009887;GO:…	113841470	Q8VHX6	ko05132(Salmonella infection);ko04510(Focal adhesion);ko04010(MAPK signaling pathway)
ZNF488	ZNF488	zinc finger protein 488	0.0900364	-3.47335	0.0483981	0.0771819	Down Regulation	NC_051777.1	K20797	GO:0005575;GO:0005622;GO:0005623;GO:0005634;GO:0006355;GO:0007275;GO:0007399;GO:0007417;GO:0008150;GO:0009889;GO:0009890;GO:0009892;GO:0009987;GO:0010001;GO:0010468;GO:0010556;GO:0010558;GO:0010605;GO:0010629;GO:0010720;GO:0014003;GO:0014013;GO:0014015;GO:0019219;GO:0019222;GO:0021782;GO:0022008;GO:0030154;GO:0031323;GO:0031324;GO:0031326;GO:0031327;GO:0032501;GO:0032502;GO:0042063;GO:0043226;GO:…	101794433	Q96MN9	-
SPRY3	SPRY3	protein sprouty homolog 3	0.0900375	-3.47333	8.63038e-09	2.44417e-08	Down Regulation	NC_051781.1	K17384	GO:0005575;GO:0005622;GO:0005623;GO:0005737;GO:0007275;GO:0008150;GO:0016020;GO:0032501;GO:0032502;GO:0044424;GO:0044464;GO:0048856;	101804865	O43610	-
ANTXR1	ANTXR1	anthrax toxin receptor 1 isoform X4	12.4462	3.63763	0	0	Up Regulation	NC_051794.1	K20909	-	119713477	Q9H6X2	ko04621(NOD-like receptor signaling pathway)
TMEM61	TMEM61	transmembrane protein 61	0.0903796	-3.46786	1.23681e-08	3.47731e-08	Down Regulation	NC_051779.1	-	-	119717641	Q8N0U2	-
ANO2	ANO2	anoctamin-2	12.4183	3.6344	0.00654467	0.011877	Up Regulation	NC_051772.1	K19497	GO:0003008;GO:0003674;GO:0005215;GO:0005216;GO:0005229;GO:0005244;GO:0005247;GO:0005253;GO:0005254;GO:0005488;GO:0005515;GO:0005575;GO:0005622;GO:0005623;GO:0005634;GO:0005654;GO:0005886;GO:0005929;GO:0006810;GO:0006811;GO:0006820;GO:0006821;GO:0006950;GO:0006952;GO:0007600;GO:0008150;GO:0008308;GO:0008509;GO:0009266;GO:0009581;GO:0009582;GO:0009605;GO:0009607;GO:0009617;GO:0009628;GO:0015075;GO:…	101792947	Q8CFW1	-
CWH43	CWH43	LOW QUALITY PROTEIN: PGAP2-interacting protein	12.3098	3.62173	3.55816e-51	3.32021e-50	Up Regulation	NC_051775.1	-	-	101790269	Q9H720	-
DEUP1	DEUP1	deuterosome assembly protein 1	12.2725	3.61735	2.95588e-08	8.12034e-08	Up Regulation	NC_051772.1	K16763	GO:0000226;GO:0003674;GO:0005488;GO:0005515;GO:0005575;GO:0005622;GO:0005623;GO:0005737;GO:0005814;GO:0005815;GO:0005856;GO:0006996;GO:0007010;GO:0007017;GO:0007049;GO:0007098;GO:0007099;GO:0008150;GO:0009888;GO:0009987;GO:0015630;GO:0016043;GO:0022402;GO:0022607;GO:0030154;GO:0030855;GO:0031023;GO:0032502;GO:0042802;GO:0043226;GO:0043228;GO:0043229;GO:0043232;GO:0044085;GO:0044422;GO:0044424;GO:…	101799957	Q95JK1	-
SGO2	SGO2	shugoshin 2 isoform X2	12.171	3.60538	0.00203465	0.00390213	Up Regulation	NC_051778.1	K11581	-	101795553	Q562F6	-
MYO16	MYO16	unconventional myosin-XVI isoform X3	0.0908145	-3.46093	8.48679e-68	1.02451e-66	Down Regulation	NC_051772.1	K17481	GO:0000902;GO:0003674;GO:0003779;GO:0005488;GO:0005515;GO:0005575;GO:0005622;GO:0005623;GO:0005634;GO:0005654;GO:0005737;GO:0005886;GO:0007154;GO:0007165;GO:0007275;GO:0007346;GO:0007399;GO:0007417;GO:0007420;GO:0008092;GO:0008150;GO:0008285;GO:0009653;GO:0009987;GO:0010564;GO:0010948;GO:0014065;GO:0016020;GO:0016043;GO:0021549;GO:0022008;GO:0022037;GO:0023052;GO:0030030;GO:0030154;GO:0030182;GO:…	101804531	Q9ERC1	-
LOC101789439	LOC101789439	tyrosine-protein phosphatase non-receptor type 11	0.0915473	-3.44934	0	0	Down Regulation	NC_051793.1	K07293	GO:0000003;GO:0000278;GO:0000578;GO:0001654;GO:0001667;GO:0001745;GO:0001751;GO:0001752;GO:0001754;GO:0001763;GO:0001932;GO:0001934;GO:0002009;GO:0002064;GO:0002065;GO:0002066;GO:0003002;GO:0003006;GO:0003674;GO:0003824;GO:0004721;GO:0004725;GO:0004726;GO:0005488;GO:0005515;GO:0005575;GO:0005622;GO:0005623;GO:0005634;GO:0005737;GO:0006355;GO:0006357;GO:0006464;GO:0006470;GO:0006793;GO:0006796;GO:…	101789439	P35235	ko05168(Herpes simplex virus 1 infection);ko04920(Adipocytokine signaling pathway);ko04625(C-type lectin receptor signaling pathway)
C9H2orf72	C9H2orf72	uncharacterized protein C2orf72 homolog	12.1082	3.59791	0.0104487	0.0184398	Up Regulation	NC_051780.1	-	-	113844526	Q9CYS6	-
NOXA1	NOXA1	NADPH oxidase activator 1	12.101	3.59705	2.92627e-70	3.66413e-69	Up Regulation	NC_051789.1	K21432	GO:0003674;GO:0005488;GO:0005515;GO:0005575;GO:0005622;GO:0005623;GO:0005737;GO:0005829;GO:0005886;GO:0005887;GO:0006801;GO:0008047;GO:0008150;GO:0008152;GO:0009987;GO:0010310;GO:0016020;GO:0016021;GO:0016176;GO:0017016;GO:0017048;GO:0017124;GO:0019222;GO:0019899;GO:0019904;GO:0030234;GO:0031224;GO:0031226;GO:0031267;GO:0031323;GO:0032991;GO:0043020;GO:0043085;GO:0044093;GO:0044237;GO:0044424;GO:…	101795574	O77775	-
P2RX6	P2RX6	P2X purinoceptor 6	12.0795	3.59448	6.42478e-09	1.8305e-08	Up Regulation	NC_051787.1	K05221	GO:0000166;GO:0001614;GO:0003008;GO:0003012;GO:0003674;GO:0004888;GO:0004931;GO:0005215;GO:0005216;GO:0005230;GO:0005231;GO:0005261;GO:0005488;GO:0005515;GO:0005524;GO:0005575;GO:0005622;GO:0005623;GO:0005634;GO:0005635;GO:0005637;GO:0005639;GO:0005737;GO:0005886;GO:0005887;GO:0006810;GO:0006811;GO:0006812;GO:0006936;GO:0006950;GO:0007154;GO:0007165;GO:0007166;GO:0007267;GO:0007268;GO:0007596;GO:…	101790078	O15547	ko04080(Neuroactive ligand-receptor interaction);ko04020(Calcium signaling pathway)
CDH11	CDH11	LOW QUALITY PROTEIN: cadherin-11	0.0917502	-3.44614	1.18101e-289	9.11427e-288	Down Regulation	NC_051783.1	K06803	GO:0000902;GO:0000904;GO:0001501;GO:0001503;GO:0003674;GO:0005488;GO:0005515;GO:0005575;GO:0005622;GO:0005623;GO:0005737;GO:0005886;GO:0005911;GO:0007155;GO:0007275;GO:0007399;GO:0007409;GO:0007417;GO:0008013;GO:0008150;GO:0009653;GO:0009987;GO:0016020;GO:0016043;GO:0021952;GO:0021953;GO:0021954;GO:0021955;GO:0021957;GO:0022008;GO:0022610;GO:0030030;GO:0030054;GO:0030154;GO:0030182;GO:0030198;GO:…	101793771	O93319	-
DNAJC5B	DNAJC5B	dnaJ homolog subfamily C member 5B	0.0919852	-3.44245	2.95829e-10	9.04164e-10	Down Regulation	NC_051773.1	K09525	GO:0001505;GO:0005575;GO:0005622;GO:0005623;GO:0005737;GO:0005886;GO:0006457;GO:0006810;GO:0006836;GO:0006887;GO:0007154;GO:0007267;GO:0007268;GO:0007269;GO:0008021;GO:0008150;GO:0009987;GO:0010646;GO:0012505;GO:0016020;GO:0016079;GO:0016192;GO:0017156;GO:0019725;GO:0023051;GO:0023052;GO:0023061;GO:0030133;GO:0030424;GO:0031410;GO:0031982;GO:0032940;GO:0033267;GO:0042592;GO:0042995;GO:0043005;GO:…	101802860	Q29455	ko04141(Protein processing in endoplasmic reticulum)
SCARA5	SCARA5	scavenger receptor class A member 5 isoform X1	0.0928923	-3.4283	3.61064e-07	9.31353e-07	Down Regulation	NC_051774.1	K06558	GO:0000041;GO:0003674;GO:0005575;GO:0005622;GO:0005623;GO:0005737;GO:0005886;GO:0005887;GO:0006810;GO:0006811;GO:0006812;GO:0006826;GO:0006873;GO:0006875;GO:0006879;GO:0006897;GO:0006898;GO:0006950;GO:0008150;GO:0009266;GO:0009408;GO:0009628;GO:0009986;GO:0009987;GO:0012506;GO:0016020;GO:0016021;GO:0016043;GO:0016192;GO:0019725;GO:0022607;GO:0030001;GO:0030003;GO:0030139;GO:0030659;GO:0030666;GO:…	119716554	Q8K299	ko04145(Phagosome)
LOC101803673	LOC101803673	aldose reductase-related protein 2-like	12.0792	3.59445	0.0365071	0.0594089	Up Regulation	NC_051772.1	-	-	101803673	P45377	-
OPRM1	OPRM1	mu-type opioid receptor	0.0929778	-3.42697	1.69104e-05	3.87262e-05	Down Regulation	NC_051774.1	K04213	GO:0000003;GO:0001505;GO:0001653;GO:0001932;GO:0001934;GO:0001965;GO:0002237;GO:0002376;GO:0002437;GO:0002438;GO:0002526;GO:0002791;GO:0002792;GO:0003008;GO:0003674;GO:0004888;GO:0004930;GO:0004977;GO:0004979;GO:0004985;GO:0005215;GO:0005216;GO:0005244;GO:0005245;GO:0005261;GO:0005262;GO:0005488;GO:0005515;GO:0005575;GO:0005622;GO:0005623;GO:0005737;GO:0005768;GO:0005783;GO:0005794;GO:0005886;GO:…	101804405	Q5IS39	ko04080(Neuroactive ligand-receptor interaction)
GPR37	GPR37	prosaposin receptor GPR37	0.0930129	-3.42643	1.80059e-07	4.73995e-07	Down Regulation	NC_051772.1	K04243	GO:0000151;GO:0001653;GO:0001932;GO:0001934;GO:0003674;GO:0004888;GO:0004930;GO:0005488;GO:0005515;GO:0005575;GO:0005622;GO:0005623;GO:0005737;GO:0005783;GO:0005886;GO:0005887;GO:0006584;GO:0006725;GO:0006807;GO:0007154;GO:0007165;GO:0007186;GO:0007187;GO:0007188;GO:0007193;GO:0007610;GO:0007626;GO:0008150;GO:0008152;GO:0008528;GO:0009058;GO:0009712;GO:0009713;GO:0009893;GO:0009966;GO:0009967;GO:…	101799471	O15354	-
KLF13	KLF13	Krueppel-like factor 13	12.0467	3.59057	0	0	Up Regulation	NC_051782.1	K09208	GO:0000976;GO:0000977;GO:0000978;GO:0000981;GO:0000982;GO:0000987;GO:0001012;GO:0001067;GO:0001077;GO:0001228;GO:0002682;GO:0002683;GO:0003674;GO:0003676;GO:0003677;GO:0003690;GO:0003700;GO:0005488;GO:0005575;GO:0005622;GO:0005623;GO:0005634;GO:0006139;GO:0006351;GO:0006355;GO:0006357;GO:0006366;GO:0006725;GO:0006807;GO:0008150;GO:0008152;GO:0008285;GO:0009058;GO:0009059;GO:0009889;GO:0009891;GO:…	101793732	Q9JJZ6	-
LOC101794349	LOC101794349	stromelysin-1	11.9753	3.58199	4.78642e-156	1.61606e-154	Up Regulation	NC_051772.1	K01394	-	101794349	P09238	-
TACR3	TACR3	neuromedin-K receptor	11.966	3.58087	3.28899e-17	1.34567e-16	Up Regulation	NC_051775.1	K04222	GO:0001653;GO:0002027;GO:0003008;GO:0003013;GO:0003674;GO:0004888;GO:0004930;GO:0004995;GO:0005575;GO:0005622;GO:0005623;GO:0005634;GO:0005737;GO:0005886;GO:0005887;GO:0005929;GO:0006937;GO:0006940;GO:0006950;GO:0006970;GO:0006972;GO:0007154;GO:0007165;GO:0007166;GO:0007186;GO:0007217;GO:0007218;GO:0007568;GO:0007600;GO:0007606;GO:0007608;GO:0007610;GO:0007635;GO:0008015;GO:0008016;GO:0008150;GO:…	101797865	P29371	ko04080(Neuroactive ligand-receptor interaction);ko04020(Calcium signaling pathway)
GDPD4	GDPD4	LOW QUALITY PROTEIN: glycerophosphodiester phosphodiesterase domain-containing protein 4	0.0933882	-3.42062	0.00254591	0.00483482	Down Regulation	NC_051772.1	K01124	-	101795921	Q3KTM2	-
NKAIN1	NKAIN1	sodium/potassium-transporting ATPase subunit beta-1-interacting protein 1	0.0934556	-3.41958	5.85096e-12	1.93658e-11	Down Regulation	NC_051795.1	K22735	GO:0002028;GO:0003674;GO:0005488;GO:0005515;GO:0005575;GO:0005623;GO:0005886;GO:0008150;GO:0010959;GO:0016020;GO:0019899;GO:0032879;GO:0043269;GO:0044464;GO:0050789;GO:0051049;GO:0051117;GO:0065007;GO:0071944;	101794993	Q4KMZ8	-
STK32B	STK32B	serine/threonine-protein kinase 32B	11.9191	3.5752	4.84455e-19	2.10874e-18	Up Regulation	NC_051775.1	K08793	GO:0003674;GO:0003824;GO:0004672;GO:0004674;GO:0005575;GO:0005622;GO:0005623;GO:0006464;GO:0006468;GO:0006793;GO:0006796;GO:0006807;GO:0007154;GO:0007165;GO:0008150;GO:0008152;GO:0009987;GO:0016301;GO:0016310;GO:0016740;GO:0016772;GO:0016773;GO:0018105;GO:0018193;GO:0018209;GO:0019538;GO:0023052;GO:0035556;GO:0036211;GO:0043170;GO:0043412;GO:0044237;GO:0044238;GO:0044260;GO:0044267;GO:0044464;GO:…	101791538	Q9JJX8	-
GEM	GEM	GTP-binding protein GEM	11.8186	3.56298	5.87124e-79	8.48218e-78	Up Regulation	NC_051773.1	K07846	GO:0000166;GO:0000278;GO:0000287;GO:0001882;GO:0001883;GO:0002376;GO:0003674;GO:0003824;GO:0003924;GO:0005488;GO:0005525;GO:0005575;GO:0005622;GO:0005623;GO:0005634;GO:0005819;GO:0005856;GO:0005886;GO:0006955;GO:0006996;GO:0007049;GO:0007059;GO:0007154;GO:0007165;GO:0007166;GO:0008150;GO:0009898;GO:0009987;GO:0015630;GO:0016020;GO:0016043;GO:0016462;GO:0016787;GO:0016817;GO:0016818;GO:0017076;GO:…	101793626	P55040	-
GRK5	GRK5	G protein-coupled receptor kinase 5 isoform X3	11.716	3.5504	2.27114917540988e-314	2.02078837807201e-312	Up Regulation	NC_051777.1	K08291	GO:0000003;GO:0000902;GO:0000904;GO:0002009;GO:0002029;GO:0002064;GO:0002165;GO:0002682;GO:0002697;GO:0002700;GO:0002759;GO:0002784;GO:0002805;GO:0002831;GO:0002920;GO:0003002;GO:0003006;GO:0003381;GO:0003382;GO:0003383;GO:0003384;GO:0003674;GO:0003824;GO:0004672;GO:0004674;GO:0004703;GO:0005080;GO:0005488;GO:0005515;GO:0005543;GO:0005575;GO:0005622;GO:0005623;GO:0005634;GO:0005635;GO:0005654;GO:…	101794252	P34947	ko04144(Endocytosis)
LOC119716053	LOC119716053	uncharacterized protein LOC119716053	0.0935364	-3.41833	6.95063e-16	2.70549e-15	Down Regulation	NC_051773.1	-	GO:0005575;GO:0005622;GO:0005623;GO:0005737;GO:0005783;GO:0005829;GO:0005856;GO:0012505;GO:0015630;GO:0043226;GO:0043227;GO:0043228;GO:0043229;GO:0043231;GO:0043232;GO:0044424;GO:0044444;GO:0044464;GO:0048471;	119716053	-	-
LOC106017475	LOC106017475	collagen alpha-1(I) chain-like	0.0935948	-3.41743	4.40652e-14	1.59533e-13	Down Regulation	NC_051776.1	-	-	106017475	-	-
LOC101793957	LOC101793957	acidic mammalian chitinase isoform X1	11.6605	3.54356	1.36854e-14	5.05631e-14	Up Regulation	NC_051798.1	K01183	GO:0000323;GO:0001775;GO:0001817;GO:0001819;GO:0002252;GO:0002263;GO:0002274;GO:0002275;GO:0002283;GO:0002366;GO:0002376;GO:0002443;GO:0002444;GO:0002446;GO:0002532;GO:0002791;GO:0002793;GO:0003674;GO:0003796;GO:0003824;GO:0004553;GO:0004563;GO:0004568;GO:0005488;GO:0005515;GO:0005575;GO:0005576;GO:0005615;GO:0005622;GO:0005623;GO:0005634;GO:0005635;GO:0005737;GO:0005764;GO:0005773;GO:0005783;GO:…	101793957	Q9BZP6	ko00520(Amino sugar and nucleotide sugar metabolism)
RBP5	RBP5	retinol-binding protein 5	11.6393	3.54094	0.0018966	0.00364893	Up Regulation	NC_051772.1	-	GO:0003674;GO:0005488;GO:0005501;GO:0008289;GO:0019840;	101796094	Q5RBM7	-
GGT7	GGT7	glutathione hydrolase 7 isoform X2	0.093665	-3.41635	1.57646e-155	5.2639e-154	Down Regulation	NC_051792.1	-	GO:0005575;GO:0005623;GO:0005886;GO:0006082;GO:0006518;GO:0006690;GO:0006691;GO:0006790;GO:0006807;GO:0008150;GO:0008152;GO:0009058;GO:0009987;GO:0016020;GO:0016053;GO:0017144;GO:0019370;GO:0019752;GO:0034641;GO:0043043;GO:0043436;GO:0043603;GO:0043604;GO:0044237;GO:0044249;GO:0044271;GO:0044272;GO:0044281;GO:0044283;GO:0044464;GO:0046394;GO:0046456;GO:0048519;GO:0048583;GO:0048585;GO:0050789;GO:…	101791042	Q9UJ14	-
PTPRN2	PTPRN2	receptor-type tyrosine-protein phosphatase N2 isoform X2	11.5796	3.53352	0	0	Up Regulation	NC_051773.1	K07817	GO:0001505;GO:0001678;GO:0001775;GO:0002252;GO:0002263;GO:0002274;GO:0002275;GO:0002283;GO:0002366;GO:0002376;GO:0002443;GO:0002444;GO:0002446;GO:0002790;GO:0003674;GO:0003824;GO:0004721;GO:0004725;GO:0004888;GO:0005001;GO:0005575;GO:0005622;GO:0005623;GO:0005737;GO:0005783;GO:0005788;GO:0005886;GO:0005887;GO:0006464;GO:0006470;GO:0006793;GO:0006796;GO:0006807;GO:0006810;GO:0006836;GO:0006887;GO:…	101802524	Q63475	-
LOC101793778	LOC101793778	acidic mammalian chitinase isoform X1	11.5721	3.53258	3.61583e-75	4.91845e-74	Up Regulation	NC_051798.1	K01183	GO:0000323;GO:0001775;GO:0001817;GO:0001819;GO:0002252;GO:0002263;GO:0002274;GO:0002275;GO:0002283;GO:0002366;GO:0002376;GO:0002443;GO:0002444;GO:0002446;GO:0002532;GO:0002791;GO:0002793;GO:0003674;GO:0003796;GO:0003824;GO:0004553;GO:0004563;GO:0004568;GO:0005488;GO:0005515;GO:0005575;GO:0005576;GO:0005615;GO:0005622;GO:0005623;GO:0005634;GO:0005635;GO:0005737;GO:0005764;GO:0005773;GO:0005783;GO:…	101793778	Q9BZP6	ko00520(Amino sugar and nucleotide sugar metabolism)
FRMPD2	FRMPD2	FERM and PDZ domain-containing protein 2 isoform X3	0.0938906	-3.41288	0.00730486	0.0131743	Down Regulation	NC_051777.1	-	-	101795918	A1L1L3	-
LOC106015121	LOC106015121	homeobox protein vex1	0.0940587	-3.41029	5.4031e-49	4.87051e-48	Down Regulation	NC_051777.1	K24877	GO:0000122;GO:0003002;GO:0006355;GO:0006357;GO:0007154;GO:0007165;GO:0007166;GO:0007167;GO:0007178;GO:0007275;GO:0007389;GO:0008150;GO:0009719;GO:0009799;GO:0009855;GO:0009889;GO:0009890;GO:0009892;GO:0009953;GO:0009987;GO:0010033;GO:0010468;GO:0010556;GO:0010558;GO:0010605;GO:0010629;GO:0019219;GO:0019222;GO:0023052;GO:0030509;GO:0031323;GO:0031324;GO:0031326;GO:0031327;GO:0032501;GO:0032502;GO:…	106015121	Q6F2E2	-
CASR	CASR	LOW QUALITY PROTEIN: extracellular calcium-sensing receptor	11.5556	3.53051	3.58524e-05	8.00802e-05	Up Regulation	NC_051772.1	K04613	GO:0000165;GO:0000287;GO:0001503;GO:0001666;GO:0001678;GO:0001763;GO:0002009;GO:0002791;GO:0002793;GO:0002931;GO:0003008;GO:0003013;GO:0003018;GO:0003674;GO:0003824;GO:0004435;GO:0004620;GO:0004629;GO:0004888;GO:0004930;GO:0005102;GO:0005178;GO:0005488;GO:0005509;GO:0005513;GO:0005515;GO:0005575;GO:0005622;GO:0005623;GO:0005634;GO:0005737;GO:0005886;GO:0005887;GO:0006464;GO:0006468;GO:0006793;GO:…	101794634	O62714	-
SHROOM3	SHROOM3	LOW QUALITY PROTEIN: protein Shroom3	0.0944679	-3.40403	1.15449e-302	9.86596e-301	Down Regulation	NC_051775.1	K18625	GO:0000902;GO:0001838;GO:0001841;GO:0001843;GO:0002009;GO:0002064;GO:0002065;GO:0002066;GO:0003674;GO:0003779;GO:0005488;GO:0005515;GO:0005575;GO:0005622;GO:0005623;GO:0005856;GO:0005886;GO:0005911;GO:0005912;GO:0006996;GO:0007010;GO:0007275;GO:0007389;GO:0007399;GO:0008092;GO:0008104;GO:0008150;GO:0008360;GO:0009605;GO:0009653;GO:0009790;GO:0009792;GO:0009888;GO:0009987;GO:0014020;GO:0016020;GO:…	101790350	Q8TF72	-
FBN3	FBN3	fibrillin-3 isoform X2	0.0945653	-3.40254	2.46098e-05	5.57675e-05	Down Regulation	NC_051800.1	K06825	-	101790805	P35556	ko04350(TGF-beta signaling pathway)
FAT4	FAT4	LOW QUALITY PROTEIN: protocadherin Fat 4	0.094829	-3.39853	2.37652e-297	1.97512e-295	Down Regulation	NC_051775.1	K16669	GO:0001501;GO:0001503;GO:0001655;GO:0001657;GO:0001658;GO:0001736;GO:0001738;GO:0001763;GO:0001822;GO:0001823;GO:0002009;GO:0003007;GO:0005575;GO:0005623;GO:0007009;GO:0007154;GO:0007155;GO:0007157;GO:0007164;GO:0007165;GO:0007166;GO:0007167;GO:0007169;GO:0007219;GO:0007275;GO:0007399;GO:0007417;GO:0007420;GO:0007423;GO:0007507;GO:0008150;GO:0008283;GO:0008543;GO:0009653;GO:0009719;GO:0009887;GO:…	101798607	Q6V0I7	-
LOC101791799	LOC101791799	epiplakin	0.0955635	-3.3874	7.82652e-42	6.08971e-41	Down Regulation	NC_051773.1	-	GO:0003674;GO:0005488;GO:0005575;GO:0005622;GO:0005623;GO:0005634;GO:0005856;GO:0005882;GO:0005911;GO:0005923;GO:0006950;GO:0006996;GO:0007010;GO:0008150;GO:0008285;GO:0009611;GO:0009987;GO:0010632;GO:0010633;GO:0010837;GO:0010839;GO:0016043;GO:0019215;GO:0030054;GO:0030055;GO:0030056;GO:0030334;GO:0030336;GO:0031974;GO:0031981;GO:0032101;GO:0032102;GO:0032879;GO:0040008;GO:0040012;GO:0040013;GO:…	101791799	P58107	-
LOC119718336	LOC119718336	protocadherin beta-4-like	0.095704	-3.38528	8.99057e-78	1.26976e-76	Down Regulation	NC_051785.1	K16494	GO:0003674;GO:0005488;GO:0005509;GO:0005515;GO:0005575;GO:0005623;GO:0005886;GO:0005887;GO:0007154;GO:0007155;GO:0007156;GO:0007267;GO:0007268;GO:0007275;GO:0007399;GO:0007416;GO:0008037;GO:0008150;GO:0009987;GO:0009988;GO:0016020;GO:0016021;GO:0016043;GO:0016339;GO:0022607;GO:0022610;GO:0023052;GO:0031224;GO:0031226;GO:0032501;GO:0032502;GO:0042802;GO:0043167;GO:0043169;GO:0044085;GO:0044425;GO:…	119718336	Q9Y5E5	-
TRPM3	TRPM3	transient receptor potential cation channel subfamily M member 3 isoform X1	11.4901	3.52232	1.72767e-28	9.88381e-28	Up Regulation	NC_051804.1	K04978	GO:0000003;GO:0000041;GO:0000278;GO:0003006;GO:0003008;GO:0003674;GO:0005215;GO:0005216;GO:0005217;GO:0005261;GO:0005262;GO:0005385;GO:0005575;GO:0005623;GO:0005886;GO:0006810;GO:0006811;GO:0006812;GO:0006816;GO:0006829;GO:0007049;GO:0007275;GO:0007548;GO:0007588;GO:0008150;GO:0008324;GO:0008406;GO:0009925;GO:0009987;GO:0010960;GO:0015075;GO:0015085;GO:0015267;GO:0015276;GO:0015318;GO:0016020;GO:…	101798801	Q9HCF6	-
SLC45A3	SLC45A3	solute carrier family 45 member 3	11.3088	3.49937	1.27107e-09	3.77057e-09	Up Regulation	NC_051798.1	K15379	GO:0003674;GO:0005215;GO:0005351;GO:0005402;GO:0005575;GO:0005623;GO:0005886;GO:0006109;GO:0006810;GO:0006811;GO:0006812;GO:0007275;GO:0007399;GO:0008150;GO:0008324;GO:0008506;GO:0008515;GO:0008643;GO:0008645;GO:0009669;GO:0009889;GO:0009891;GO:0009893;GO:0009987;GO:0010565;GO:0010675;GO:0010676;GO:0010906;GO:0010907;GO:0014013;GO:0015075;GO:0015077;GO:0015078;GO:0015144;GO:0015154;GO:0015157;GO:…	101796865	Q96JT2	-
LOC101797338	LOC101797338	histone H2B 8	11.3001	3.49827	0.00378245	0.00705641	Up Regulation	NC_051772.1	K11252	GO:0000228;GO:0000785;GO:0000786;GO:0000790;GO:0003674;GO:0003676;GO:0003677;GO:0005488;GO:0005575;GO:0005622;GO:0005623;GO:0005634;GO:0005654;GO:0005694;GO:0005737;GO:0005829;GO:0006323;GO:0006325;GO:0006333;GO:0006334;GO:0006464;GO:0006807;GO:0006996;GO:0008150;GO:0008152;GO:0009987;GO:0016043;GO:0016567;GO:0019538;GO:0022607;GO:0031497;GO:0031974;GO:0031981;GO:0032446;GO:0032991;GO:0032993;GO:…	101797338	Q9PSW9	-
LOC101797708	LOC101797708	LOW QUALITY PROTEIN: ephrin type-B receptor 5	11.2954	3.49767	0.00280925	0.00531159	Up Regulation	NC_051772.1	K05114	GO:0005575;GO:0016020;	101797708	Q07497	-
CSF1	CSF1	macrophage colony-stimulating factor 1 isoform X1	0.0962062	-3.37773	3.90608e-169	1.4734e-167	Down Regulation	NC_051798.1	K05453	GO:0000003;GO:0001503;GO:0001763;GO:0001775;GO:0001894;GO:0001932;GO:0001934;GO:0001952;GO:0001954;GO:0001959;GO:0001961;GO:0002009;GO:0002158;GO:0002274;GO:0002376;GO:0002520;GO:0002521;GO:0002573;GO:0002682;GO:0002684;GO:0002685;GO:0002687;GO:0002688;GO:0002690;GO:0002761;GO:0002763;GO:0003006;GO:0003674;GO:0005102;GO:0005125;GO:0005126;GO:0005157;GO:0005488;GO:0005515;GO:0005575;GO:0005576;GO:…	101804317	P09603	ko04060(Cytokine-cytokine receptor interaction);ko04010(MAPK signaling pathway)
DYNLT1	DYNLT1	dynein light chain Tctex-type 1	0.097131	-3.36392	4.32472e-294	3.51697e-292	Down Regulation	NC_051774.1	K10420	GO:0000003;GO:0000132;GO:0000226;GO:0000278;GO:0000902;GO:0001775;GO:0001917;GO:0001932;GO:0001933;GO:0002252;GO:0002263;GO:0002274;GO:0002275;GO:0002283;GO:0002366;GO:0002376;GO:0002443;GO:0002444;GO:0002446;GO:0003006;GO:0003674;GO:0003824;GO:0005488;GO:0005515;GO:0005575;GO:0005576;GO:0005622;GO:0005623;GO:0005737;GO:0005794;GO:0005856;GO:0005868;GO:0005874;GO:0005875;GO:0005881;GO:0006810;GO:…	101797156	Q9Z336	ko05132(Salmonella infection)
AKAP5	AKAP5	A-kinase anchor protein 5	0.0976202	-3.35668	0.00721932	0.0130325	Down Regulation	NC_051776.1	K16522	GO:0000003;GO:0001664;GO:0001932;GO:0001934;GO:0002790;GO:0003674;GO:0003779;GO:0005102;GO:0005198;GO:0005488;GO:0005515;GO:0005575;GO:0005622;GO:0005623;GO:0005737;GO:0005829;GO:0005856;GO:0005886;GO:0006810;GO:0006873;GO:0006874;GO:0006875;GO:0007154;GO:0007165;GO:0007186;GO:0007187;GO:0007188;GO:0007193;GO:0007194;GO:0007204;GO:0007267;GO:0007268;GO:0007275;GO:0007399;GO:0007417;GO:0007420;GO:…	101800954	P24588	-
ABCC9	ABCC9	ATP-binding cassette sub-family C member 9 isoform X1	11.2247	3.48861	5.85585e-167	2.18705e-165	Up Regulation	NC_051772.1	K05033	GO:0000149;GO:0001667;GO:0001669;GO:0002252;GO:0002376;GO:0003674;GO:0003824;GO:0004888;GO:0005215;GO:0005488;GO:0005515;GO:0005575;GO:0005622;GO:0005623;GO:0005737;GO:0005739;GO:0005886;GO:0005887;GO:0006810;GO:0006811;GO:0006812;GO:0006813;GO:0006820;GO:0006928;GO:0006929;GO:0006932;GO:0006950;GO:0006952;GO:0007154;GO:0007165;GO:0008076;GO:0008144;GO:0008150;GO:0008281;GO:0008282;GO:0008509;GO:…	101795664	O60706	ko02010(ABC transporters)
SDC3	SDC3	LOW QUALITY PROTEIN: syndecan-3	0.0981864	-3.34833	8.07996e-156	2.72199e-154	Down Regulation	NC_051795.1	K16337	GO:0000323;GO:0001501;GO:0001523;GO:0002376;GO:0003416;GO:0003417;GO:0003419;GO:0003674;GO:0005488;GO:0005515;GO:0005575;GO:0005622;GO:0005623;GO:0005737;GO:0005764;GO:0005773;GO:0005775;GO:0005794;GO:0005796;GO:0005886;GO:0006022;GO:0006023;GO:0006024;GO:0006026;GO:0006027;GO:0006629;GO:0006720;GO:0006721;GO:0006807;GO:0006928;GO:0007155;GO:0007275;GO:0008150;GO:0008152;GO:0008283;GO:0009056;GO:…	101792433	P26261	ko04514(Cell adhesion molecules)
GPR12	GPR12	G-protein coupled receptor 12	0.0985159	-3.3435	0.00350366	0.00655815	Down Regulation	NC_051772.1	K04315	GO:0003674;GO:0004888;GO:0004930;GO:0005488;GO:0005543;GO:0005575;GO:0005623;GO:0005886;GO:0005887;GO:0006873;GO:0006874;GO:0006875;GO:0007154;GO:0007165;GO:0007186;GO:0008150;GO:0008289;GO:0009987;GO:0016020;GO:0016021;GO:0019725;GO:0023052;GO:0030003;GO:0031210;GO:0031224;GO:0031226;GO:0038023;GO:0042592;GO:0043167;GO:0043168;GO:0043169;GO:0044425;GO:0044459;GO:0044464;GO:0048878;GO:0050789;GO:…	101802124	P47775	-
SRPX2	SRPX2	sushi repeat-containing protein SRPX2	0.0989799	-3.33672	1.09753e-71	1.40569e-70	Down Regulation	NC_051781.1	K19408	GO:0003674;GO:0005102;GO:0005488;GO:0005515;GO:0005575;GO:0005576;GO:0005615;GO:0005622;GO:0005623;GO:0005737;GO:0005886;GO:0006928;GO:0007155;GO:0007610;GO:0008150;GO:0009986;GO:0009987;GO:0010594;GO:0010595;GO:0010632;GO:0010634;GO:0016020;GO:0019220;GO:0019222;GO:0019838;GO:0022603;GO:0022610;GO:0030334;GO:0030335;GO:0031323;GO:0032879;GO:0036458;GO:0040011;GO:0040012;GO:0040017;GO:0042325;GO:…	101800165	Q5EA25	-
ADGRG7	ADGRG7	adhesion G-protein coupled receptor G7	11.1402	3.47771	0.000229734	0.000481963	Up Regulation	NC_051772.1	K08464	GO:0003674;GO:0004888;GO:0004930;GO:0005575;GO:0007154;GO:0007165;GO:0007186;GO:0008150;GO:0009987;GO:0016020;GO:0016021;GO:0023052;GO:0031224;GO:0038023;GO:0044425;GO:0050789;GO:0050794;GO:0050896;GO:0051716;GO:0060089;GO:0065007;	101794823	Q96K78	-
TSPAN13	TSPAN13	tetraspanin-13	11.1326	3.47672	0	0	Up Regulation	NC_051773.1	K17356	GO:0003674;GO:0005246;GO:0005575;GO:0005623;GO:0005886;GO:0005887;GO:0007154;GO:0007165;GO:0007166;GO:0008150;GO:0009987;GO:0010959;GO:0016020;GO:0016021;GO:0016247;GO:0023052;GO:0031224;GO:0031226;GO:0032879;GO:0034762;GO:0034765;GO:0043269;GO:0044425;GO:0044459;GO:0044464;GO:0050789;GO:0050794;GO:0050896;GO:0051049;GO:0051716;GO:0051924;GO:0065007;GO:0065009;GO:0071944;GO:0098772;GO:0099106;GO:…	101799169	Q3ZBV0	-
SCNN1B	SCNN1B	amiloride-sensitive sodium channel subunit beta	11.0953	3.47188	5.0668e-33	3.25299e-32	Up Regulation	NC_051786.1	K04825	GO:0001666;GO:0002009;GO:0002011;GO:0002028;GO:0003008;GO:0003674;GO:0005215;GO:0005216;GO:0005261;GO:0005272;GO:0005488;GO:0005515;GO:0005575;GO:0005576;GO:0005615;GO:0005623;GO:0005886;GO:0005887;GO:0006810;GO:0006811;GO:0006812;GO:0006814;GO:0006928;GO:0006950;GO:0007588;GO:0008150;GO:0008324;GO:0009611;GO:0009628;GO:0009653;GO:0009888;GO:0009897;GO:0009986;GO:0009987;GO:0010959;GO:0015075;GO:…	101795138	K7FQW8	-
PHACTR1	PHACTR1	phosphatase and actin regulator 1 isoform X5	11.094	3.47171	1.02786e-71	1.31758e-70	Up Regulation	NC_051773.1	K17594	GO:0003674;GO:0003779;GO:0005488;GO:0005515;GO:0005575;GO:0005622;GO:0005623;GO:0005634;GO:0005737;GO:0005829;GO:0006928;GO:0006996;GO:0007010;GO:0007015;GO:0008092;GO:0008150;GO:0008157;GO:0009987;GO:0016043;GO:0019220;GO:0019222;GO:0019899;GO:0019902;GO:0019903;GO:0022607;GO:0030029;GO:0030036;GO:0030038;GO:0031032;GO:0031323;GO:0031532;GO:0040011;GO:0042325;GO:0043149;GO:0043226;GO:0043227;GO:…	101800961	Q801X6	-
PDZD7	PDZD7	PDZ domain-containing protein 7 isoform X2	11.0938	3.47169	0.000216146	0.000454402	Up Regulation	NC_051777.1	K21882	GO:0005575;GO:0005622;GO:0005623;GO:0005634;GO:0005929;GO:0042995;GO:0043226;GO:0043227;GO:0043229;GO:0043231;GO:0044424;GO:0044464;GO:0120025;	113843964	Q9H5P4	-
ATP2B2	ATP2B2	plasma membrane calcium-transporting ATPase 2 isoform X9	11.0915	3.47139	7.68059e-114	1.67643e-112	Up Regulation	NC_051784.1	K05850	GO:0000166;GO:0000902;GO:0000904;GO:0001505;GO:0001654;GO:0002064;GO:0002065;GO:0002066;GO:0002093;GO:0003008;GO:0003407;GO:0003674;GO:0003824;GO:0005102;GO:0005215;GO:0005388;GO:0005488;GO:0005509;GO:0005515;GO:0005516;GO:0005524;GO:0005575;GO:0005622;GO:0005623;GO:0005737;GO:0005783;GO:0005886;GO:0005887;GO:0005929;GO:0006139;GO:0006163;GO:0006725;GO:0006753;GO:0006793;GO:0006796;GO:0006807;GO:…	101798634	Q01814	ko04261(Adrenergic signaling in cardiomyocytes);ko04020(Calcium signaling pathway)
LOC106018344	LOC106018344	ligand-dependent nuclear receptor-interacting factor 1-like isoform X1	0.0994363	-3.33008	0.00100685	0.00199288	Down Regulation	NC_051774.1	K23220	GO:0005575;GO:0005622;GO:0005623;GO:0005634;GO:0005815;GO:0005856;GO:0015630;GO:0043226;GO:0043227;GO:0043228;GO:0043229;GO:0043231;GO:0043232;GO:0044422;GO:0044424;GO:0044430;GO:0044446;GO:0044464;	106018344	Q5T3J3	-
CBLN4	CBLN4	cerebellin-4 isoform X2	0.10057	-3.31373	5.61975e-14	2.02343e-13	Down Regulation	NC_051792.1	K24235	GO:0002790;GO:0005575;GO:0005576;GO:0005615;GO:0006810;GO:0008104;GO:0008150;GO:0009306;GO:0009987;GO:0015031;GO:0015833;GO:0032940;GO:0033036;GO:0042886;GO:0044421;GO:0045184;GO:0045202;GO:0046903;GO:0051179;GO:0051234;GO:0071702;GO:0071705;	101790570	Q9NTU7	-
SLC24A4	SLC24A4	sodium/potassium/calcium exchanger 4 isoform X3	11.0715	3.46878	8.57047e-30	5.06592e-29	Up Regulation	NC_051776.1	-	GO:0003008;GO:0003674;GO:0005215;GO:0005216;GO:0005261;GO:0005262;GO:0005432;GO:0005488;GO:0005509;GO:0005575;GO:0005622;GO:0005623;GO:0005737;GO:0005886;GO:0005887;GO:0006810;GO:0006811;GO:0006812;GO:0006813;GO:0006814;GO:0006816;GO:0006873;GO:0006874;GO:0006875;GO:0007275;GO:0007600;GO:0007606;GO:0007608;GO:0008150;GO:0008273;GO:0008324;GO:0009653;GO:0009887;GO:0009987;GO:0015075;GO:0015077;GO:…	101789854	Q8NFF2	-
CRIP1	CRIP1	cysteine-rich protein 1	0.101	-3.30757	7.01526e-301	5.89516e-299	Down Regulation	NC_051779.1	K24412	GO:0000003;GO:0001655;GO:0001738;GO:0002009;GO:0002064;GO:0002376;GO:0003006;GO:0003008;GO:0003674;GO:0003676;GO:0003677;GO:0003680;GO:0003690;GO:0005488;GO:0005515;GO:0005575;GO:0005622;GO:0005623;GO:0005737;GO:0006915;GO:0006950;GO:0006955;GO:0006974;GO:0007154;GO:0007165;GO:0007275;GO:0007507;GO:0007548;GO:0007586;GO:0007610;GO:0008150;GO:0008219;GO:0008270;GO:0008283;GO:0008301;GO:0008630;GO:…	113844326	Q56K04	-
KCNN2	KCNN2	small conductance calcium-activated potassium channel protein 2 isoform X3	11.0151	3.46141	3.58299e-105	7.21656e-104	Up Regulation	NC_051804.1	K04942	GO:0001508;GO:0003008;GO:0003012;GO:0003013;GO:0003015;GO:0003674;GO:0005215;GO:0005216;GO:0005227;GO:0005261;GO:0005267;GO:0005488;GO:0005515;GO:0005516;GO:0005575;GO:0005622;GO:0005623;GO:0005737;GO:0005783;GO:0005790;GO:0005886;GO:0006810;GO:0006811;GO:0006812;GO:0006813;GO:0006928;GO:0006936;GO:0006941;GO:0007154;GO:0007165;GO:0007267;GO:0008015;GO:0008016;GO:0008092;GO:0008150;GO:0008324;GO:…	101802567	P58390	-
BVES	BVES	blood vessel epicardial substance isoform X5	10.9574	3.45384	1.73311e-52	1.6446e-51	Up Regulation	NC_051774.1	K21108	GO:0000166;GO:0000902;GO:0000904;GO:0001568;GO:0001654;GO:0001754;GO:0001837;GO:0001919;GO:0001921;GO:0001944;GO:0002009;GO:0002011;GO:0002027;GO:0002244;GO:0002376;GO:0002520;GO:0002931;GO:0003007;GO:0003008;GO:0003013;GO:0003015;GO:0003161;GO:0003163;GO:0003201;GO:0003407;GO:0003674;GO:0005198;GO:0005488;GO:0005575;GO:0005622;GO:0005623;GO:0005737;GO:0005783;GO:0005789;GO:0005886;GO:0005887;GO:…	101792652	Q9DG23	ko04530(Tight junction)
LOC101802744	LOC101802744	carbonic anhydrase 2 isoform X2	10.9542	3.45342	3.86971e-50	3.55825e-49	Up Regulation	NC_051773.1	-	GO:0001655;GO:0001822;GO:0002009;GO:0002376;GO:0002520;GO:0002521;GO:0002573;GO:0002682;GO:0002684;GO:0002761;GO:0002763;GO:0003674;GO:0003824;GO:0004064;GO:0004089;GO:0005488;GO:0005575;GO:0005576;GO:0005615;GO:0005622;GO:0005623;GO:0005737;GO:0005829;GO:0005886;GO:0005902;GO:0006730;GO:0006810;GO:0006811;GO:0006820;GO:0006873;GO:0006885;GO:0006950;GO:0007154;GO:0007165;GO:0007186;GO:0007275;GO:…	101802744	P07630	-
LOC119715201	LOC119715201	protocadherin beta-4-like	0.101348	-3.30261	2.43236e-11	7.82641e-11	Down Regulation	NW_024009998.1	K16494	GO:0003674;GO:0005488;GO:0005509;GO:0005515;GO:0005575;GO:0005623;GO:0005886;GO:0005887;GO:0007154;GO:0007155;GO:0007156;GO:0007267;GO:0007268;GO:0007275;GO:0007399;GO:0007416;GO:0008037;GO:0008150;GO:0009987;GO:0009988;GO:0016020;GO:0016021;GO:0016043;GO:0016339;GO:0022607;GO:0022610;GO:0023052;GO:0031224;GO:0031226;GO:0032501;GO:0032502;GO:0042802;GO:0043167;GO:0043169;GO:0044085;GO:0044425;GO:…	119715201	Q9Y5E5	-
MPPED1	MPPED1	metallophosphoesterase domain-containing protein 1 isoform X2	10.9517	3.45308	9.56198e-14	3.40878e-13	Up Regulation	NC_051772.1	-	GO:0003674;GO:0005488;GO:0005515;	101798476	O15442	-
LOC119713904	LOC119713904	ephrin type-B receptor 5	10.9449	3.45219	3.71735e-10	1.13113e-09	Up Regulation	NC_051772.1	K05114	GO:0005575;GO:0016020;	119713904	Q07497	-
KL	KL	LOW QUALITY PROTEIN: klotho	10.943	3.45194	8.61001e-118	2.0067e-116	Up Regulation	NC_051772.1	K14756	GO:0000165;GO:0001932;GO:0001934;GO:0002526;GO:0003008;GO:0003013;GO:0003073;GO:0003085;GO:0003674;GO:0003824;GO:0004553;GO:0005085;GO:0005088;GO:0005102;GO:0005104;GO:0005488;GO:0005515;GO:0005575;GO:0005576;GO:0005615;GO:0005623;GO:0005886;GO:0005887;GO:0006091;GO:0006112;GO:0006464;GO:0006468;GO:0006584;GO:0006629;GO:0006644;GO:0006650;GO:0006661;GO:0006725;GO:0006793;GO:0006796;GO:0006807;GO:…	101799291	Q8WP17	ko00053(Ascorbate and aldarate metabolism);ko00040(Pentose and glucuronate interconversions)
GFRA3	GFRA3	GDNF family receptor alpha-3	0.101882	-3.29503	3.30158e-93	5.84774e-92	Down Regulation	NC_051785.1	K19895	-	101799494	O93512	-
SLC2A12	SLC2A12	solute carrier family 2, facilitated glucose transporter member 12	10.8663	3.44178	6.50462e-40	4.86351e-39	Up Regulation	NC_051774.1	K08149	GO:0003008;GO:0003013;GO:0003015;GO:0003170;GO:0003179;GO:0003674;GO:0005215;GO:0005351;GO:0005355;GO:0005402;GO:0005575;GO:0005623;GO:0005886;GO:0006810;GO:0006811;GO:0006812;GO:0007275;GO:0007507;GO:0008015;GO:0008150;GO:0008324;GO:0008643;GO:0008645;GO:0009653;GO:0009719;GO:0009725;GO:0009987;GO:0010033;GO:0010243;GO:0015075;GO:0015077;GO:0015078;GO:0015144;GO:0015145;GO:0015149;GO:0015291;GO:…	101801967	Q9BE72	-
LOC119715258	LOC119715258	LOW QUALITY PROTEIN: class I histocompatibility antigen, F10 alpha chain-like	10.7798	3.43026	5.10382e-14	1.84073e-13	Up Regulation	NW_024010101.1	K06751	GO:0005575;GO:0016020;	119715258	P15979	ko05168(Herpes simplex virus 1 infection);ko04514(Cell adhesion molecules);ko04218(Cellular senescence);ko04145(Phagosome);ko04144(Endocytosis)
ABCA1	ABCA1	phospholipid-transporting ATPase ABCA1 isoform X2	10.7474	3.42591	0	0	Up Regulation	NC_051804.1	K01990	GO:0000149;GO:0000166;GO:0001101;GO:0001816;GO:0002237;GO:0002790;GO:0003674;GO:0003824;GO:0004012;GO:0004888;GO:0005102;GO:0005215;GO:0005319;GO:0005488;GO:0005496;GO:0005515;GO:0005524;GO:0005543;GO:0005548;GO:0005575;GO:0005622;GO:0005623;GO:0005737;GO:0005783;GO:0005789;GO:0005794;GO:0005886;GO:0005887;GO:0006066;GO:0006464;GO:0006497;GO:0006629;GO:0006807;GO:0006810;GO:0006811;GO:0006820;GO:…	101796019	O95477	-
MYCN	MYCN	N-myc proto-oncogene protein	0.102487	-3.28648	5.96419e-20	2.67539e-19	Down Regulation	NC_051774.1	K09109	GO:0000785;GO:0000976;GO:0000977;GO:0000978;GO:0000981;GO:0000982;GO:0000987;GO:0001012;GO:0001067;GO:0001077;GO:0001228;GO:0001501;GO:0001502;GO:0001763;GO:0002009;GO:0002053;GO:0003674;GO:0003676;GO:0003677;GO:0003690;GO:0003700;GO:0005488;GO:0005515;GO:0005575;GO:0005622;GO:0005623;GO:0005634;GO:0005694;GO:0005730;GO:0006139;GO:0006351;GO:0006355;GO:0006357;GO:0006366;GO:0006725;GO:0006807;GO:…	101802792	P18444	-
TSHZ1	TSHZ1	LOW QUALITY PROTEIN: teashirt homolog 1	10.7131	3.42131	1.0177e-137	2.8507e-136	Up Regulation	NC_051773.1	K09236	GO:0000122;GO:0000981;GO:0000982;GO:0001078;GO:0001227;GO:0003002;GO:0003674;GO:0003682;GO:0003700;GO:0005488;GO:0005575;GO:0005622;GO:0005623;GO:0005634;GO:0006355;GO:0006357;GO:0007275;GO:0007389;GO:0007423;GO:0008150;GO:0009653;GO:0009790;GO:0009887;GO:0009889;GO:0009890;GO:0009892;GO:0009952;GO:0010468;GO:0010556;GO:0010558;GO:0010605;GO:0010629;GO:0019219;GO:0019222;GO:0031323;GO:0031324;GO:…	101791429	Q6ZSZ6	-
LOC106018440	LOC106018440	fibrinogen-like protein 1	0.102994	-3.27936	3.25577e-08	8.92798e-08	Down Regulation	NC_051774.1	-	-	106018440	Q8R1Q3	-
MYO3A	MYO3A	myosin-IIIa	0.103623	-3.27058	2.7845e-80	4.12116e-79	Down Regulation	NC_051773.1	K08834	GO:0000146;GO:0000166;GO:0000902;GO:0000904;GO:0001894;GO:0001895;GO:0001917;GO:0002064;GO:0002065;GO:0002066;GO:0002093;GO:0003008;GO:0003674;GO:0003774;GO:0003779;GO:0003824;GO:0004672;GO:0004674;GO:0005488;GO:0005515;GO:0005516;GO:0005543;GO:0005575;GO:0005622;GO:0005623;GO:0005634;GO:0005737;GO:0005856;GO:0005884;GO:0005886;GO:0006403;GO:0006464;GO:0006468;GO:0006793;GO:0006796;GO:0006807;GO:…	101793876	Q8NEV4	-
LOC101801865	LOC101801865	LOW QUALITY PROTEIN: zinc finger matrin-type protein 1-like	10.7019	3.41979	1.18561e-06	2.94766e-06	Up Regulation	NC_051775.1	-	GO:0002039;GO:0003674;GO:0003676;GO:0003723;GO:0005488;GO:0005515;GO:0006915;GO:0007154;GO:0007165;GO:0008150;GO:0008219;GO:0009987;GO:0012501;GO:0023052;GO:0035556;GO:0050789;GO:0050794;GO:0050896;GO:0051716;GO:0065007;GO:0072331;GO:0072332;GO:0097159;GO:0097190;GO:0097193;GO:1901363;	101801865	Q28EG9	-
CACNA1C	CACNA1C	voltage-dependent L-type calcium channel subunit alpha-1C isoform X42	0.105014	-3.25135	0	0	Down Regulation	NC_051772.1	K04850	GO:0001508;GO:0001654;GO:0002027;GO:0002095;GO:0002376;GO:0002520;GO:0002790;GO:0002791;GO:0003008;GO:0003012;GO:0003013;GO:0003014;GO:0003015;GO:0003018;GO:0003674;GO:0005215;GO:0005216;GO:0005244;GO:0005245;GO:0005261;GO:0005262;GO:0005488;GO:0005515;GO:0005516;GO:0005575;GO:0005622;GO:0005623;GO:0005737;GO:0005886;GO:0005887;GO:0005891;GO:0005901;GO:0006810;GO:0006811;GO:0006812;GO:0006816;GO:…	101790062	P15381	ko04912(GnRH signaling pathway);ko04270(Vascular smooth muscle contraction);ko04261(Adrenergic signaling in cardiomyocytes);ko04260(Cardiac muscle contraction);ko04020(Calcium signaling pathway);ko04010(MAPK signaling pathway)
RAX	RAX	retinal homeobox protein Rx isoform X2	10.6651	3.41483	1.10653e-26	6.02062e-26	Up Regulation	NC_051804.1	K09332	GO:0000976;GO:0000977;GO:0000978;GO:0000981;GO:0000982;GO:0000987;GO:0001012;GO:0001067;GO:0001077;GO:0001228;GO:0001654;GO:0001667;GO:0001708;GO:0001743;GO:0001755;GO:0003002;GO:0003008;GO:0003674;GO:0003676;GO:0003677;GO:0003690;GO:0003700;GO:0005488;GO:0005575;GO:0005622;GO:0005623;GO:0005634;GO:0006139;GO:0006351;GO:0006355;GO:0006357;GO:0006366;GO:0006725;GO:0006807;GO:0006928;GO:0007275;GO:…	113840402	Q9PVX0	-
TTLL10	TTLL10	LOW QUALITY PROTEIN: inactive polyglycylase TTLL10	0.105204	-3.24873	0.00738349	0.0133098	Down Regulation	NC_051793.1	K23628	GO:0003674;GO:0003824;GO:0005575;GO:0005622;GO:0005623;GO:0005737;GO:0005829;GO:0005856;GO:0005929;GO:0005930;GO:0006464;GO:0006807;GO:0008150;GO:0008152;GO:0009987;GO:0015630;GO:0016874;GO:0016879;GO:0016881;GO:0018094;GO:0018193;GO:0018200;GO:0019538;GO:0032838;GO:0036211;GO:0042995;GO:0043170;GO:0043226;GO:0043228;GO:0043229;GO:0043232;GO:0043412;GO:0044237;GO:0044238;GO:0044260;GO:0044267;GO:…	101790628	Q5XI57	-
FAT2	FAT2	LOW QUALITY PROTEIN: protocadherin Fat 2	0.105606	-3.24324	2.73716e-29	1.59731e-28	Down Regulation	NC_051785.1	K16506	GO:0001667;GO:0005575;GO:0005911;GO:0005912;GO:0005913;GO:0006928;GO:0007155;GO:0007156;GO:0008150;GO:0009987;GO:0010631;GO:0016477;GO:0022610;GO:0030054;GO:0032501;GO:0040011;GO:0048870;GO:0051179;GO:0051674;GO:0070161;GO:0090130;GO:0090132;GO:0098609;GO:0098742;	101805048	Q9NYQ8	-
TBXT	TBXT	T-box transcription factor T isoform X2	10.5738	3.40243	0.000228956	0.000480398	Up Regulation	NC_051774.1	K10172	GO:0000003;GO:0000122;GO:0000228;GO:0000578;GO:0000785;GO:0000790;GO:0000976;GO:0000977;GO:0000978;GO:0000980;GO:0000981;GO:0000987;GO:0000988;GO:0000989;GO:0001012;GO:0001067;GO:0001076;GO:0001085;GO:0001102;GO:0001158;GO:0001191;GO:0001501;GO:0001568;GO:0001570;GO:0001655;GO:0001667;GO:0001702;GO:0001704;GO:0001707;GO:0001709;GO:0001756;GO:0001838;GO:0001839;GO:0001840;GO:0001841;GO:0001843;GO:…	101795162	P79777	-
LOC101794959	LOC101794959	acyl-CoA dehydrogenase family member 11	10.5213	3.39524	2.85308e-63	3.22058e-62	Up Regulation	NC_051787.1	-	-	101794959	Q9XWZ2	-
LOC113845669	LOC113845669	GRAM domain-containing protein 2A-like	10.5181	3.3948	2.32199e-06	5.65031e-06	Up Regulation	NC_051800.1	-	-	113845669	Q8IUY3	-
PLPPR1	PLPPR1	phospholipid phosphatase-related protein type 1	10.3429	3.37057	7.24825e-15	2.71782e-14	Up Regulation	NC_051804.1	K19581	GO:0003674;GO:0003824;GO:0005575;GO:0005622;GO:0005623;GO:0005634;GO:0005654;GO:0005886;GO:0005887;GO:0006629;GO:0006644;GO:0006793;GO:0006796;GO:0007154;GO:0007165;GO:0007275;GO:0007399;GO:0008150;GO:0008152;GO:0008195;GO:0009987;GO:0016020;GO:0016021;GO:0016311;GO:0016787;GO:0016788;GO:0016791;GO:0019637;GO:0023052;GO:0030258;GO:0031224;GO:0031226;GO:0031974;GO:0031981;GO:0032501;GO:0032502;GO:…	101795898	Q8TBJ4	-
PARP8	PARP8	protein mono-ADP-ribosyltransferase PARP8 isoform X6	10.1945	3.34971	1.43386e-79	2.09349e-78	Up Regulation	NC_051804.1	K15258	GO:0005575;GO:0005622;GO:0005623;GO:0044464;	101797344	Q8N3A8	-
WHRN	WHRN	LOW QUALITY PROTEIN: whirlin	10.1597	3.34478	4.58991e-22	2.1922e-21	Up Regulation	NC_051789.1	K21879	GO:0000902;GO:0000904;GO:0001654;GO:0001745;GO:0001751;GO:0001754;GO:0001894;GO:0001895;GO:0001917;GO:0002064;GO:0002065;GO:0002066;GO:0002093;GO:0002139;GO:0002141;GO:0002142;GO:0003008;GO:0003674;GO:0005488;GO:0005515;GO:0005575;GO:0005622;GO:0005623;GO:0005737;GO:0005815;GO:0005856;GO:0005884;GO:0005886;GO:0005929;GO:0006928;GO:0006935;GO:0006996;GO:0007275;GO:0007399;GO:0007409;GO:0007411;GO:…	101793221	Q9P202	-
LOC101797250	LOC101797250	amyloid beta A4 precursor protein-binding family B member 1-interacting protein	10.1579	3.34452	6.95573e-16	2.70678e-15	Up Regulation	NC_051773.1	K17704	GO:0000003;GO:0000902;GO:0001667;GO:0001764;GO:0001775;GO:0002119;GO:0002164;GO:0002252;GO:0002263;GO:0002285;GO:0002286;GO:0002291;GO:0002366;GO:0002376;GO:0003674;GO:0005488;GO:0005515;GO:0005575;GO:0005622;GO:0005623;GO:0005737;GO:0005829;GO:0005886;GO:0006928;GO:0006950;GO:0006955;GO:0006996;GO:0007010;GO:0007015;GO:0007275;GO:0007399;GO:0007444;GO:0007610;GO:0008078;GO:0008150;GO:0008157;GO:…	101797250	Q5ZL23	-
PLD4	PLD4	5'-3' exonuclease PLD4 isoform X1	10.1378	3.34167	7.58879e-06	1.78215e-05	Up Regulation	NC_051776.1	K16860	GO:0000139;GO:0002244;GO:0002376;GO:0002520;GO:0003674;GO:0003824;GO:0004435;GO:0004620;GO:0004629;GO:0004630;GO:0005575;GO:0005622;GO:0005623;GO:0005634;GO:0005737;GO:0005783;GO:0005789;GO:0005794;GO:0005802;GO:0006066;GO:0006793;GO:0006796;GO:0006810;GO:0006897;GO:0006909;GO:0007275;GO:0008081;GO:0008150;GO:0008152;GO:0009987;GO:0012505;GO:0016020;GO:0016192;GO:0016298;GO:0016787;GO:0016788;GO:…	101801400	Q8BG07	ko00565(Ether lipid metabolism);ko00564(Glycerophospholipid metabolism)
F8	F8	LOW QUALITY PROTEIN: coagulation factor VIII	0.105734	-3.24149	3.28262e-57	3.41727e-56	Down Regulation	NC_051781.1	K03899	GO:0002576;GO:0005575;GO:0005576;GO:0005615;GO:0005622;GO:0005623;GO:0005737;GO:0005783;GO:0005788;GO:0005793;GO:0005798;GO:0005886;GO:0006807;GO:0006810;GO:0006887;GO:0006888;GO:0006900;GO:0006901;GO:0006903;GO:0006950;GO:0006996;GO:0007596;GO:0007597;GO:0007599;GO:0008150;GO:0008152;GO:0009611;GO:0009987;GO:0012505;GO:0016020;GO:0016043;GO:0016050;GO:0016192;GO:0019538;GO:0022607;GO:0030134;GO:…	101798066	P12263	-
LUM	LUM	lumican	0.106067	-3.23695	2.53537e-07	6.60524e-07	Down Regulation	NC_051772.1	K08122	GO:0000323;GO:0001501;GO:0001817;GO:0001819;GO:0003008;GO:0003674;GO:0005198;GO:0005201;GO:0005488;GO:0005518;GO:0005575;GO:0005576;GO:0005581;GO:0005583;GO:0005615;GO:0005622;GO:0005623;GO:0005737;GO:0005764;GO:0005773;GO:0005775;GO:0005794;GO:0005796;GO:0006022;GO:0006023;GO:0006024;GO:0006026;GO:0006027;GO:0006082;GO:0006355;GO:0006357;GO:0006790;GO:0006807;GO:0007275;GO:0007600;GO:0007601;GO:…	101801762	Q9DE67	-
LOC106015540	LOC106015540	protein LYRIC isoform X1	10.1095	3.33764	3.54664e-45	2.97486e-44	Up Regulation	NC_051774.1	-	-	106015540	-	-
DIO3	DIO3	thyroxine 5-deiodinase	0.106173	-3.23552	0	0	Down Regulation	NC_051776.1	K07754	GO:0001654;GO:0001754;GO:0003407;GO:0003674;GO:0003824;GO:0004800;GO:0005575;GO:0005623;GO:0005886;GO:0006575;GO:0006590;GO:0006725;GO:0006807;GO:0006915;GO:0007275;GO:0007399;GO:0007423;GO:0008150;GO:0008152;GO:0008219;GO:0009056;GO:0009653;GO:0009887;GO:0009987;GO:0010721;GO:0010817;GO:0012501;GO:0016020;GO:0016491;GO:0018958;GO:0019336;GO:0019439;GO:0022008;GO:0022603;GO:0030154;GO:0030182;GO:…	101801522	O42412	-
ENTPD3	ENTPD3	ectonucleoside triphosphate diphosphohydrolase 3 isoform X2	10.0271	3.32583	4.08092e-27	2.24874e-26	Up Regulation	NC_051773.1	K01510	GO:0003674;GO:0003824;GO:0005575;GO:0005623;GO:0005886;GO:0006139;GO:0006725;GO:0006807;GO:0008150;GO:0008152;GO:0009056;GO:0009987;GO:0016020;GO:0016462;GO:0016787;GO:0016817;GO:0016818;GO:0017110;GO:0017111;GO:0019439;GO:0034641;GO:0034655;GO:0034656;GO:0044237;GO:0044238;GO:0044248;GO:0044270;GO:0044281;GO:0044282;GO:0044464;GO:0046483;GO:0046700;GO:0055086;GO:0071704;GO:0071944;GO:1901360;GO:…	101804288	O75355	ko00240(Pyrimidine metabolism);ko00230(Purine metabolism)
LOC101805181	LOC101805181	LOW QUALITY PROTEIN: b(0,+)-type amino acid transporter 1	9.93194	3.31208	6.8524e-152	2.22423e-150	Up Regulation	NC_051774.1	K13868	GO:0003333;GO:0003674;GO:0005215;GO:0005342;GO:0005575;GO:0005623;GO:0005886;GO:0005887;GO:0006810;GO:0006811;GO:0006820;GO:0006865;GO:0008150;GO:0008509;GO:0008514;GO:0015075;GO:0015171;GO:0015179;GO:0015291;GO:0015297;GO:0015318;GO:0015711;GO:0015807;GO:0015849;GO:0016020;GO:0016021;GO:0022804;GO:0022857;GO:0031224;GO:0031226;GO:0034220;GO:0044425;GO:0044459;GO:0044464;GO:0046942;GO:0046943;GO:…	101805181	P82251	-
F13A1	F13A1	coagulation factor XIII A chain	9.89068	3.30607	7.00676e-19	3.02639e-18	Up Regulation	NC_051773.1	K03917	GO:0002376;GO:0002576;GO:0003674;GO:0003810;GO:0003824;GO:0005575;GO:0005576;GO:0005622;GO:0005623;GO:0005737;GO:0006464;GO:0006807;GO:0006810;GO:0006887;GO:0006950;GO:0006952;GO:0006955;GO:0006959;GO:0007154;GO:0007165;GO:0007166;GO:0007596;GO:0007599;GO:0008150;GO:0008152;GO:0009611;GO:0009987;GO:0010033;GO:0012505;GO:0016192;GO:0016740;GO:0016746;GO:0016755;GO:0018149;GO:0019221;GO:0019538;GO:…	101800928	O08619	-
LOC101797023	LOC101797023	suppressor of tumorigenicity 14 protein homolog	9.82829	3.29694	8.81665e-287	6.76958e-285	Up Regulation	NC_051772.1	-	-	101797023	Q0IIH7	-
LOC119718512	LOC119718512	synaptic vesicle 2-related protein isoform X2	9.79459	3.29198	9.44524e-05	0.000204566	Up Regulation	NC_051787.1	K06258	GO:0005575;GO:0005622;GO:0005623;GO:0005737;GO:0008021;GO:0012505;GO:0016020;GO:0016021;GO:0030133;GO:0031224;GO:0031410;GO:0031982;GO:0043226;GO:0043227;GO:0043229;GO:0044424;GO:0044425;GO:0044444;GO:0044456;GO:0044464;GO:0045202;GO:0070382;GO:0097458;GO:0097708;GO:0098793;GO:0099503;	119718512	Q8N4V2	ko04512(ECM-receptor interaction)
LOC101799374	LOC101799374	cytochrome P450 3A4 isoform X2	9.78873	3.29112	4.48417e-63	5.04669e-62	Up Regulation	NC_051786.1	K07424	GO:0001676;GO:0002933;GO:0003674;GO:0003824;GO:0004497;GO:0005488;GO:0005496;GO:0005506;GO:0005515;GO:0005575;GO:0005622;GO:0005623;GO:0005737;GO:0005783;GO:0005789;GO:0006066;GO:0006082;GO:0006629;GO:0006631;GO:0006633;GO:0006694;GO:0006706;GO:0006720;GO:0006721;GO:0006766;GO:0006775;GO:0006805;GO:0006807;GO:0008144;GO:0008150;GO:0008152;GO:0008202;GO:0008207;GO:0008209;GO:0008289;GO:0008395;GO:…	101799374	P08684	ko00830(Retinol metabolism);ko00591(Linoleic acid metabolism);ko00140(Steroid hormone biosynthesis)
PTCHD1	PTCHD1	patched domain-containing protein 1 isoform X2	0.106299	-3.2338	3.19551e-12	1.07079e-11	Down Regulation	NC_051772.1	K24682	GO:0003008;GO:0005575;GO:0005623;GO:0005886;GO:0007154;GO:0007165;GO:0007166;GO:0007224;GO:0007275;GO:0007399;GO:0007417;GO:0007420;GO:0007610;GO:0008150;GO:0009987;GO:0016020;GO:0021536;GO:0021794;GO:0023052;GO:0030900;GO:0032501;GO:0032502;GO:0035176;GO:0044464;GO:0048513;GO:0048731;GO:0048856;GO:0050789;GO:0050794;GO:0050877;GO:0050890;GO:0050896;GO:0051703;GO:0051704;GO:0051705;GO:0051716;GO:…	101793691	Q96NR3	-
FAM20A	FAM20A	pseudokinase FAM20A	0.106413	-3.23225	5.5734e-25	2.904e-24	Down Regulation	NC_051790.1	K21957	GO:0001932;GO:0001934;GO:0003674;GO:0003824;GO:0004672;GO:0004674;GO:0005488;GO:0005575;GO:0005576;GO:0005615;GO:0005622;GO:0005623;GO:0005737;GO:0005783;GO:0005794;GO:0006464;GO:0006468;GO:0006793;GO:0006796;GO:0006807;GO:0007275;GO:0008047;GO:0008150;GO:0008152;GO:0009653;GO:0009887;GO:0009888;GO:0009893;GO:0009987;GO:0010562;GO:0010604;GO:0012505;GO:0016301;GO:0016310;GO:0016740;GO:0016772;GO:…	119713153	Q8CID3	-
ROS1	ROS1	LOW QUALITY PROTEIN: proto-oncogene tyrosine-protein kinase ROS	0.106737	-3.22787	4.90667e-07	1.25369e-06	Down Regulation	NC_051774.1	K05088	GO:0000003;GO:0001558;GO:0001932;GO:0002064;GO:0002065;GO:0002066;GO:0003674;GO:0003824;GO:0004672;GO:0004713;GO:0005488;GO:0005515;GO:0005575;GO:0005622;GO:0005623;GO:0005737;GO:0006464;GO:0006468;GO:0006793;GO:0006796;GO:0006807;GO:0007154;GO:0007165;GO:0007276;GO:0007283;GO:0008150;GO:0008152;GO:0008283;GO:0009888;GO:0009892;GO:0009966;GO:0009986;GO:0009987;GO:0010468;GO:0010605;GO:0010629;GO:…	101790412	P08941	-
EPHA10	EPHA10	LOW QUALITY PROTEIN: ephrin type-A receptor 10	0.107276	-3.22059	0.01014	0.0179117	Down Regulation	NC_051795.1	K08897	GO:0003674;GO:0003824;GO:0004672;GO:0004713;GO:0004714;GO:0004888;GO:0005003;GO:0005005;GO:0005575;GO:0005623;GO:0005886;GO:0006464;GO:0006468;GO:0006793;GO:0006796;GO:0006807;GO:0007154;GO:0007165;GO:0007166;GO:0007167;GO:0007169;GO:0008150;GO:0008152;GO:0009987;GO:0016020;GO:0016021;GO:0016301;GO:0016310;GO:0016740;GO:0016772;GO:0016773;GO:0018108;GO:0018193;GO:0018212;GO:0019199;GO:0019538;GO:…	101804669	Q8BYG9	-
TRPC7	TRPC7	short transient receptor potential channel 7 isoform X3	9.7721	3.28867	7.74312e-06	1.81754e-05	Up Regulation	NC_051785.1	K04970	GO:0000003;GO:0000041;GO:0001775;GO:0003674;GO:0005215;GO:0005216;GO:0005261;GO:0005262;GO:0005575;GO:0005622;GO:0005623;GO:0005737;GO:0005886;GO:0005887;GO:0006810;GO:0006811;GO:0006812;GO:0006816;GO:0006828;GO:0006873;GO:0006874;GO:0006875;GO:0006950;GO:0007338;GO:0007596;GO:0007599;GO:0008150;GO:0008324;GO:0009566;GO:0009611;GO:0009987;GO:0015075;GO:0015085;GO:0015267;GO:0015279;GO:0015318;GO:…	101796684	Q9HCX4	-
LOC101797203	LOC101797203	keratin, type II cytoskeletal cochleal	0.10766	-3.21544	1.18878e-142	3.55365e-141	Down Regulation	NW_024009684.1	K07605	GO:0005575;GO:0005622;GO:0005623;GO:0005737;GO:0005829;GO:0005856;GO:0005882;GO:0007275;GO:0008150;GO:0008219;GO:0008544;GO:0009888;GO:0009913;GO:0009987;GO:0012501;GO:0030154;GO:0030216;GO:0030855;GO:0031424;GO:0032501;GO:0032502;GO:0043226;GO:0043228;GO:0043229;GO:0043232;GO:0043588;GO:0044422;GO:0044424;GO:0044430;GO:0044444;GO:0044446;GO:0044464;GO:0045111;GO:0048513;GO:0048731;GO:0048856;GO:…	101797203	O93532	-
PLD5	PLD5	inactive phospholipase D5 isoform X12	0.107746	-3.21429	1.10071e-20	5.06213e-20	Down Regulation	NC_051774.1	K16861	-	101794811	Q8N7P1	-
SLITRK2	SLITRK2	SLIT and NTRK-like protein 2	0.108163	-3.20872	1.96041e-23	9.77363e-23	Down Regulation	NC_051781.1	-	GO:0000902;GO:0000904;GO:0005575;GO:0005623;GO:0005886;GO:0007275;GO:0007399;GO:0007409;GO:0008150;GO:0009653;GO:0009987;GO:0016020;GO:0016021;GO:0016043;GO:0022008;GO:0030030;GO:0030154;GO:0030182;GO:0031175;GO:0031224;GO:0032501;GO:0032502;GO:0032989;GO:0032990;GO:0044087;GO:0044089;GO:0044425;GO:0044464;GO:0048468;GO:0048518;GO:0048522;GO:0048666;GO:0048667;GO:0048699;GO:0048731;GO:0048812;GO:…	101797984	Q810C0	-
ANGPT2	ANGPT2	angiopoietin-2 isoform X4	9.74745	3.28503	1.04328e-22	5.0938e-22	Up Regulation	NC_051774.1	-	GO:0000003;GO:0001525;GO:0001568;GO:0001655;GO:0001666;GO:0001822;GO:0001944;GO:0001974;GO:0002376;GO:0002520;GO:0003006;GO:0003674;GO:0005102;GO:0005126;GO:0005172;GO:0005488;GO:0005515;GO:0005575;GO:0005576;GO:0005615;GO:0005622;GO:0005623;GO:0005634;GO:0005886;GO:0006928;GO:0006950;GO:0007154;GO:0007162;GO:0007165;GO:0007166;GO:0007167;GO:0007169;GO:0007275;GO:0007276;GO:0007281;GO:0007492;GO:…	101798416	O15123	-
TNS4	TNS4	LOW QUALITY PROTEIN: tensin-4	0.108186	-3.20842	1.45135e-98	2.70693e-97	Down Regulation	NC_051799.1	K18080	GO:0005575;GO:0005622;GO:0005623;GO:0005737;GO:0005829;GO:0005912;GO:0005924;GO:0005925;GO:0008104;GO:0008150;GO:0030054;GO:0030055;GO:0033036;GO:0044424;GO:0044444;GO:0044464;GO:0051179;GO:0070161;	101792483	Q8IZW8	-
FADS6	FADS6	fatty acid desaturase 6	9.69195	3.27679	2.13842e-07	5.5942e-07	Up Regulation	NC_051790.1	K12419	-	101800995	A2VE15	-
LOC119718656	LOC119718656	antigen peptide transporter 2-like	9.64324	3.26952	2.60645e-68	3.17177e-67	Up Regulation	NC_051788.1	K05654	GO:0000166;GO:0001910;GO:0001911;GO:0001912;GO:0001914;GO:0001916;GO:0002237;GO:0002376;GO:0002428;GO:0002474;GO:0002475;GO:0002476;GO:0002477;GO:0002478;GO:0002479;GO:0002481;GO:0002483;GO:0002484;GO:0002485;GO:0002488;GO:0002489;GO:0002577;GO:0002579;GO:0002583;GO:0002585;GO:0002589;GO:0002591;GO:0002682;GO:0002683;GO:0002684;GO:0002697;GO:0002698;GO:0002699;GO:0002703;GO:0002704;GO:0002705;GO:…	119718656	Q03519	ko05168(Herpes simplex virus 1 infection);ko04145(Phagosome);ko02010(ABC transporters)
LOC113840231	LOC113840231	avidin-like	0.108347	-3.20627	0.014199	0.0246244	Down Regulation	NC_051804.1	-	GO:0002376;GO:0003674;GO:0005488;GO:0005575;GO:0005576;GO:0006950;GO:0006952;GO:0006955;GO:0006959;GO:0008144;GO:0008150;GO:0009374;GO:0009605;GO:0009607;GO:0009617;GO:0019730;GO:0019731;GO:0019842;GO:0031406;GO:0033218;GO:0033293;GO:0036094;GO:0042742;GO:0043167;GO:0043168;GO:0043177;GO:0043207;GO:0048037;GO:0050662;GO:0050896;GO:0051704;GO:0051707;GO:0097159;GO:0098542;GO:1901363;GO:1901681;	113840231	P02701	-
THEMIS	THEMIS	protein THEMIS isoform X3	9.62782	3.26721	1.01095e-10	3.16531e-10	Up Regulation	NC_051774.1	-	GO:0001775;GO:0002253;GO:0002376;GO:0002429;GO:0002520;GO:0002521;GO:0002682;GO:0002684;GO:0002757;GO:0002764;GO:0002768;GO:0005575;GO:0005622;GO:0005623;GO:0005634;GO:0005737;GO:0005911;GO:0007154;GO:0007165;GO:0007166;GO:0007275;GO:0008150;GO:0008180;GO:0009987;GO:0023052;GO:0030054;GO:0030097;GO:0030098;GO:0030154;GO:0030217;GO:0032501;GO:0032502;GO:0032991;GO:0042110;GO:0043226;GO:0043227;GO:…	101802721	A5D789	-
CEBPA	CEBPA	CCAAT/enhancer-binding protein alpha	9.62687	3.26707	1.94927e-21	9.14254e-21	Up Regulation	NC_051783.1	K09055	GO:0000003;GO:0000050;GO:0000079;GO:0000122;GO:0000976;GO:0000977;GO:0000978;GO:0000981;GO:0000982;GO:0000987;GO:0001012;GO:0001013;GO:0001067;GO:0001077;GO:0001228;GO:0001503;GO:0001649;GO:0001667;GO:0001701;GO:0001708;GO:0001889;GO:0001890;GO:0001892;GO:0001932;GO:0001933;GO:0002064;GO:0002065;GO:0002066;GO:0002076;GO:0002376;GO:0002520;GO:0002521;GO:0002526;GO:0002573;GO:0003006;GO:0003008;GO:…	110351216	P49715	-
EEPD1	EEPD1	endonuclease/exonuclease/phosphatase family domain-containing protein 1 isoform X1	9.62633	3.26699	0	0	Up Regulation	NC_051773.1	K02237	-	101794059	Q7L9B9	-
PTGER4	PTGER4	prostaglandin E2 receptor EP4 subtype	0.10838	-3.20583	1.2713e-33	8.27082e-33	Down Regulation	NC_051804.1	K04261	GO:0000003;GO:0000165;GO:0001101;GO:0001501;GO:0001505;GO:0001568;GO:0001678;GO:0001775;GO:0001817;GO:0001818;GO:0001819;GO:0001932;GO:0001934;GO:0001944;GO:0001956;GO:0002237;GO:0002252;GO:0002263;GO:0002285;GO:0002286;GO:0002287;GO:0002292;GO:0002293;GO:0002294;GO:0002366;GO:0002376;GO:0002520;GO:0002521;GO:0002682;GO:0002683;GO:0002684;GO:0002685;GO:0002686;GO:0002687;GO:0002691;GO:0002692;GO:…	101800269	Q28691	ko04080(Neuroactive ligand-receptor interaction)
SKIDA1	SKIDA1	SKI/DACH domain-containing protein 1	0.108901	-3.19891	1.15902e-09	3.44698e-09	Down Regulation	NC_051773.1	-	-	101805229	Q80YR3	-
SLC35F4	SLC35F4	solute carrier family 35 member F4 isoform X8	9.60079	3.26315	2.32744e-35	1.57869e-34	Up Regulation	NC_051776.1	K15288	-	101793951	A4IF30	-
CLEC19A	CLEC19A	C-type lectin domain family 19 member A isoform X1	0.109231	-3.19455	0.000323545	0.000670955	Down Regulation	NC_051786.1	K22244	-	101802428	Q6UXS0	-
GPR143	GPR143	LOW QUALITY PROTEIN: G-protein coupled receptor 143	0.109242	-3.1944	0.00230996	0.004405	Down Regulation	NC_051772.1	K08470	GO:0000323;GO:0001653;GO:0003008;GO:0003674;GO:0004888;GO:0004930;GO:0005488;GO:0005575;GO:0005622;GO:0005623;GO:0005737;GO:0005764;GO:0005765;GO:0005773;GO:0005774;GO:0005794;GO:0005886;GO:0006726;GO:0006810;GO:0006996;GO:0007154;GO:0007165;GO:0007186;GO:0007218;GO:0007600;GO:0007601;GO:0008144;GO:0008150;GO:0008152;GO:0008188;GO:0008528;GO:0009966;GO:0009987;GO:0010646;GO:0012505;GO:0012506;GO:…	101795267	P51810	-
LRAT	LRAT	lecithin retinol acyltransferase	9.5982	3.26276	5.25927e-09	1.50638e-08	Up Regulation	NC_051775.1	K00678	GO:0001101;GO:0001523;GO:0001972;GO:0003674;GO:0003824;GO:0005488;GO:0005501;GO:0005575;GO:0005622;GO:0005623;GO:0005737;GO:0005768;GO:0005770;GO:0005771;GO:0005783;GO:0005789;GO:0005791;GO:0006066;GO:0006629;GO:0006644;GO:0006650;GO:0006653;GO:0006720;GO:0006721;GO:0006766;GO:0006775;GO:0006776;GO:0006793;GO:0006796;GO:0006807;GO:0007584;GO:0008150;GO:0008152;GO:0008289;GO:0008374;GO:0009605;GO:…	101795343	Q9BGL2	ko00830(Retinol metabolism)
LOC119714246	LOC119714246	cytochrome P450 4F22-like isoform X1	0.109715	-3.18817	0.0140136	0.0243308	Down Regulation	NC_051801.1	K17731	GO:0000038;GO:0001676;GO:0001977;GO:0003008;GO:0003013;GO:0003014;GO:0003071;GO:0003073;GO:0003091;GO:0003095;GO:0003674;GO:0003824;GO:0004497;GO:0005488;GO:0005504;GO:0005575;GO:0005622;GO:0005623;GO:0005737;GO:0005783;GO:0005789;GO:0005886;GO:0006082;GO:0006629;GO:0006631;GO:0006690;GO:0006691;GO:0006692;GO:0006693;GO:0006732;GO:0006766;GO:0006775;GO:0006950;GO:0006952;GO:0006954;GO:0007596;GO:…	119714246	Q6NT55	-
SLC5A11	SLC5A11	sodium/myo-inositol cotransporter 2	0.110749	-3.17463	2.44322e-32	1.53855e-31	Down Regulation	NC_051786.1	K03307	GO:0003674;GO:0005215;GO:0005355;GO:0005402;GO:0005412;GO:0005575;GO:0005623;GO:0005886;GO:0005887;GO:0006810;GO:0006811;GO:0006812;GO:0006814;GO:0008150;GO:0008324;GO:0008643;GO:0008645;GO:0015075;GO:0015077;GO:0015081;GO:0015144;GO:0015145;GO:0015149;GO:0015166;GO:0015291;GO:0015293;GO:0015294;GO:0015318;GO:0015370;GO:0015672;GO:0015749;GO:0015791;GO:0015798;GO:0015850;GO:0016020;GO:0016021;GO:…	101804292	Q28728	-
HECW1	HECW1	E3 ubiquitin-protein ligase HECW1 isoform X6	0.111301	-3.16746	1.66612e-62	1.85853e-61	Down Regulation	NC_051773.1	K12167	GO:0002831;GO:0003674;GO:0003824;GO:0004842;GO:0005575;GO:0005622;GO:0005623;GO:0005737;GO:0005829;GO:0006464;GO:0006508;GO:0006511;GO:0006807;GO:0008150;GO:0008152;GO:0009056;GO:0009057;GO:0009966;GO:0009968;GO:0009987;GO:0010498;GO:0010646;GO:0010648;GO:0016567;GO:0016740;GO:0019538;GO:0019787;GO:0019941;GO:0023051;GO:0023057;GO:0030111;GO:0030163;GO:0030178;GO:0031347;GO:0032101;GO:0032446;GO:…	101794188	Q76N89	-
HAPLN1	HAPLN1	hyaluronan and proteoglycan link protein 1 isoform X1	9.55991	3.257	1.61992e-07	4.274e-07	Up Regulation	NC_051804.1	K06848	GO:0001501;GO:0003674;GO:0005198;GO:0005201;GO:0005488;GO:0005539;GO:0005540;GO:0005575;GO:0005576;GO:0007275;GO:0007399;GO:0007417;GO:0008150;GO:0009987;GO:0016043;GO:0030198;GO:0031012;GO:0031406;GO:0032501;GO:0032502;GO:0036094;GO:0043062;GO:0043167;GO:0043168;GO:0043177;GO:0044421;GO:0048731;GO:0048856;GO:0071840;GO:0097367;	101795511	P07354	-
LOC101800880	LOC101800880	interleukin-9 receptor-like isoform X3	0.111531	-3.16449	7.54546e-07	1.90221e-06	Down Regulation	NC_051786.1	K05073	GO:0001532;GO:0001775;GO:0002376;GO:0003674;GO:0004888;GO:0004896;GO:0005575;GO:0005623;GO:0005886;GO:0007154;GO:0007165;GO:0007166;GO:0008150;GO:0009987;GO:0010033;GO:0016020;GO:0016021;GO:0019221;GO:0023052;GO:0030101;GO:0031224;GO:0034097;GO:0038023;GO:0038114;GO:0042221;GO:0044425;GO:0044464;GO:0045321;GO:0046649;GO:0050789;GO:0050794;GO:0050896;GO:0051716;GO:0060089;GO:0065007;GO:0070887;GO:…	101800880	Q01113	ko04060(Cytokine-cytokine receptor interaction)
ZP2	ZP2	zona pellucida sperm-binding protein 2	0.11161	-3.16346	0.0203498	0.0345002	Down Regulation	NC_051786.1	K19927	GO:0000003;GO:0001775;GO:0002250;GO:0002252;GO:0002376;GO:0002443;GO:0002449;GO:0002455;GO:0002460;GO:0003674;GO:0005488;GO:0005515;GO:0005575;GO:0005576;GO:0005622;GO:0005623;GO:0005737;GO:0005768;GO:0005770;GO:0005771;GO:0005783;GO:0005886;GO:0006955;GO:0006959;GO:0007154;GO:0007165;GO:0007338;GO:0007339;GO:0007343;GO:0008037;GO:0008150;GO:0009566;GO:0009987;GO:0009988;GO:0012505;GO:0015026;GO:…	101804148	Q9BH10	-
LOC101795253	LOC101795253	alpha-2-macroglobulin-like protein 1	0.11211	-3.15701	0.000260727	0.00054517	Down Regulation	NC_051772.1	K23593	-	101795253	A8K2U0	-
LOC119714306	LOC119714306	uncharacterized protein LOC119714306	0.112647	-3.15012	1.66156e-07	4.38081e-07	Down Regulation	NC_051803.1	-	-	119714306	P03360	-
FES	FES	tyrosine-protein kinase Fes/Fps isoform X3	0.112694	-3.14951	0.0453613	0.0727138	Down Regulation	NC_051782.1	K21991	GO:0000226;GO:0000902;GO:0000904;GO:0001578;GO:0001700;GO:0002009;GO:0002376;GO:0002682;GO:0002684;GO:0002694;GO:0002697;GO:0002699;GO:0002703;GO:0002886;GO:0003674;GO:0003824;GO:0004672;GO:0004713;GO:0004715;GO:0005102;GO:0005488;GO:0005515;GO:0005543;GO:0005575;GO:0005622;GO:0005623;GO:0005634;GO:0005737;GO:0005794;GO:0005829;GO:0005856;GO:0005886;GO:0005911;GO:0005912;GO:0005924;GO:0005925;GO:…	113844808	P00530	-
TPD52L1	TPD52L1	tumor protein D53 isoform X1	9.52491	3.25171	9.14776e-53	8.70793e-52	Up Regulation	NC_051774.1	-	GO:0000086;GO:0000278;GO:0001932;GO:0001934;GO:0003674;GO:0005488;GO:0005515;GO:0005575;GO:0005622;GO:0005623;GO:0005737;GO:0005768;GO:0005769;GO:0007049;GO:0008150;GO:0009893;GO:0009966;GO:0009967;GO:0009987;GO:0010562;GO:0010604;GO:0010646;GO:0010647;GO:0010941;GO:0010942;GO:0012505;GO:0019220;GO:0019222;GO:0022402;GO:0023051;GO:0023056;GO:0031323;GO:0031325;GO:0031399;GO:0031401;GO:0031410;GO:…	101805303	Q9I8F4	-
PTPRZ1	PTPRZ1	receptor-type tyrosine-protein phosphatase zeta isoform X1	0.113216	-3.14285	8.01508e-235	5.00975e-233	Down Regulation	NC_051772.1	K16667	GO:0000902;GO:0000904;GO:0001726;GO:0001932;GO:0001934;GO:0002244;GO:0002376;GO:0002520;GO:0003008;GO:0003674;GO:0003824;GO:0004721;GO:0004725;GO:0004888;GO:0005001;GO:0005488;GO:0005515;GO:0005575;GO:0005576;GO:0005615;GO:0005622;GO:0005623;GO:0005737;GO:0005886;GO:0005887;GO:0006464;GO:0006470;GO:0006793;GO:0006796;GO:0006807;GO:0006928;GO:0006935;GO:0007154;GO:0007162;GO:0007165;GO:0007166;GO:…	101793568	P23471	-
PLCH2	PLCH2	1-phosphatidylinositol 4,5-bisphosphate phosphodiesterase eta-2 isoform X4	9.47735	3.24448	4.42701e-100	8.39135e-99	Up Regulation	NC_051793.1	K19006	GO:0003674;GO:0003824;GO:0004435;GO:0004620;GO:0004629;GO:0005575;GO:0005622;GO:0005623;GO:0005737;GO:0005886;GO:0006066;GO:0006629;GO:0006644;GO:0006650;GO:0006793;GO:0006796;GO:0008081;GO:0008150;GO:0008152;GO:0009987;GO:0016020;GO:0016298;GO:0016787;GO:0016788;GO:0019637;GO:0019751;GO:0042578;GO:0043647;GO:0044237;GO:0044238;GO:0044255;GO:0044281;GO:0044424;GO:0044464;GO:0046486;GO:0046488;GO:…	101800151	A2AP18	ko00562(Inositol phosphate metabolism)
SULT6B1	SULT6B1	sulfotransferase 6B1 isoform X2	0.113263	-3.14226	0.00222572	0.00424865	Down Regulation	NC_051774.1	K22523	GO:0003674;GO:0003824;GO:0004062;GO:0005575;GO:0005622;GO:0005623;GO:0005737;GO:0005829;GO:0006082;GO:0006139;GO:0006163;GO:0006725;GO:0006753;GO:0006790;GO:0006793;GO:0006796;GO:0006807;GO:0008146;GO:0008150;GO:0008152;GO:0009117;GO:0009150;GO:0009259;GO:0009410;GO:0009987;GO:0016740;GO:0016782;GO:0019637;GO:0019693;GO:0033865;GO:0033875;GO:0034032;GO:0034035;GO:0034641;GO:0042221;GO:0043436;GO:…	101795077	Q6WG18	-
SLC40A1	SLC40A1	solute carrier family 40 member 1	9.47419	3.244	5.1904e-231	3.17854e-229	Up Regulation	NC_051778.1	K14685	GO:0000041;GO:0001503;GO:0001776;GO:0002260;GO:0002262;GO:0002376;GO:0002520;GO:0003158;GO:0003674;GO:0005215;GO:0005216;GO:0005261;GO:0005381;GO:0005488;GO:0005515;GO:0005575;GO:0005622;GO:0005623;GO:0005634;GO:0005654;GO:0005737;GO:0005829;GO:0005886;GO:0005887;GO:0006355;GO:0006357;GO:0006807;GO:0006810;GO:0006811;GO:0006812;GO:0006826;GO:0006873;GO:0006875;GO:0006879;GO:0007275;GO:0008021;GO:…	101803155	Q9NP59	ko04216(Ferroptosis)
EIF2AK2	EIF2AK2	interferon-induced, double-stranded RNA-activated protein kinase isoform X1	9.45443	3.24099	4.17664e-266	3.06679e-264	Up Regulation	NC_051774.1	K16195	GO:0000186;GO:0001817;GO:0001819;GO:0001932;GO:0001934;GO:0002237;GO:0002682;GO:0003674;GO:0003676;GO:0003723;GO:0003725;GO:0003824;GO:0004672;GO:0004674;GO:0004694;GO:0005488;GO:0005515;GO:0005575;GO:0005622;GO:0005623;GO:0005634;GO:0005737;GO:0005829;GO:0005840;GO:0006355;GO:0006412;GO:0006417;GO:0006446;GO:0006464;GO:0006468;GO:0006518;GO:0006793;GO:0006796;GO:0006807;GO:0006950;GO:0006986;GO:…	110353866	Q03963	ko05168(Herpes simplex virus 1 infection);ko05164(Influenza A);ko04217(Necroptosis);ko04141(Protein processing in endoplasmic reticulum)
RIMBP2	RIMBP2	RIMS-binding protein 2 isoform X12	9.45115	3.24049	1.24818e-12	4.25415e-12	Up Regulation	NC_051787.1	K17591	GO:0003674;GO:0005488;GO:0005515;GO:0005575;GO:0005622;GO:0005623;GO:0005737;GO:0005856;GO:0005938;GO:0006996;GO:0007010;GO:0007154;GO:0007267;GO:0007268;GO:0007274;GO:0008150;GO:0009892;GO:0009987;GO:0010563;GO:0010921;GO:0010923;GO:0016043;GO:0019220;GO:0019222;GO:0023052;GO:0030863;GO:0030865;GO:0031323;GO:0031324;GO:0035303;GO:0035305;GO:0043086;GO:0043226;GO:0043228;GO:0043229;GO:0043232;GO:…	101793945	Q8QFX1	-
ALDOB	ALDOB	fructose-bisphosphate aldolase B	0.113386	-3.14068	1.31975e-63	1.50094e-62	Down Regulation	NC_051804.1	K01623	GO:0000323;GO:0001101;GO:0001889;GO:0003674;GO:0003824;GO:0004332;GO:0005488;GO:0005515;GO:0005543;GO:0005575;GO:0005576;GO:0005615;GO:0005622;GO:0005623;GO:0005634;GO:0005737;GO:0005764;GO:0005773;GO:0005783;GO:0005789;GO:0005790;GO:0005791;GO:0005813;GO:0005815;GO:0005829;GO:0005856;GO:0005886;GO:0005975;GO:0005996;GO:0006000;GO:0006001;GO:0006006;GO:0006007;GO:0006081;GO:0006082;GO:0006090;GO:…	101796090	P07341	ko00051(Fructose and mannose metabolism);ko00030(Pentose phosphate pathway);ko00010(Glycolysis / Gluconeogenesis)
TRIM65	TRIM65	tripartite motif-containing protein 65	9.44071	3.2389	6.72985e-13	2.31723e-12	Up Regulation	NC_051790.1	K12031	GO:0005575;GO:0005622;GO:0005623;GO:0005634;GO:0005654;GO:0005737;GO:0005829;GO:0008150;GO:0009893;GO:0009894;GO:0009896;GO:0010506;GO:0010508;GO:0019222;GO:0031323;GO:0031325;GO:0031329;GO:0031331;GO:0031974;GO:0031981;GO:0043226;GO:0043227;GO:0043229;GO:0043231;GO:0043233;GO:0044422;GO:0044424;GO:0044428;GO:0044444;GO:0044446;GO:0044464;GO:0048518;GO:0048522;GO:0050789;GO:0050794;GO:0065007;GO:…	101798054	Q6PJ69	-
XKR4	XKR4	XK-related protein 4	0.113504	-3.13918	4.06361e-45	3.40156e-44	Down Regulation	NC_051773.1	-	-	101800652	Q5GH76	-
P2RY2	P2RY2	P2Y purinoceptor 2	9.44042	3.23885	8.16847e-57	8.39377e-56	Up Regulation	NC_051772.1	K04269	GO:0000166;GO:0001608;GO:0001614;GO:0001664;GO:0001701;GO:0001817;GO:0001819;GO:0002237;GO:0003008;GO:0003013;GO:0003018;GO:0003674;GO:0004888;GO:0004930;GO:0005102;GO:0005488;GO:0005515;GO:0005524;GO:0005575;GO:0005623;GO:0005886;GO:0005887;GO:0006873;GO:0006874;GO:0006875;GO:0006950;GO:0007154;GO:0007165;GO:0007166;GO:0007186;GO:0007200;GO:0007204;GO:0007275;GO:0007399;GO:0007568;GO:0007584;GO:…	101801585	P41232	ko04080(Neuroactive ligand-receptor interaction)
OTUD7A	OTUD7A	OTU domain-containing protein 7A isoform X1	9.42568	3.2366	4.74697e-30	2.82243e-29	Up Regulation	NC_051782.1	K11860	GO:0002376;GO:0002682;GO:0003674;GO:0003824;GO:0004843;GO:0005488;GO:0005515;GO:0005575;GO:0005622;GO:0005623;GO:0005634;GO:0005737;GO:0005829;GO:0006464;GO:0006508;GO:0006511;GO:0006807;GO:0006955;GO:0008150;GO:0008152;GO:0008233;GO:0008234;GO:0009056;GO:0009057;GO:0009966;GO:0009968;GO:0009987;GO:0010646;GO:0010648;GO:0016579;GO:0016787;GO:0019538;GO:0019783;GO:0019941;GO:0023051;GO:0023057;GO:…	101793045	Q8TE49	-
CPE	CPE	carboxypeptidase E	9.40781	3.23386	2.07998e-133	5.64843e-132	Up Regulation	NC_051775.1	K01294	GO:0001505;GO:0001956;GO:0003007;GO:0003205;GO:0003206;GO:0003208;GO:0003214;GO:0003231;GO:0003674;GO:0003824;GO:0004180;GO:0004181;GO:0004185;GO:0005102;GO:0005488;GO:0005515;GO:0005575;GO:0005576;GO:0005615;GO:0005622;GO:0005623;GO:0005737;GO:0005794;GO:0005886;GO:0006464;GO:0006508;GO:0006518;GO:0006807;GO:0006810;GO:0006811;GO:0006812;GO:0006836;GO:0006937;GO:0007154;GO:0007165;GO:0007166;GO:…	101791161	P16870	-
LOC119715018	LOC119715018	leucine-rich repeat and fibronectin type III domain-containing protein 1-like protein isoform X3	0.11356	-3.13848	0.000357585	0.000739315	Down Regulation	NW_024009800.1	-	GO:0000902;GO:0000904;GO:0005575;GO:0005576;GO:0005615;GO:0005623;GO:0005886;GO:0007275;GO:0007399;GO:0007409;GO:0008150;GO:0009653;GO:0009986;GO:0009987;GO:0016020;GO:0016043;GO:0022008;GO:0030030;GO:0030154;GO:0030182;GO:0031175;GO:0032501;GO:0032502;GO:0032989;GO:0032990;GO:0044421;GO:0044464;GO:0048468;GO:0048666;GO:0048667;GO:0048699;GO:0048731;GO:0048812;GO:0048856;GO:0048858;GO:0048869;GO:…	119715018	A8WGA3	-
EDNRA	EDNRA	endothelin-1 receptor	9.33408	3.22251	0.000747425	0.00149643	Up Regulation	NC_051775.1	K04197	GO:0000003;GO:0001525;GO:0001568;GO:0001569;GO:0001653;GO:0001666;GO:0001701;GO:0001763;GO:0001821;GO:0001932;GO:0001934;GO:0001944;GO:0002009;GO:0002237;GO:0002682;GO:0002684;GO:0002685;GO:0002687;GO:0002688;GO:0002690;GO:0003008;GO:0003012;GO:0003013;GO:0003014;GO:0003018;GO:0003094;GO:0003674;GO:0003824;GO:0004435;GO:0004620;GO:0004629;GO:0004888;GO:0004930;GO:0004962;GO:0005575;GO:0005622;GO:…	101796799	P25101	ko04270(Vascular smooth muscle contraction);ko04080(Neuroactive ligand-receptor interaction);ko04020(Calcium signaling pathway)
RCAN1	RCAN1	calcipressin-1 isoform X2	9.26272	3.21144	0	0	Up Regulation	NC_051772.1	K17901	GO:0002931;GO:0003008;GO:0003013;GO:0003674;GO:0003676;GO:0003677;GO:0003700;GO:0005488;GO:0005515;GO:0005575;GO:0005622;GO:0005623;GO:0005634;GO:0005737;GO:0006355;GO:0006950;GO:0006979;GO:0007154;GO:0007165;GO:0007275;GO:0007399;GO:0007417;GO:0007517;GO:0007519;GO:0007610;GO:0007611;GO:0007613;GO:0007614;GO:0007626;GO:0008015;GO:0008150;GO:0008597;GO:0009605;GO:0009612;GO:0009628;GO:0009888;GO:…	101799960	Q3ZBP4	-
LOC119718499	LOC119718499	disintegrin and metalloproteinase domain-containing protein 20-like	0.113859	-3.13468	0.0202538	0.034349	Down Regulation	NC_051787.1	-	GO:0000003;GO:0001775;GO:0003674;GO:0003824;GO:0005102;GO:0005178;GO:0005488;GO:0005515;GO:0005575;GO:0005623;GO:0005886;GO:0005887;GO:0006508;GO:0006807;GO:0007276;GO:0007283;GO:0007338;GO:0007339;GO:0007343;GO:0008037;GO:0008150;GO:0008152;GO:0008233;GO:0008237;GO:0009566;GO:0009897;GO:0009986;GO:0009987;GO:0009988;GO:0016020;GO:0016021;GO:0016787;GO:0019538;GO:0019953;GO:0022414;GO:0030424;GO:…	119718499	Q61072	-
HTR2B	HTR2B	5-hydroxytryptamine receptor 2B	9.23645	3.20734	0.00146891	0.00286139	Up Regulation	NC_051780.1	K04157	GO:0000165;GO:0001667;GO:0001755;GO:0001775;GO:0001817;GO:0001819;GO:0001932;GO:0001934;GO:0001936;GO:0001938;GO:0001965;GO:0002029;GO:0002031;GO:0002791;GO:0002793;GO:0003007;GO:0003008;GO:0003012;GO:0003013;GO:0003018;GO:0003300;GO:0003674;GO:0004888;GO:0004930;GO:0004993;GO:0005096;GO:0005488;GO:0005515;GO:0005575;GO:0005622;GO:0005623;GO:0005634;GO:0005654;GO:0005737;GO:0005886;GO:0006066;GO:…	101797990	P41595	ko04540(Gap junction);ko04080(Neuroactive ligand-receptor interaction);ko04020(Calcium signaling pathway)
LOC101795130	LOC101795130	leucine-rich repeat-containing protein 74B isoform X2	9.23153	3.20657	1.62371e-12	5.49446e-12	Up Regulation	NC_051787.1	-	-	101795130	Q0VAA2	-
LOC101802025	LOC101802025	C-factor isoform X2	9.14331	3.19272	3.60447e-18	1.51869e-17	Up Regulation	NC_051783.1	-	-	101802025	Q7Z9I2	-
LOC113845240	LOC113845240	transmembrane protein 238	9.13532	3.19146	0.00974431	0.0172672	Up Regulation	NC_051786.1	-	-	113845240	C9JI98	-
PTGR1	PTGR1	prostaglandin reductase 1 isoform X2	0.114119	-3.13138	8.45931e-62	9.36032e-61	Down Regulation	NC_051804.1	K13948	GO:0003674;GO:0003824;GO:0005575;GO:0005622;GO:0005623;GO:0005737;GO:0005829;GO:0006082;GO:0006690;GO:0006691;GO:0008150;GO:0008152;GO:0009987;GO:0016491;GO:0016614;GO:0016616;GO:0019752;GO:0036185;GO:0042221;GO:0042493;GO:0043436;GO:0044237;GO:0044281;GO:0044424;GO:0044444;GO:0044464;GO:0050896;GO:0055114;GO:0071704;GO:0097257;GO:0097327;GO:1901568;	101802303	P97584	-
SIPA1L2	SIPA1L2	signal-induced proliferation-associated 1-like protein 2 isoform X6	0.114223	-3.13008	0	0	Down Regulation	NC_051774.1	K17702	GO:0003674;GO:0005488;GO:0005515;	101794083	Q9P2F8	-
IGFBP4	IGFBP4	insulin-like growth factor-binding protein 4	0.114433	-3.12743	0	0	Down Regulation	NC_051799.1	K23576	GO:0001501;GO:0001558;GO:0001932;GO:0001934;GO:0003674;GO:0005102;GO:0005488;GO:0005515;GO:0005520;GO:0005575;GO:0005576;GO:0005615;GO:0005622;GO:0005623;GO:0005737;GO:0005783;GO:0005788;GO:0006109;GO:0006139;GO:0006259;GO:0006464;GO:0006725;GO:0006807;GO:0006950;GO:0006952;GO:0006954;GO:0007154;GO:0007165;GO:0007275;GO:0008150;GO:0008152;GO:0008283;GO:0009893;GO:0009966;GO:0009967;GO:0009968;GO:…	101789694	Q05716	-
CREB3L1	CREB3L1	cyclic AMP-responsive element-binding protein 3-like protein 1 isoform X1	0.114606	-3.12524	0	0	Down Regulation	NC_051776.1	K09048	GO:0000122;GO:0000139;GO:0000228;GO:0000785;GO:0000790;GO:0000976;GO:0000977;GO:0000978;GO:0000981;GO:0000982;GO:0000987;GO:0001012;GO:0001067;GO:0001077;GO:0001227;GO:0001228;GO:0001503;GO:0001649;GO:0003674;GO:0003676;GO:0003677;GO:0003682;GO:0003690;GO:0003700;GO:0005488;GO:0005515;GO:0005575;GO:0005622;GO:0005623;GO:0005634;GO:0005654;GO:0005694;GO:0005737;GO:0005783;GO:0005789;GO:0005794;GO:…	101795642	Q96BA8	ko04916(Melanogenesis);ko04261(Adrenergic signaling in cardiomyocytes)
LOC101793529	LOC101793529	serine/threonine-protein kinase TNNI3K isoform X3	0.114699	-3.12408	8.6893e-32	5.37344e-31	Down Regulation	NC_051779.1	K17535	GO:0002027;GO:0003674;GO:0003824;GO:0004672;GO:0005488;GO:0005515;GO:0005575;GO:0005622;GO:0005623;GO:0005634;GO:0005737;GO:0006464;GO:0006468;GO:0006793;GO:0006796;GO:0006807;GO:0006937;GO:0006942;GO:0007154;GO:0007165;GO:0008016;GO:0008022;GO:0008092;GO:0008150;GO:0008152;GO:0009987;GO:0016301;GO:0016310;GO:0016740;GO:0016772;GO:0016773;GO:0019538;GO:0023051;GO:0023052;GO:0031013;GO:0032501;GO:…	101793529	Q59H18	-
PLA2G10	PLA2G10	group 10 secretory phospholipase A2	9.11757	3.18865	6.37701e-39	4.67338e-38	Up Regulation	NC_051786.1	K01047	-	101792736	Q9QXX3	ko04270(Vascular smooth muscle contraction);ko00592(alpha-Linolenic acid metabolism);ko00591(Linoleic acid metabolism);ko00590(Arachidonic acid metabolism);ko00565(Ether lipid metabolism);ko00564(Glycerophospholipid metabolism)
KPNA7	KPNA7	importin subunit alpha-8	9.10299	3.18634	2.43296e-11	7.82664e-11	Up Regulation	NC_051786.1	K15043	GO:0000003;GO:0000278;GO:0002376;GO:0002520;GO:0003006;GO:0003674;GO:0005048;GO:0005215;GO:0005488;GO:0005515;GO:0005575;GO:0005622;GO:0005623;GO:0005634;GO:0005635;GO:0005643;GO:0005654;GO:0005737;GO:0005829;GO:0006606;GO:0006607;GO:0006810;GO:0006886;GO:0006913;GO:0006996;GO:0006997;GO:0006998;GO:0007049;GO:0007084;GO:0007275;GO:0007276;GO:0007281;GO:0007283;GO:0007286;GO:0007291;GO:0007292;GO:…	101790994	P52170	ko05164(Influenza A);ko03013(Nucleocytoplasmic transport)
LOC110351446	LOC110351446	histone H1.10	8.98162	3.16698	2.35324e-07	6.13919e-07	Up Regulation	NC_051772.1	K11275	GO:0000122;GO:0000166;GO:0000228;GO:0000785;GO:0000786;GO:0000788;GO:0000790;GO:0000791;GO:0000792;GO:0001558;GO:0001882;GO:0001883;GO:0003674;GO:0003676;GO:0003677;GO:0003682;GO:0003690;GO:0005488;GO:0005509;GO:0005515;GO:0005524;GO:0005525;GO:0005575;GO:0005622;GO:0005623;GO:0005634;GO:0005694;GO:0005719;GO:0005720;GO:0006323;GO:0006325;GO:0006333;GO:0006355;GO:0006357;GO:0006464;GO:0006479;GO:…	110351446	P08284	-
NTN1	NTN1	netrin-1 isoform X1	0.115146	-3.11847	1.88261e-05	4.29896e-05	Down Regulation	NC_051790.1	K06843	GO:0000003;GO:0000902;GO:0000904;GO:0001558;GO:0001667;GO:0001764;GO:0002009;GO:0003006;GO:0003674;GO:0005102;GO:0005488;GO:0005515;GO:0005575;GO:0005576;GO:0005604;GO:0005622;GO:0005623;GO:0005737;GO:0006810;GO:0006928;GO:0006929;GO:0006930;GO:0006935;GO:0007097;GO:0007154;GO:0007155;GO:0007165;GO:0007166;GO:0007264;GO:0007265;GO:0007266;GO:0007275;GO:0007399;GO:0007409;GO:0007411;GO:0007423;GO:…	101798031	Q90922	-
FAM102B	FAM102B	protein FAM102B	8.91635	3.15645	3.15796e-73	4.15367e-72	Up Regulation	NC_051779.1	-	-	101794096	Q5T8I3	-
KIF1A	KIF1A	kinesin-like protein KIF1A isoform X27	0.115176	-3.11808	1.72604e-23	8.61939e-23	Down Regulation	NC_051780.1	K10392	GO:0003674;GO:0003774;GO:0003777;GO:0003824;GO:0005488;GO:0005515;GO:0005575;GO:0005622;GO:0005623;GO:0005737;GO:0005829;GO:0005856;GO:0005871;GO:0005874;GO:0005875;GO:0006810;GO:0006886;GO:0006928;GO:0007017;GO:0007018;GO:0007097;GO:0007275;GO:0007399;GO:0007417;GO:0007420;GO:0008017;GO:0008021;GO:0008088;GO:0008089;GO:0008090;GO:0008092;GO:0008104;GO:0008150;GO:0008283;GO:0009987;GO:0010970;GO:…	101789986	Q12756	-
LOC119713652	LOC119713652	myotubularin-related protein 9-like	8.9123	3.1558	1.49732e-09	4.4213e-09	Up Regulation	NC_051795.1	K18084	GO:0003674;GO:0003824;GO:0004438;GO:0005488;GO:0005515;GO:0005575;GO:0005622;GO:0005623;GO:0005737;GO:0006629;GO:0006644;GO:0006650;GO:0006793;GO:0006796;GO:0006810;GO:0006897;GO:0006907;GO:0008150;GO:0008152;GO:0009987;GO:0016192;GO:0016311;GO:0016787;GO:0016788;GO:0016791;GO:0019637;GO:0019899;GO:0019902;GO:0030258;GO:0030334;GO:0032879;GO:0040012;GO:0042578;GO:0044237;GO:0044238;GO:0044255;GO:…	119713652	Q2KJ24	-
FLRT2	FLRT2	leucine-rich repeat transmembrane protein FLRT2	0.115832	-3.10989	0	0	Down Regulation	NC_051776.1	K16362	GO:0000902;GO:0000904;GO:0001932;GO:0001933;GO:0003007;GO:0003674;GO:0004857;GO:0004860;GO:0005102;GO:0005104;GO:0005488;GO:0005515;GO:0005575;GO:0005576;GO:0005615;GO:0005622;GO:0005623;GO:0005737;GO:0005886;GO:0005887;GO:0005911;GO:0006469;GO:0006928;GO:0006935;GO:0007154;GO:0007155;GO:0007165;GO:0007166;GO:0007167;GO:0007169;GO:0007275;GO:0007399;GO:0007409;GO:0007411;GO:0007507;GO:0008150;GO:…	101789776	O43155	-
RFLNA	RFLNA	LOW QUALITY PROTEIN: refilin-A	0.116138	-3.10608	6.05493e-05	0.000133237	Down Regulation	NC_051787.1	-	GO:0001501;GO:0003674;GO:0005488;GO:0005515;GO:0005575;GO:0005622;GO:0005623;GO:0005856;GO:0006996;GO:0007010;GO:0007015;GO:0007275;GO:0008092;GO:0008150;GO:0009653;GO:0009887;GO:0009987;GO:0010721;GO:0015629;GO:0016043;GO:0030029;GO:0030036;GO:0030278;GO:0030279;GO:0030500;GO:0030502;GO:0031005;GO:0032330;GO:0032331;GO:0032432;GO:0032501;GO:0032502;GO:0043226;GO:0043228;GO:0043229;GO:0043232;GO:…	101798185	Q6ZTI6	-
GPR1	GPR1	G-protein coupled receptor 1	8.8951	3.15301	7.06955e-227	4.17711e-225	Up Regulation	NC_051778.1	K04310	GO:0003674;GO:0004888;GO:0004930;GO:0005488;GO:0005575;GO:0005622;GO:0005623;GO:0005634;GO:0005654;GO:0005886;GO:0005887;GO:0007154;GO:0007165;GO:0007186;GO:0007187;GO:0007218;GO:0007267;GO:0007268;GO:0008150;GO:0009987;GO:0016020;GO:0016021;GO:0023052;GO:0031224;GO:0031226;GO:0031974;GO:0031981;GO:0033218;GO:0038023;GO:0042277;GO:0042923;GO:0042995;GO:0043005;GO:0043226;GO:0043227;GO:0043229;GO:…	101805323	P46091	-
ANGPTL5	ANGPTL5	angiopoietin-related protein 5 isoform X4	0.116368	-3.10323	1.89373e-06	4.65086e-06	Down Regulation	NC_051772.1	K25357	-	101793067	Q86XS5	-
LOC101795757	LOC101795757	sulfotransferase family cytosolic 1B member 1	8.89134	3.1524	3.99767e-24	2.03873e-23	Up Regulation	NC_051775.1	K01025	GO:0003674;GO:0003824;GO:0004062;GO:0005575;GO:0005622;GO:0005623;GO:0005737;GO:0005829;GO:0006066;GO:0006067;GO:0006068;GO:0006082;GO:0006139;GO:0006163;GO:0006575;GO:0006576;GO:0006725;GO:0006753;GO:0006790;GO:0006793;GO:0006796;GO:0006805;GO:0006807;GO:0008146;GO:0008150;GO:0008152;GO:0009056;GO:0009117;GO:0009150;GO:0009259;GO:0009308;GO:0009410;GO:0009812;GO:0009888;GO:0009987;GO:0010817;GO:…	101795757	Q8JG30	-
MECOM	MECOM	histone-lysine N-methyltransferase MECOM isoform X5	0.116787	-3.09805	1.03731e-12	3.55227e-12	Down Regulation	NC_051780.1	K09191	GO:0000902;GO:0000904;GO:0000976;GO:0000977;GO:0000981;GO:0001012;GO:0001067;GO:0001228;GO:0001655;GO:0001701;GO:0001776;GO:0001780;GO:0001932;GO:0001933;GO:0002262;GO:0002376;GO:0002520;GO:0003674;GO:0003676;GO:0003677;GO:0003690;GO:0003700;GO:0003824;GO:0005488;GO:0005515;GO:0005575;GO:0005622;GO:0005623;GO:0005634;GO:0005654;GO:0005737;GO:0005829;GO:0006139;GO:0006325;GO:0006351;GO:0006355;GO:…	101793295	Q03112	-
GDA	GDA	guanine deaminase	8.81426	3.13984	2.30876e-79	3.35791e-78	Up Regulation	NC_051804.1	K01487	GO:0003674;GO:0003824;GO:0004153;GO:0005488;GO:0005575;GO:0005622;GO:0005623;GO:0005737;GO:0005829;GO:0006139;GO:0006144;GO:0006163;GO:0006195;GO:0006725;GO:0006726;GO:0006753;GO:0006793;GO:0006796;GO:0006807;GO:0007275;GO:0007399;GO:0008150;GO:0008152;GO:0008270;GO:0008892;GO:0009056;GO:0009058;GO:0009112;GO:0009117;GO:0009166;GO:0009987;GO:0010638;GO:0016787;GO:0016810;GO:0016814;GO:0018130;GO:…	101791347	Q5RAV9	ko00230(Purine metabolism)
NTNG2	NTNG2	netrin-G2 isoform X2	8.76782	3.13222	3.4071e-20	1.54391e-19	Up Regulation	NC_051789.1	K16359	GO:0000902;GO:0000904;GO:0005575;GO:0005576;GO:0005622;GO:0005623;GO:0005737;GO:0005829;GO:0005886;GO:0007275;GO:0007399;GO:0007409;GO:0008150;GO:0009653;GO:0009987;GO:0016020;GO:0016043;GO:0022008;GO:0030030;GO:0030154;GO:0030182;GO:0030424;GO:0030496;GO:0031175;GO:0031224;GO:0031225;GO:0031226;GO:0032501;GO:0032502;GO:0032989;GO:0032990;GO:0042995;GO:0043005;GO:0044421;GO:0044424;GO:0044425;GO:…	101797045	Q96CW9	ko04514(Cell adhesion molecules)
DOC2B	DOC2B	double C2-like domain-containing protein beta isoform X1	0.117042	-3.0949	3.92178e-06	9.38917e-06	Down Regulation	NC_051791.1	K19917	GO:0000149;GO:0001505;GO:0002791;GO:0002793;GO:0003674;GO:0005488;GO:0005509;GO:0005515;GO:0005543;GO:0005544;GO:0005575;GO:0005622;GO:0005623;GO:0005737;GO:0005886;GO:0006810;GO:0006836;GO:0006886;GO:0006887;GO:0006906;GO:0006996;GO:0007154;GO:0007267;GO:0007268;GO:0007269;GO:0008021;GO:0008104;GO:0008150;GO:0008289;GO:0009987;GO:0010638;GO:0010646;GO:0010647;GO:0010817;GO:0012505;GO:0012506;GO:…	101791028	Q14184	-
LOC119714716	LOC119714716	transmembrane protein 198-like	8.76078	3.13106	0.0184188	0.0314026	Up Regulation	NW_024009696.1	-	GO:0005575;GO:0005623;GO:0005886;GO:0012506;GO:0016020;GO:0031090;GO:0031982;GO:0043226;GO:0043227;GO:0044422;GO:0044464;GO:0071944;	119714716	Q6DFQ7	-
PCMTD1	PCMTD1	protein-L-isoaspartate O-methyltransferase domain-containing protein 1 isoform X2	8.73493	3.1268	0	0	Up Regulation	NC_051773.1	-	GO:0003674;GO:0003824;GO:0004719;GO:0005575;GO:0005622;GO:0005623;GO:0005737;GO:0006464;GO:0006479;GO:0006807;GO:0008150;GO:0008152;GO:0008168;GO:0008171;GO:0008213;GO:0008276;GO:0008757;GO:0009987;GO:0010340;GO:0016740;GO:0016741;GO:0019538;GO:0032259;GO:0036211;GO:0043170;GO:0043412;GO:0043414;GO:0044237;GO:0044238;GO:0044260;GO:0044267;GO:0044424;GO:0044464;GO:0051998;GO:0071704;GO:0140096;GO:…	101800156	Q5ZMR3	-
AFAP1L1	AFAP1L1	actin filament-associated protein 1-like 1 isoform X1	0.117054	-3.09476	4.11671e-35	2.77122e-34	Down Regulation	NC_051785.1	K23782	-	101790896	A6QQV9	-
PLBD1	PLBD1	phospholipase B-like 1	0.117095	-3.09425	8.03872e-249	5.45263e-247	Down Regulation	NC_051772.1	-	GO:0003674;GO:0003824;GO:0004620;GO:0004622;GO:0004623;GO:0005575;GO:0005576;GO:0005615;GO:0005622;GO:0005623;GO:0005737;GO:0005829;GO:0006629;GO:0006644;GO:0006650;GO:0006793;GO:0006796;GO:0006807;GO:0008150;GO:0008152;GO:0009987;GO:0016298;GO:0016787;GO:0016788;GO:0019637;GO:0036149;GO:0036151;GO:0036152;GO:0044237;GO:0044238;GO:0044255;GO:0044421;GO:0044424;GO:0044444;GO:0044464;GO:0046470;GO:…	101790786	F8J2D3	-
SPIC	SPIC	transcription factor Spi-C isoform X2	0.117116	-3.094	0.019813	0.033643	Down Regulation	NC_051772.1	K09440	GO:0000976;GO:0000977;GO:0000978;GO:0000981;GO:0000982;GO:0000987;GO:0001012;GO:0001067;GO:0001077;GO:0001228;GO:0001701;GO:0001824;GO:0003674;GO:0003676;GO:0003677;GO:0003690;GO:0003700;GO:0005488;GO:0005575;GO:0005622;GO:0005623;GO:0005634;GO:0006139;GO:0006351;GO:0006355;GO:0006357;GO:0006366;GO:0006725;GO:0006807;GO:0007275;GO:0008150;GO:0008152;GO:0009058;GO:0009059;GO:0009790;GO:0009792;GO:…	101800320	Q8N5J4	-
ATP8B3	ATP8B3	phospholipid-transporting ATPase IK	0.117153	-3.09354	3.05341e-26	1.64071e-25	Down Regulation	NC_051800.1	K01530	GO:0000003;GO:0001669;GO:0003674;GO:0003824;GO:0004012;GO:0005215;GO:0005319;GO:0005548;GO:0005575;GO:0005622;GO:0005623;GO:0005737;GO:0005794;GO:0005886;GO:0006810;GO:0006811;GO:0006820;GO:0006869;GO:0006996;GO:0007030;GO:0007338;GO:0007339;GO:0008037;GO:0008150;GO:0009566;GO:0009987;GO:0009988;GO:0010256;GO:0010876;GO:0012505;GO:0015711;GO:0015748;GO:0015914;GO:0016020;GO:0016021;GO:0016043;GO:…	101791790	Q6UQ17	-
LACC1	LACC1	purine nucleoside phosphorylase LACC1	0.117389	-3.09064	2.00551e-29	1.17351e-28	Down Regulation	NC_051772.1	K05810	GO:0003674;GO:0005488;GO:0005507;GO:0005575;GO:0005622;GO:0005623;GO:0005737;GO:0005777;GO:0042579;GO:0043167;GO:0043169;GO:0043226;GO:0043227;GO:0043229;GO:0043231;GO:0044424;GO:0044444;GO:0044464;GO:0046872;GO:0046914;	101800342	Q8IV20	-
MALT1	MALT1	mucosa-associated lymphoid tissue lymphoma translocation protein 1 isoform X1	8.73207	3.12632	0	0	Up Regulation	NC_051804.1	K07369	GO:0001650;GO:0001775;GO:0001817;GO:0001819;GO:0001923;GO:0001932;GO:0001934;GO:0002020;GO:0002218;GO:0002220;GO:0002223;GO:0002237;GO:0002253;GO:0002335;GO:0002376;GO:0002429;GO:0002520;GO:0002521;GO:0002682;GO:0002684;GO:0002694;GO:0002696;GO:0002697;GO:0002699;GO:0002700;GO:0002702;GO:0002703;GO:0002705;GO:0002706;GO:0002708;GO:0002709;GO:0002711;GO:0002718;GO:0002720;GO:0002724;GO:0002726;GO:…	101804036	Q9UDY8	ko04625(C-type lectin receptor signaling pathway)
WT1	WT1	Wilms tumor protein isoform X5	0.117717	-3.08661	9.48968e-108	1.95827e-106	Down Regulation	NC_051776.1	K09234	GO:0000003;GO:0000122;GO:0000578;GO:0000981;GO:0000982;GO:0001067;GO:0001077;GO:0001228;GO:0001558;GO:0001568;GO:0001570;GO:0001654;GO:0001655;GO:0001656;GO:0001657;GO:0001658;GO:0001763;GO:0001822;GO:0001823;GO:0001944;GO:0002009;GO:0002064;GO:0003002;GO:0003006;GO:0003156;GO:0003338;GO:0003674;GO:0003676;GO:0003677;GO:0003690;GO:0003700;GO:0003723;GO:0005488;GO:0005515;GO:0005575;GO:0005622;GO:…	101799253	P50902	-
THBD	THBD	LOW QUALITY PROTEIN: thrombomodulin	0.11826	-3.07997	1.80156e-297	1.50555e-295	Down Regulation	NC_051774.1	K03907	GO:0000003;GO:0003674;GO:0005488;GO:0005509;GO:0005575;GO:0005576;GO:0005615;GO:0005622;GO:0005623;GO:0005737;GO:0005773;GO:0005774;GO:0005886;GO:0005887;GO:0006950;GO:0007154;GO:0007165;GO:0007565;GO:0007596;GO:0007599;GO:0008150;GO:0009611;GO:0009986;GO:0009987;GO:0010543;GO:0010544;GO:0016020;GO:0016021;GO:0016327;GO:0022414;GO:0023052;GO:0030193;GO:0030194;GO:0030195;GO:0031090;GO:0031224;GO:…	110352606	P07204	-
LOC119715237	LOC119715237	LOW QUALITY PROTEIN: maltase-glucoamylase, intestinal-like	0.119053	-3.07032	0.000168257	0.000357702	Down Regulation	NW_024010062.1	K12047	GO:0000272;GO:0001775;GO:0002252;GO:0002263;GO:0002274;GO:0002275;GO:0002283;GO:0002366;GO:0002376;GO:0002443;GO:0002444;GO:0002446;GO:0003674;GO:0003824;GO:0004553;GO:0004558;GO:0004564;GO:0004574;GO:0004575;GO:0005575;GO:0005622;GO:0005623;GO:0005737;GO:0005794;GO:0005886;GO:0005903;GO:0005975;GO:0005976;GO:0005982;GO:0005983;GO:0006073;GO:0006810;GO:0006887;GO:0006950;GO:0006955;GO:0007568;GO:…	119715237	O43451	ko00500(Starch and sucrose metabolism);ko00052(Galactose metabolism)
PRTG	PRTG	protogenin	0.119081	-3.06999	7.54387e-11	2.37528e-10	Down Regulation	NC_051782.1	K22654	GO:0003674;GO:0005575;GO:0005623;GO:0005886;GO:0007154;GO:0007165;GO:0007275;GO:0007399;GO:0008150;GO:0008582;GO:0009987;GO:0010721;GO:0016020;GO:0016043;GO:0016322;GO:0021700;GO:0022008;GO:0022607;GO:0023052;GO:0030154;GO:0030182;GO:0030424;GO:0030425;GO:0032501;GO:0032502;GO:0036477;GO:0038023;GO:0040008;GO:0042551;GO:0042995;GO:0043005;GO:0043933;GO:0044085;GO:0044087;GO:0044463;GO:0044464;GO:…	101803157	Q589G5	-
PLEKHN1	PLEKHN1	LOW QUALITY PROTEIN: pleckstrin homology domain-containing family N member 1	8.70717	3.1222	2.5834e-12	8.68947e-12	Up Regulation	NC_051793.1	-	-	101795854	Q8C886	-
SLC38A11	SLC38A11	putative sodium-coupled neutral amino acid transporter 11 isoform X2	0.119561	-3.06418	6.97959e-12	2.30258e-11	Down Regulation	NC_051778.1	K14997	GO:0003333;GO:0003674;GO:0005215;GO:0005342;GO:0006810;GO:0006811;GO:0006820;GO:0006865;GO:0008150;GO:0008509;GO:0008514;GO:0015075;GO:0015171;GO:0015318;GO:0015711;GO:0015849;GO:0022857;GO:0034220;GO:0046942;GO:0046943;GO:0051179;GO:0051234;GO:0055085;GO:0071702;GO:0071705;GO:0098656;GO:1903825;GO:1905039;	101802555	Q5EA97	-
PGR	PGR	progesterone receptor isoform X4	8.67971	3.11765	1.41719e-11	4.61595e-11	Up Regulation	NC_051772.1	K08556	GO:0000003;GO:0000228;GO:0000785;GO:0000790;GO:0000976;GO:0000977;GO:0000978;GO:0000981;GO:0000982;GO:0000987;GO:0001012;GO:0001067;GO:0001077;GO:0001228;GO:0001542;GO:0001553;GO:0001763;GO:0002009;GO:0002064;GO:0002070;GO:0003006;GO:0003674;GO:0003676;GO:0003677;GO:0003682;GO:0003690;GO:0003700;GO:0003707;GO:0004879;GO:0005102;GO:0005488;GO:0005496;GO:0005515;GO:0005575;GO:0005622;GO:0005623;GO:…	101797573	P07812	ko04914(Progesterone-mediated oocyte maturation);ko04114(Oocyte meiosis)
CAPN6	CAPN6	calpain-6 isoform X1	8.63984	3.111	1.33353e-10	4.1521e-10	Up Regulation	NC_051781.1	K08574	GO:0000003;GO:0000226;GO:0001578;GO:0003006;GO:0003674;GO:0003824;GO:0004175;GO:0004197;GO:0004198;GO:0005488;GO:0005515;GO:0005575;GO:0005622;GO:0005623;GO:0005737;GO:0005819;GO:0005829;GO:0005856;GO:0005874;GO:0005876;GO:0006508;GO:0006807;GO:0006996;GO:0007010;GO:0007017;GO:0007275;GO:0007530;GO:0007538;GO:0007542;GO:0008017;GO:0008092;GO:0008150;GO:0008152;GO:0008233;GO:0008234;GO:0009987;GO:…	101795897	O08688	-
WNK4	WNK4	serine/threonine-protein kinase WNK4 isoform X2	8.6362	3.1104	0.00193591	0.00372125	Up Regulation	NC_051799.1	K08867	GO:0000166;GO:0001655;GO:0001822;GO:0002009;GO:0002028;GO:0003008;GO:0003014;GO:0003096;GO:0003674;GO:0003824;GO:0004672;GO:0004674;GO:0005488;GO:0005524;GO:0005575;GO:0005622;GO:0005623;GO:0005737;GO:0005829;GO:0005911;GO:0005923;GO:0006464;GO:0006468;GO:0006793;GO:0006796;GO:0006807;GO:0006810;GO:0006811;GO:0006812;GO:0006814;GO:0006820;GO:0006821;GO:0006873;GO:0007154;GO:0007165;GO:0007275;GO:…	101792935	Q7TPK6	-
PLEKHS1	PLEKHS1	pleckstrin homology domain-containing family S member 1 isoform X3	8.63148	3.10961	3.63258e-09	1.0486e-08	Up Regulation	NC_051777.1	-	-	101800299	Q8BW88	-
LOC101805444	LOC101805444	ferritin light chain	8.59536	3.10356	4.25453e-110	8.96295e-109	Up Regulation	NC_051776.1	-	-	101805444	P09451	-
LAMC2	LAMC2	laminin subunit gamma-2	0.119916	-3.0599	3.20648e-173	1.25003e-171	Down Regulation	NC_051779.1	K06246	GO:0003674;GO:0005488;GO:0005539;GO:0005575;GO:0005576;GO:0005604;GO:0005605;GO:0005607;GO:0005610;GO:0005615;GO:0005622;GO:0005623;GO:0005737;GO:0005938;GO:0007044;GO:0008150;GO:0008201;GO:0008284;GO:0008544;GO:0009888;GO:0009987;GO:0016020;GO:0016043;GO:0022607;GO:0030198;GO:0030334;GO:0030335;GO:0031012;GO:0031581;GO:0032502;GO:0032879;GO:0032991;GO:0034329;GO:0034330;GO:0040012;GO:0040017;GO:…	101801618	Q8HZI9	ko04512(ECM-receptor interaction);ko04510(Focal adhesion)
ASB15	ASB15	ankyrin repeat and SOCS box protein 15 isoform X2	8.59301	3.10316	1.94578e-08	5.40233e-08	Up Regulation	NC_051772.1	K10337	GO:0000151;GO:0003674;GO:0003824;GO:0004842;GO:0005488;GO:0005515;GO:0005575;GO:0005622;GO:0005623;GO:0005634;GO:0005737;GO:0005829;GO:0006464;GO:0006807;GO:0008150;GO:0008152;GO:0009987;GO:0016567;GO:0016740;GO:0019538;GO:0019787;GO:0019899;GO:0031625;GO:0032446;GO:0032991;GO:0036211;GO:0043170;GO:0043226;GO:0043227;GO:0043229;GO:0043231;GO:0043412;GO:0043687;GO:0044237;GO:0044238;GO:0044260;GO:…	101798907	Q8HXA6	-
ENPP3	ENPP3	ectonucleotide pyrophosphatase/phosphodiesterase family member 3	8.55131	3.09614	1.26183e-17	5.23489e-17	Up Regulation	NC_051774.1	K01513	GO:0001775;GO:0002252;GO:0002263;GO:0002274;GO:0002275;GO:0002276;GO:0002366;GO:0002376;GO:0002682;GO:0002683;GO:0002684;GO:0002694;GO:0002695;GO:0002697;GO:0002698;GO:0002699;GO:0003674;GO:0003824;GO:0004518;GO:0004527;GO:0004528;GO:0004551;GO:0005488;GO:0005509;GO:0005575;GO:0005622;GO:0005623;GO:0005737;GO:0005886;GO:0006139;GO:0006163;GO:0006220;GO:0006725;GO:0006753;GO:0006793;GO:0006796;GO:…	101800542	P15396	ko00770(Pantothenate and CoA biosynthesis);ko00760(Nicotinate and nicotinamide metabolism);ko00740(Riboflavin metabolism);ko00500(Starch and sucrose metabolism);ko00240(Pyrimidine metabolism);ko00230(Purine metabolism)
ANKRD34C	ANKRD34C	ankyrin repeat domain-containing protein 34C	0.120268	-3.05568	0.00071735	0.00143946	Down Regulation	NC_051782.1	-	-	101789699	P0C6C1	-
BHLHE40	BHLHE40	class E basic helix-loop-helix protein 40 isoform X1	8.50079	3.0876	7.35101e-81	1.09764e-79	Up Regulation	NC_051784.1	K03729	GO:0000122;GO:0000976;GO:0000977;GO:0000978;GO:0000981;GO:0000982;GO:0000987;GO:0000988;GO:0000989;GO:0001012;GO:0001067;GO:0001076;GO:0001078;GO:0001085;GO:0001102;GO:0001191;GO:0001227;GO:0003674;GO:0003676;GO:0003677;GO:0003690;GO:0003700;GO:0003705;GO:0003712;GO:0003714;GO:0005488;GO:0005515;GO:0005575;GO:0005622;GO:0005623;GO:0005634;GO:0005654;GO:0006355;GO:0006357;GO:0007275;GO:0007399;GO:…	101793894	B3F209	-
ATP8A2	ATP8A2	phospholipid-transporting ATPase IB isoform X4	8.46857	3.08212	2.44512e-130	6.44337e-129	Up Regulation	NC_051772.1	K01530	GO:0000902;GO:0000904;GO:0001654;GO:0003008;GO:0003009;GO:0003011;GO:0003012;GO:0003407;GO:0003674;GO:0003824;GO:0004012;GO:0005215;GO:0005319;GO:0005548;GO:0005575;GO:0005622;GO:0005623;GO:0005634;GO:0005654;GO:0005737;GO:0005768;GO:0005794;GO:0005802;GO:0005886;GO:0006810;GO:0006811;GO:0006820;GO:0006869;GO:0006900;GO:0006936;GO:0006941;GO:0006996;GO:0007010;GO:0007275;GO:0007399;GO:0007409;GO:…	101799384	Q9NTI2	-
FBXO16	FBXO16	F-box only protein 16	0.120276	-3.05558	0.0337189	0.055312	Down Regulation	NC_051774.1	K10299	-	101804651	Q8IX29	-
CCDC102B	CCDC102B	coiled-coil domain-containing protein 102B isoform X2	8.46357	3.08127	8.81519e-16	3.41544e-15	Up Regulation	NC_051773.1	K16759	-	101803010	Q68D86	-
ADAM33	ADAM33	LOW QUALITY PROTEIN: disintegrin and metalloproteinase domain-containing protein 33	0.120936	-3.04768	1.30178e-10	4.05576e-10	Down Regulation	NC_051775.1	K08608	GO:0001817;GO:0003674;GO:0003824;GO:0004175;GO:0004222;GO:0005488;GO:0005575;GO:0006508;GO:0006807;GO:0008150;GO:0008152;GO:0008233;GO:0008237;GO:0008270;GO:0009889;GO:0010556;GO:0016020;GO:0016021;GO:0016787;GO:0019222;GO:0019538;GO:0031224;GO:0031323;GO:0031326;GO:0042035;GO:0042127;GO:0043167;GO:0043169;GO:0043170;GO:0044238;GO:0044425;GO:0046872;GO:0046914;GO:0050789;GO:0050794;GO:0051171;GO:…	101795698	Q9BZ11	-
CSRP3	CSRP3	cysteine and glycine-rich protein 3	8.432	3.07587	0.00196213	0.00376926	Up Regulation	NC_051776.1	K09377	GO:0001085;GO:0001974;GO:0002026;GO:0003008;GO:0003012;GO:0003013;GO:0003015;GO:0003300;GO:0003674;GO:0005198;GO:0005488;GO:0005515;GO:0005575;GO:0005622;GO:0005623;GO:0005634;GO:0005737;GO:0006355;GO:0006357;GO:0006873;GO:0006874;GO:0006875;GO:0006936;GO:0006941;GO:0006996;GO:0007010;GO:0007275;GO:0007507;GO:0007517;GO:0007519;GO:0008015;GO:0008016;GO:0008092;GO:0008104;GO:0008134;GO:0008150;GO:…	101799312	P50462	-
CDH6	CDH6	cadherin-6	0.120946	-3.04757	7.66816e-23	3.75004e-22	Down Regulation	NC_051773.1	K06798	GO:0000003;GO:0003006;GO:0005575;GO:0005623;GO:0005886;GO:0005887;GO:0007154;GO:0007155;GO:0007165;GO:0007166;GO:0007219;GO:0007275;GO:0007548;GO:0008150;GO:0008406;GO:0008585;GO:0009987;GO:0016020;GO:0016021;GO:0016043;GO:0016339;GO:0022414;GO:0022610;GO:0023052;GO:0031224;GO:0031226;GO:0032501;GO:0032502;GO:0034330;GO:0034332;GO:0044425;GO:0044459;GO:0044464;GO:0045137;GO:0045216;GO:0046545;GO:…	101793646	Q90762	-
CABYR	CABYR	calcium-binding tyrosine phosphorylation-regulated protein	0.121295	-3.04341	5.80578e-48	5.14761e-47	Down Regulation	NC_051773.1	-	GO:0000003;GO:0003006;GO:0003341;GO:0003351;GO:0003674;GO:0005488;GO:0005509;GO:0005515;GO:0005575;GO:0005622;GO:0005623;GO:0005634;GO:0005737;GO:0005829;GO:0005856;GO:0005929;GO:0006928;GO:0007017;GO:0007018;GO:0007154;GO:0007165;GO:0007276;GO:0007281;GO:0007283;GO:0007286;GO:0008150;GO:0009987;GO:0016043;GO:0017124;GO:0019722;GO:0019899;GO:0019904;GO:0019932;GO:0019953;GO:0021700;GO:0022412;GO:…	101800282	Q710D7	-
DERL3	DERL3	derlin-3 isoform X2	8.41967	3.07376	4.24572e-153	1.39915e-151	Up Regulation	NC_051787.1	K13989	GO:0001558;GO:0005575;GO:0005622;GO:0005623;GO:0005737;GO:0005783;GO:0005789;GO:0006508;GO:0006511;GO:0006807;GO:0006810;GO:0006886;GO:0006950;GO:0006952;GO:0006986;GO:0007154;GO:0007165;GO:0008104;GO:0008150;GO:0008152;GO:0008284;GO:0009056;GO:0009057;GO:0009605;GO:0009607;GO:0009617;GO:0009987;GO:0010033;GO:0010243;GO:0010498;GO:0012505;GO:0015031;GO:0015833;GO:0016020;GO:0016021;GO:0019538;GO:…	101803640	Q9GZP9	ko04141(Protein processing in endoplasmic reticulum)
TSHZ2	TSHZ2	teashirt homolog 2 isoform X1	8.40814	3.07179	0	0	Up Regulation	NC_051792.1	K09236	GO:0000122;GO:0000981;GO:0000982;GO:0001078;GO:0001227;GO:0001654;GO:0001655;GO:0001700;GO:0002009;GO:0002165;GO:0003002;GO:0003156;GO:0003674;GO:0003676;GO:0003677;GO:0003682;GO:0003700;GO:0005488;GO:0005515;GO:0005575;GO:0005622;GO:0005623;GO:0005634;GO:0005737;GO:0006355;GO:0006357;GO:0007154;GO:0007165;GO:0007166;GO:0007267;GO:0007275;GO:0007350;GO:0007379;GO:0007380;GO:0007384;GO:0007389;GO:…	101797818	Q9NRE2	-
LOC101805427	LOC101805427	24-hydroxycholesterol 7-alpha-hydroxylase isoform X2	8.3977	3.06999	7.6151e-12	2.5084e-11	Up Regulation	NC_051774.1	K07439	GO:0003674;GO:0003824;GO:0004497;GO:0005575;GO:0005622;GO:0005623;GO:0005737;GO:0005783;GO:0005789;GO:0006066;GO:0006082;GO:0006629;GO:0006694;GO:0006699;GO:0006706;GO:0006707;GO:0007586;GO:0008150;GO:0008152;GO:0008202;GO:0008203;GO:0008206;GO:0008387;GO:0008395;GO:0008396;GO:0008610;GO:0009056;GO:0009058;GO:0009987;GO:0012505;GO:0016020;GO:0016042;GO:0016053;GO:0016125;GO:0016127;GO:0016491;GO:…	101805427	Q9NYL5	ko00120(Primary bile acid biosynthesis)
LOC101793645	LOC101793645	solute carrier family 22 member 2	8.38286	3.06744	8.82584e-19	3.79908e-18	Up Regulation	NC_051774.1	K08199	GO:0001505;GO:0003674;GO:0005215;GO:0005277;GO:0005326;GO:0005329;GO:0005333;GO:0005488;GO:0005496;GO:0005515;GO:0005575;GO:0005623;GO:0005886;GO:0005887;GO:0006810;GO:0006811;GO:0006812;GO:0006820;GO:0006836;GO:0006855;GO:0007154;GO:0007267;GO:0007268;GO:0007269;GO:0007589;GO:0008150;GO:0008152;GO:0008289;GO:0008324;GO:0008504;GO:0008509;GO:0008513;GO:0008514;GO:0008519;GO:0009058;GO:0009914;GO:…	101793645	O70577	-
DNER	DNER	delta and Notch-like epidermal growth factor-related receptor	8.32267	3.05705	0	0	Up Regulation	NC_051780.1	K24463	GO:0001764;GO:0003674;GO:0004888;GO:0005102;GO:0005112;GO:0005488;GO:0005509;GO:0005515;GO:0005575;GO:0005622;GO:0005623;GO:0005737;GO:0005768;GO:0005769;GO:0005886;GO:0006807;GO:0006810;GO:0006897;GO:0006928;GO:0007154;GO:0007165;GO:0007220;GO:0007275;GO:0007399;GO:0007416;GO:0007417;GO:0007517;GO:0007519;GO:0008150;GO:0008152;GO:0009888;GO:0009987;GO:0010001;GO:0012505;GO:0014706;GO:0014902;GO:…	101800608	Q8JZM4	-
FRMPD4	FRMPD4	FERM and PDZ domain-containing protein 4 isoform X3	8.29188	3.0517	2.45315e-18	1.03823e-17	Up Regulation	NC_051772.1	K23956	GO:0003674;GO:0005488;GO:0005543;GO:0005546;GO:0005575;GO:0005623;GO:0008150;GO:0008289;GO:0030425;GO:0032991;GO:0035091;GO:0036477;GO:0042995;GO:0043005;GO:0043167;GO:0043168;GO:0043197;GO:0044309;GO:0044456;GO:0044463;GO:0044464;GO:0045202;GO:0048518;GO:0048522;GO:0050789;GO:0050794;GO:0050803;GO:0050807;GO:0051128;GO:0051130;GO:0051823;GO:0051835;GO:0065007;GO:0065008;GO:0097447;GO:0097458;GO:…	101798338	Q14CM0	-
LOC101789532	LOC101789532	OX-2 membrane glycoprotein isoform X4	8.27259	3.04834	1.34221e-76	1.86089e-75	Up Regulation	NC_051772.1	K06556	GO:0002682;GO:0002683;GO:0002694;GO:0002695;GO:0003674;GO:0005102;GO:0005488;GO:0005515;GO:0005575;GO:0005623;GO:0005886;GO:0005887;GO:0005911;GO:0005912;GO:0005913;GO:0007155;GO:0007156;GO:0007157;GO:0008037;GO:0008150;GO:0009987;GO:0016020;GO:0016021;GO:0022610;GO:0030054;GO:0031224;GO:0031226;GO:0042802;GO:0042803;GO:0043030;GO:0043031;GO:0044425;GO:0044459;GO:0044464;GO:0046983;GO:0048519;GO:…	101789532	P41217	-
LOC101798268	LOC101798268	melanopsin isoform X1	8.21803	3.03879	2.55069e-06	6.18694e-06	Up Regulation	NC_051775.1	K04255	GO:0000122;GO:0000323;GO:0000902;GO:0000904;GO:0001654;GO:0001745;GO:0001751;GO:0001754;GO:0003008;GO:0003674;GO:0004888;GO:0004930;GO:0005488;GO:0005515;GO:0005575;GO:0005622;GO:0005623;GO:0005737;GO:0005764;GO:0005767;GO:0005768;GO:0005769;GO:0005770;GO:0005771;GO:0005773;GO:0005783;GO:0005790;GO:0005791;GO:0005886;GO:0006355;GO:0006357;GO:0006996;GO:0007154;GO:0007165;GO:0007186;GO:0007200;GO:…	101798268	Q4U4D2	-
PRDM1	PRDM1	PR domain zinc finger protein 1 isoform X3	8.14367	3.02568	1.3444e-18	5.75096e-18	Up Regulation	NC_051774.1	K24501	GO:0000003;GO:0000122;GO:0000976;GO:0000977;GO:0000978;GO:0000981;GO:0000982;GO:0000987;GO:0001012;GO:0001067;GO:0001078;GO:0001158;GO:0001227;GO:0001568;GO:0001654;GO:0001701;GO:0001754;GO:0001763;GO:0001890;GO:0001892;GO:0001893;GO:0001944;GO:0002064;GO:0002065;GO:0002066;GO:0002119;GO:0002164;GO:0002165;GO:0002682;GO:0002683;GO:0002684;GO:0002694;GO:0002695;GO:0002696;GO:0002831;GO:0002832;GO:…	101797804	O75626	-
FRK	FRK	tyrosine-protein kinase FRK	0.121418	-3.04195	0.00306822	0.00577741	Down Regulation	NC_051774.1	K08892	GO:0000122;GO:0000323;GO:0001775;GO:0002252;GO:0002263;GO:0002274;GO:0002275;GO:0002283;GO:0002366;GO:0002376;GO:0002443;GO:0002444;GO:0002446;GO:0003674;GO:0003824;GO:0004672;GO:0004713;GO:0004715;GO:0005102;GO:0005488;GO:0005515;GO:0005575;GO:0005576;GO:0005622;GO:0005623;GO:0005634;GO:0005737;GO:0005764;GO:0005766;GO:0005773;GO:0005775;GO:0005829;GO:0005886;GO:0006355;GO:0006357;GO:0006464;GO:…	101802320	Q922K9	-
LOC101792590	LOC101792590	protein unc-13 homolog A isoform X7	0.121419	-3.04194	2.38093e-43	1.92794e-42	Down Regulation	NC_051782.1	-	GO:0000003;GO:0000149;GO:0001505;GO:0003674;GO:0005488;GO:0005515;GO:0005516;GO:0005575;GO:0005622;GO:0005623;GO:0005737;GO:0005886;GO:0006810;GO:0006836;GO:0006887;GO:0006903;GO:0006904;GO:0007154;GO:0007267;GO:0007268;GO:0007269;GO:0007276;GO:0007283;GO:0008021;GO:0008150;GO:0009987;GO:0010720;GO:0012505;GO:0016020;GO:0016043;GO:0016079;GO:0016081;GO:0016082;GO:0016192;GO:0017075;GO:0017156;GO:…	101792590	Q9UPW8	-
ABRA	ABRA	actin-binding Rho-activating protein	8.12863	3.02301	1.23257e-15	4.75002e-15	Up Regulation	NC_051773.1	-	GO:0000060;GO:0003674;GO:0003779;GO:0005488;GO:0005515;GO:0005575;GO:0005622;GO:0005623;GO:0005737;GO:0005856;GO:0005886;GO:0006355;GO:0006357;GO:0006606;GO:0006810;GO:0006886;GO:0006913;GO:0008092;GO:0008104;GO:0008150;GO:0009889;GO:0009891;GO:0009893;GO:0009966;GO:0009967;GO:0010468;GO:0010556;GO:0010557;GO:0010604;GO:0010628;GO:0010646;GO:0010647;GO:0015031;GO:0015629;GO:0015833;GO:0016020;GO:…	101796057	Q8N0Z2	-
EXPH5	EXPH5	exophilin-5 isoform X4	8.12234	3.0219	7.00264e-105	1.4048e-103	Up Regulation	NC_051772.1	K22236	GO:0002064;GO:0002791;GO:0002793;GO:0003334;GO:0003674;GO:0005488;GO:0005515;GO:0005575;GO:0005622;GO:0005623;GO:0005737;GO:0005768;GO:0006810;GO:0007275;GO:0008150;GO:0008544;GO:0009888;GO:0009913;GO:0009987;GO:0012505;GO:0016192;GO:0017016;GO:0017137;GO:0017157;GO:0019899;GO:0030154;GO:0030216;GO:0030855;GO:0031267;GO:0031410;GO:0031982;GO:0032501;GO:0032502;GO:0032879;GO:0032880;GO:0043226;GO:…	101803015	Q8NEV8	-
MASP2	MASP2	mannan-binding lectin serine protease 2 isoform X5	8.11845	3.0212	1.69777e-33	1.10075e-32	Up Regulation	NC_051793.1	-	GO:0001846;GO:0001848;GO:0001855;GO:0001867;GO:0002252;GO:0002253;GO:0002376;GO:0002682;GO:0002684;GO:0003674;GO:0003824;GO:0004175;GO:0004252;GO:0005488;GO:0005515;GO:0005575;GO:0005576;GO:0005615;GO:0006508;GO:0006807;GO:0006950;GO:0006952;GO:0006955;GO:0006956;GO:0006959;GO:0008150;GO:0008152;GO:0008233;GO:0008236;GO:0016787;GO:0017171;GO:0019538;GO:0043170;GO:0044238;GO:0044421;GO:0045087;GO:…	101801331	O00187	-
LOC101793524	LOC101793524	neuropeptide-like protein C4orf48 homolog	8.10322	3.0185	0.0242111	0.0405422	Up Regulation	NC_051775.1	-	-	101793524	E1BRC3	-
LOC101793000	LOC101793000	amine oxidase [flavin-containing] A	8.08452	3.01516	1.01545e-21	4.8044e-21	Up Regulation	NC_051772.1	K00274	GO:0000166;GO:0001505;GO:0003674;GO:0003824;GO:0005488;GO:0005575;GO:0005622;GO:0005623;GO:0005737;GO:0005739;GO:0005740;GO:0005741;GO:0006576;GO:0006584;GO:0006725;GO:0006807;GO:0007154;GO:0007165;GO:0007166;GO:0008131;GO:0008150;GO:0008152;GO:0009056;GO:0009308;GO:0009310;GO:0009712;GO:0009987;GO:0010033;GO:0016020;GO:0016491;GO:0016638;GO:0016641;GO:0017144;GO:0018958;GO:0019221;GO:0019336;GO:…	101793000	Q5NU32	ko00982(Drug metabolism - cytochrome P450);ko00380(Tryptophan metabolism);ko00360(Phenylalanine metabolism);ko00350(Tyrosine metabolism);ko00340(Histidine metabolism);ko00330(Arginine and proline metabolism);ko00260(Glycine, serine and threonine metabolism)
NMNAT3	NMNAT3	nicotinamide/nicotinic acid mononucleotide adenylyltransferase 3 isoform X3	8.0841	3.01509	0.0242942	0.0406589	Up Regulation	NC_051780.1	K06210	GO:0000309;GO:0003674;GO:0003824;GO:0004515;GO:0005575;GO:0005622;GO:0005623;GO:0005737;GO:0005739;GO:0005759;GO:0006082;GO:0006139;GO:0006520;GO:0006531;GO:0006725;GO:0006732;GO:0006733;GO:0006753;GO:0006793;GO:0006796;GO:0006807;GO:0006950;GO:0008150;GO:0008152;GO:0009058;GO:0009066;GO:0009108;GO:0009117;GO:0009165;GO:0009435;GO:0009611;GO:0009987;GO:0016740;GO:0016772;GO:0016779;GO:0018130;GO:…	101804294	Q99JR6	ko00760(Nicotinate and nicotinamide metabolism)
LGR6	LGR6	leucine-rich repeat-containing G-protein coupled receptor 6	0.122143	-3.03336	0.0047461	0.00877301	Down Regulation	NC_051798.1	K08399	GO:0000003;GO:0000139;GO:0001653;GO:0001667;GO:0001837;GO:0002064;GO:0002065;GO:0002066;GO:0003006;GO:0003674;GO:0004888;GO:0004930;GO:0005575;GO:0005622;GO:0005623;GO:0005737;GO:0005794;GO:0005802;GO:0005886;GO:0005887;GO:0006928;GO:0006950;GO:0007154;GO:0007162;GO:0007165;GO:0007186;GO:0007218;GO:0007275;GO:0007276;GO:0007281;GO:0007292;GO:0007297;GO:0007298;GO:0007564;GO:0008150;GO:0008188;GO:…	101802024	Q3UVD5	ko04310(Wnt signaling pathway)
VWDE	VWDE	von Willebrand factor D and EGF domain-containing protein isoform X2	8.06451	3.01159	5.88413e-06	1.39351e-05	Up Regulation	NC_051773.1	K01691	-	101801440	Q8N2E2	ko04310(Wnt signaling pathway)
AGBL1	AGBL1	cytosolic carboxypeptidase 4 isoform X3	8.06201	3.01114	3.12236e-28	1.77152e-27	Up Regulation	NC_051782.1	K23436	GO:0003674;GO:0003824;GO:0004180;GO:0004181;GO:0005488;GO:0005515;GO:0005575;GO:0005622;GO:0005623;GO:0005737;GO:0005829;GO:0006464;GO:0006508;GO:0006807;GO:0008092;GO:0008150;GO:0008152;GO:0008233;GO:0008235;GO:0008237;GO:0008238;GO:0009987;GO:0015631;GO:0016787;GO:0018193;GO:0018200;GO:0018410;GO:0019538;GO:0035608;GO:0035609;GO:0035610;GO:0036211;GO:0043170;GO:0043412;GO:0043687;GO:0044237;GO:…	101793469	Q96MI9	-
PCDH20	PCDH20	protocadherin-20	0.122279	-3.03175	2.89508e-05	6.51748e-05	Down Regulation	NC_051772.1	K16498	-	101793001	Q8N6Y1	-
LOC119713003	LOC119713003	butyrophilin subfamily 3 member A2-like isoform X9	8.05723	3.01028	4.42636e-24	2.2528e-23	Up Regulation	NC_051788.1	K06712	GO:0001775;GO:0001816;GO:0001817;GO:0001818;GO:0001819;GO:0001932;GO:0001933;GO:0002250;GO:0002252;GO:0002253;GO:0002376;GO:0002429;GO:0002443;GO:0002449;GO:0002456;GO:0002460;GO:0002520;GO:0002521;GO:0002682;GO:0002683;GO:0002684;GO:0002694;GO:0002695;GO:0002696;GO:0002757;GO:0002764;GO:0002768;GO:0002790;GO:0002791;GO:0002792;GO:0002793;GO:0003674;GO:0005102;GO:0005488;GO:0005515;GO:0005575;GO:…	119713003	P18892	-
HES4	HES4	LOW QUALITY PROTEIN: transcription factor HES-4	0.12268	-3.02703	2.98223e-31	1.81526e-30	Down Regulation	NC_051793.1	K06054	GO:0000003;GO:0000122;GO:0000981;GO:0001654;GO:0001708;GO:0001837;GO:0002088;GO:0003002;GO:0003006;GO:0003674;GO:0003676;GO:0003677;GO:0003700;GO:0005488;GO:0005515;GO:0005575;GO:0005622;GO:0005623;GO:0005634;GO:0006355;GO:0006357;GO:0007275;GO:0007389;GO:0007399;GO:0007423;GO:0007548;GO:0008134;GO:0008150;GO:0008283;GO:0008544;GO:0009653;GO:0009790;GO:0009792;GO:0009888;GO:0009889;GO:0009890;GO:…	101792654	O57337	ko04330(Notch signaling pathway);ko03460(Fanconi anemia pathway)
AKR1D1	AKR1D1	aldo-keto reductase family 1 member D1	0.123159	-3.02141	0.00440289	0.00815653	Down Regulation	NC_051772.1	K04119	GO:0003674;GO:0003824;GO:0004033;GO:0005488;GO:0005496;GO:0005575;GO:0005622;GO:0005623;GO:0005737;GO:0005829;GO:0006066;GO:0006082;GO:0006629;GO:0006694;GO:0006699;GO:0006706;GO:0006707;GO:0007586;GO:0008150;GO:0008152;GO:0008202;GO:0008203;GO:0008206;GO:0008207;GO:0008209;GO:0008289;GO:0008610;GO:0009056;GO:0009058;GO:0009987;GO:0010817;GO:0016042;GO:0016053;GO:0016125;GO:0016127;GO:0016229;GO:…	101802488	P51857	ko00790(Folate biosynthesis);ko00590(Arachidonic acid metabolism);ko00140(Steroid hormone biosynthesis)
LOC106017580	LOC106017580	MARVEL domain-containing protein 3-like	8.03782	3.0068	0.000761139	0.00152308	Up Regulation	NC_051773.1	K21099	GO:0001932;GO:0001933;GO:0003674;GO:0005488;GO:0005515;GO:0005575;GO:0005622;GO:0005623;GO:0005737;GO:0005911;GO:0005923;GO:0006950;GO:0006970;GO:0007043;GO:0008104;GO:0008150;GO:0008285;GO:0009628;GO:0009892;GO:0009966;GO:0009968;GO:0009987;GO:0010563;GO:0010605;GO:0010632;GO:0010633;GO:0010646;GO:0010648;GO:0016043;GO:0019220;GO:0019222;GO:0019899;GO:0019900;GO:0019901;GO:0022607;GO:0023051;GO:…	106017580	Q96A59	ko04530(Tight junction)
LOC119715213	LOC119715213	LOW QUALITY PROTEIN: filamin-C-like	0.123222	-3.02067	2.81077e-43	2.27113e-42	Down Regulation	NW_024010037.1	K04437	GO:0000003;GO:0000902;GO:0000904;GO:0003006;GO:0003674;GO:0003779;GO:0005488;GO:0005515;GO:0005575;GO:0005622;GO:0005623;GO:0005737;GO:0005829;GO:0005856;GO:0005884;GO:0005886;GO:0006928;GO:0006935;GO:0006996;GO:0007010;GO:0007015;GO:0007154;GO:0007165;GO:0007166;GO:0007275;GO:0007399;GO:0007409;GO:0007411;GO:0007413;GO:0008037;GO:0008038;GO:0008092;GO:0008150;GO:0009605;GO:0009653;GO:0009887;GO:…	119715213	Q14315	ko05132(Salmonella infection);ko04510(Focal adhesion);ko04010(MAPK signaling pathway)
MCF2	MCF2	proto-oncogene DBL isoform X3	8.03552	3.00639	3.43231e-93	6.07219e-92	Up Regulation	NC_051781.1	K20685	GO:0003674;GO:0005085;GO:0005088;GO:0005089;GO:0005488;GO:0005515;GO:0005575;GO:0005622;GO:0005623;GO:0005737;GO:0005829;GO:0005856;GO:0007154;GO:0007165;GO:0007186;GO:0007275;GO:0007399;GO:0008150;GO:0009966;GO:0009987;GO:0010646;GO:0010721;GO:0010769;GO:0010771;GO:0010941;GO:0010942;GO:0010975;GO:0010977;GO:0016020;GO:0017016;GO:0017048;GO:0019899;GO:0022008;GO:0022603;GO:0022604;GO:0023051;GO:…	101798135	P10911	-
EPHX4	EPHX4	epoxide hydrolase 4 isoform X2	8.03336	3.006	0	0	Up Regulation	NC_051779.1	K22369	GO:0003674;GO:0003824;GO:0004301;GO:0006629;GO:0008150;GO:0008152;GO:0009987;GO:0016787;GO:0016801;GO:0016803;GO:0044237;GO:0044238;GO:0044255;GO:0071704;	101804580	Q8IUS5	-
ANKFN1	ANKFN1	ankyrin repeat and fibronectin type-III domain-containing protein 1	0.124407	-3.00686	7.86153e-83	1.2048e-81	Down Regulation	NC_051790.1	K24478	GO:0000132;GO:0000226;GO:0000278;GO:0003674;GO:0005102;GO:0005488;GO:0005515;GO:0005575;GO:0005622;GO:0005623;GO:0005813;GO:0005815;GO:0005819;GO:0005856;GO:0006996;GO:0007010;GO:0007017;GO:0007049;GO:0007163;GO:0007275;GO:0007399;GO:0007405;GO:0008150;GO:0008283;GO:0008356;GO:0009987;GO:0015630;GO:0016043;GO:0017145;GO:0022008;GO:0022402;GO:0030010;GO:0030154;GO:0032501;GO:0032502;GO:0032878;GO:…	101791392	Q8N957	-
XIRP1	XIRP1	xin actin-binding repeat-containing protein 1 isoform X2	0.125621	-2.99285	2.78415e-81	4.16962e-80	Down Regulation	NC_051773.1	-	GO:0003007;GO:0003205;GO:0003231;GO:0003279;GO:0003281;GO:0003674;GO:0003779;GO:0005488;GO:0005515;GO:0005575;GO:0005622;GO:0005623;GO:0005737;GO:0007275;GO:0007507;GO:0007517;GO:0008092;GO:0008150;GO:0009653;GO:0009887;GO:0009888;GO:0009987;GO:0014706;GO:0016043;GO:0030016;GO:0030017;GO:0030018;GO:0030054;GO:0031674;GO:0032501;GO:0032502;GO:0034330;GO:0042805;GO:0043226;GO:0043228;GO:0043229;GO:…	101801942	Q91957	-
LOC101797468	LOC101797468	LOW QUALITY PROTEIN: hepatocyte nuclear factor 4-beta	0.125891	-2.98975	0.0389616	0.0631316	Down Regulation	NC_051783.1	K08542	GO:0000981;GO:0003674;GO:0003700;GO:0004879;GO:0005575;GO:0005622;GO:0005623;GO:0005634;GO:0006325;GO:0006342;GO:0006355;GO:0006357;GO:0006629;GO:0006996;GO:0007154;GO:0007165;GO:0008150;GO:0008152;GO:0009056;GO:0009719;GO:0009725;GO:0009889;GO:0009890;GO:0009892;GO:0009987;GO:0010033;GO:0010243;GO:0010468;GO:0010556;GO:0010558;GO:0010605;GO:0010629;GO:0016042;GO:0016043;GO:0016458;GO:0019219;GO:…	101797468	P79926	-
STRA6	STRA6	receptor for retinol uptake STRA6 isoform X1	7.99157	2.99848	1.38231e-46	1.19207e-45	Up Regulation	NC_051782.1	K23088	GO:0003674;GO:0005488;GO:0005515;GO:0005516;GO:0005575;GO:0005623;GO:0005886;GO:0005887;GO:0006810;GO:0006869;GO:0007275;GO:0008150;GO:0009790;GO:0009792;GO:0010876;GO:0015850;GO:0016020;GO:0016021;GO:0031224;GO:0031226;GO:0032501;GO:0032502;GO:0033036;GO:0034633;GO:0042802;GO:0042803;GO:0043009;GO:0044425;GO:0044459;GO:0044464;GO:0046864;GO:0046865;GO:0046983;GO:0048856;GO:0051179;GO:0051234;GO:…	101797065	Q0V8E7	-
LOC101803387	LOC101803387	calcium homeostasis modulator protein 6	0.126838	-2.97894	0.0392781	0.0636103	Down Regulation	NC_051774.1	-	GO:0003674;GO:0005215;GO:0005216;GO:0005244;GO:0005245;GO:0005261;GO:0005262;GO:0005575;GO:0005623;GO:0005886;GO:0005887;GO:0005929;GO:0006810;GO:0006811;GO:0006812;GO:0006816;GO:0008150;GO:0008324;GO:0015075;GO:0015085;GO:0015267;GO:0015318;GO:0016020;GO:0016021;GO:0022803;GO:0022832;GO:0022836;GO:0022838;GO:0022839;GO:0022843;GO:0022857;GO:0022890;GO:0030001;GO:0031224;GO:0031226;GO:0034220;GO:…	101803387	Q5R3K3	-
LOC101802407	LOC101802407	betaine--homocysteine S-methyltransferase 1	0.127121	-2.97572	1.70387e-08	4.74724e-08	Down Regulation	NC_051804.1	K00547	GO:0000096;GO:0000097;GO:0001505;GO:0002064;GO:0002065;GO:0002066;GO:0002067;GO:0002068;GO:0003309;GO:0003323;GO:0003674;GO:0003824;GO:0005488;GO:0005575;GO:0005576;GO:0005615;GO:0005622;GO:0005623;GO:0005737;GO:0005829;GO:0006082;GO:0006464;GO:0006479;GO:0006520;GO:0006521;GO:0006555;GO:0006575;GO:0006576;GO:0006577;GO:0006790;GO:0006807;GO:0007275;GO:0008150;GO:0008152;GO:0008168;GO:0008172;GO:…	101802407	O35490	ko00270(Cysteine and methionine metabolism)
ZNF385D	ZNF385D	zinc finger protein 385D isoform X2	7.97082	2.99473	1.08254e-63	1.23302e-62	Up Regulation	NC_051773.1	-	GO:0002039;GO:0003674;GO:0003676;GO:0003723;GO:0005488;GO:0005515;GO:0006915;GO:0007154;GO:0007165;GO:0008150;GO:0008219;GO:0009987;GO:0012501;GO:0023052;GO:0035556;GO:0050789;GO:0050794;GO:0050896;GO:0051716;GO:0065007;GO:0072331;GO:0072332;GO:0097159;GO:0097190;GO:0097193;GO:1901363;	101790304	Q9H6B1	-
LOC101793288	LOC101793288	uncharacterized protein LOC101793288	7.94565	2.99017	5.60817e-70	6.98757e-69	Up Regulation	NC_051774.1	-	-	101793288	-	-
HAS2	HAS2	hyaluronan synthase 2	0.00794877	-2.97505	7.78023e-145	2.37266e-143	Down Regulation	NC_051773.1	K00752	GO:0000003;GO:0000271;GO:0001501;GO:0001568;GO:0001570;GO:0001655;GO:0001822;GO:0001837;GO:0001944;GO:0003007;GO:0003008;GO:0003014;GO:0003091;GO:0003097;GO:0003674;GO:0003824;GO:0005575;GO:0005622;GO:0005623;GO:0005737;GO:0005886;GO:0005887;GO:0005975;GO:0005976;GO:0006022;GO:0006023;GO:0006024;GO:0006082;GO:0006109;GO:0006807;GO:0006810;GO:0006833;GO:0006950;GO:0007155;GO:0007275;GO:0007507;GO:…	101798379	O57424	-
LOC101789381	LOC101789381	carboxypeptidase A1	0.128059	-2.96512	0.0234571	0.0393886	Down Regulation	NC_051772.1	K01298	GO:0003674;GO:0003824;GO:0004180;GO:0004181;GO:0005575;GO:0005576;GO:0005615;GO:0005622;GO:0005623;GO:0005737;GO:0006508;GO:0006807;GO:0008150;GO:0008152;GO:0008233;GO:0008235;GO:0008237;GO:0008238;GO:0009056;GO:0009057;GO:0009987;GO:0016787;GO:0019538;GO:0030163;GO:0031012;GO:0043170;GO:0044237;GO:0044238;GO:0044248;GO:0044257;GO:0044260;GO:0044265;GO:0044267;GO:0044421;GO:0044424;GO:0044464;GO:…	101789381	P15085	-
PLPPR3	PLPPR3	phospholipid phosphatase-related protein type 3 isoform X4	0.128745	-2.95741	6.35181e-08	1.71475e-07	Down Regulation	NC_051800.1	-	GO:0003674;GO:0003824;GO:0005575;GO:0005623;GO:0005886;GO:0005887;GO:0006629;GO:0006644;GO:0006793;GO:0006796;GO:0007154;GO:0007165;GO:0008150;GO:0008152;GO:0008195;GO:0009987;GO:0016020;GO:0016021;GO:0016311;GO:0016787;GO:0016788;GO:0016791;GO:0019637;GO:0023052;GO:0030258;GO:0031224;GO:0031226;GO:0042577;GO:0042578;GO:0044237;GO:0044238;GO:0044255;GO:0044425;GO:0044459;GO:0044464;GO:0046839;GO:…	106020560	Q6T4P5	-
IL13RA1	IL13RA1	interleukin-13 receptor subunit alpha-1	7.94445	2.98995	0	0	Up Regulation	NC_051781.1	K05076	GO:0003674;GO:0004888;GO:0004896;GO:0005575;GO:0005623;GO:0005886;GO:0005887;GO:0005898;GO:0007154;GO:0007165;GO:0007166;GO:0008150;GO:0009987;GO:0010033;GO:0016020;GO:0016021;GO:0016515;GO:0019221;GO:0023052;GO:0031224;GO:0031226;GO:0032991;GO:0034097;GO:0035772;GO:0035962;GO:0035963;GO:0038023;GO:0042221;GO:0043235;GO:0044425;GO:0044459;GO:0044464;GO:0050789;GO:0050794;GO:0050896;GO:0051716;GO:…	101790036	O09030	ko04060(Cytokine-cytokine receptor interaction)
LOC101797091	LOC101797091	antigen peptide transporter 2	7.92039	2.98557	2.47439e-20	1.12564e-19	Up Regulation	NW_024010101.1	K05654	GO:0000166;GO:0001910;GO:0001911;GO:0001912;GO:0001914;GO:0001916;GO:0002237;GO:0002376;GO:0002428;GO:0002474;GO:0002475;GO:0002476;GO:0002477;GO:0002478;GO:0002479;GO:0002481;GO:0002483;GO:0002484;GO:0002485;GO:0002488;GO:0002489;GO:0002577;GO:0002579;GO:0002583;GO:0002585;GO:0002589;GO:0002591;GO:0002682;GO:0002683;GO:0002684;GO:0002697;GO:0002698;GO:0002699;GO:0002703;GO:0002704;GO:0002705;GO:…	101797091	Q03519	ko05168(Herpes simplex virus 1 infection);ko04145(Phagosome);ko02010(ABC transporters)
TMEM184A	TMEM184A	LOW QUALITY PROTEIN: transmembrane protein 184A	7.87939	2.97808	1.63581e-15	6.27363e-15	Up Regulation	NC_051786.1	K14360	GO:0000003;GO:0003006;GO:0003674;GO:0005215;GO:0005488;GO:0005539;GO:0005575;GO:0005622;GO:0005623;GO:0005737;GO:0005768;GO:0005769;GO:0005886;GO:0006950;GO:0006952;GO:0007275;GO:0007399;GO:0007530;GO:0008037;GO:0008038;GO:0008039;GO:0008150;GO:0008201;GO:0009605;GO:0009607;GO:0009620;GO:0009987;GO:0010008;GO:0012505;GO:0012506;GO:0016020;GO:0016021;GO:0018992;GO:0022008;GO:0022414;GO:0030141;GO:…	101794551	Q1RMW2	-
ATP10B	ATP10B	probable phospholipid-transporting ATPase VB isoform X2	0.129214	-2.95216	0.00220024	0.0042016	Down Regulation	NC_051785.1	K01530	GO:0003674;GO:0003824;GO:0004012;GO:0005215;GO:0005319;GO:0005548;GO:0005575;GO:0005622;GO:0005623;GO:0005737;GO:0005783;GO:0005789;GO:0005886;GO:0006629;GO:0006810;GO:0006811;GO:0006820;GO:0006869;GO:0006886;GO:0006950;GO:0006996;GO:0007030;GO:0008104;GO:0008150;GO:0008152;GO:0008202;GO:0009987;GO:0010256;GO:0010876;GO:0012505;GO:0012506;GO:0015031;GO:0015711;GO:0015748;GO:0015833;GO:0015914;GO:…	101789906	O94823	-
LOC101794181	LOC101794181	matrix metalloproteinase-27	7.80059	2.96358	1.91559e-60	2.09056e-59	Up Regulation	NC_051772.1	K08005	GO:0005575;GO:0005622;GO:0005623;GO:0005737;GO:0005783;GO:0005789;GO:0012505;GO:0016020;GO:0019898;GO:0031090;GO:0031312;GO:0031984;GO:0042175;GO:0042406;GO:0043226;GO:0043227;GO:0043229;GO:0043231;GO:0044422;GO:0044424;GO:0044425;GO:0044432;GO:0044444;GO:0044446;GO:0044464;GO:0098827;	101794181	Q9GKE1	-
MGMT	MGMT	methylated-DNA--protein-cysteine methyltransferase	7.71813	2.94825	2.45016e-59	2.63592e-58	Up Regulation	NC_051777.1	-	GO:0001101;GO:0003674;GO:0003676;GO:0003677;GO:0003684;GO:0003824;GO:0003908;GO:0005488;GO:0005509;GO:0005575;GO:0005622;GO:0005623;GO:0005634;GO:0005654;GO:0006139;GO:0006259;GO:0006266;GO:0006281;GO:0006282;GO:0006304;GO:0006305;GO:0006306;GO:0006307;GO:0006725;GO:0006807;GO:0006950;GO:0006974;GO:0006979;GO:0007275;GO:0007584;GO:0008150;GO:0008152;GO:0008168;GO:0008172;GO:0009008;GO:0009314;GO:…	101797041	P26187	-
LOC101790354	LOC101790354	vasoactive intestinal polypeptide receptor	7.71462	2.94759	2.37391e-141	7.01323e-140	Up Regulation	NC_051773.1	K04589	GO:0003674;GO:0004888;GO:0004930;GO:0004999;GO:0005488;GO:0005575;GO:0005623;GO:0005886;GO:0005887;GO:0007154;GO:0007165;GO:0007186;GO:0007187;GO:0008150;GO:0008284;GO:0009987;GO:0016020;GO:0016021;GO:0017046;GO:0023052;GO:0031224;GO:0031226;GO:0032991;GO:0033218;GO:0038023;GO:0042127;GO:0042277;GO:0042562;GO:0043235;GO:0044425;GO:0044459;GO:0044464;GO:0048518;GO:0048522;GO:0050789;GO:0050794;GO:…	101790354	Q91085	ko04080(Neuroactive ligand-receptor interaction)
TENT5D	TENT5D	terminal nucleotidyltransferase 5D	7.71087	2.94689	1.30223e-21	6.13629e-21	Up Regulation	NC_051781.1	K23035	GO:0003674;GO:0003824;GO:0004652;GO:0016740;GO:0016772;GO:0016779;GO:0070566;GO:1990817;	101799906	Q4R8X4	-
PDE3B	PDE3B	cGMP-inhibited 3',5'-cyclic phosphodiesterase B	7.70822	2.9464	6.14986e-22	2.92525e-21	Up Regulation	NC_051776.1	K13296	GO:0000166;GO:0002791;GO:0002792;GO:0003674;GO:0003824;GO:0004112;GO:0004114;GO:0004115;GO:0004119;GO:0005488;GO:0005515;GO:0005575;GO:0005622;GO:0005623;GO:0005737;GO:0005783;GO:0005794;GO:0005829;GO:0006139;GO:0006163;GO:0006195;GO:0006198;GO:0006725;GO:0006753;GO:0006793;GO:0006796;GO:0006807;GO:0007154;GO:0007162;GO:0007165;GO:0007186;GO:0007275;GO:0008081;GO:0008144;GO:0008150;GO:0008152;GO:…	101798259	Q13370	ko04914(Progesterone-mediated oocyte maturation);ko04910(Insulin signaling pathway);ko04371(Apelin signaling pathway);ko00230(Purine metabolism)
S1PR1	S1PR1	sphingosine 1-phosphate receptor 1	0.130704	-2.93563	1.34813e-130	3.55879e-129	Down Regulation	NC_051779.1	K04288	GO:0001525;GO:0001568;GO:0001664;GO:0001667;GO:0001944;GO:0001955;GO:0002040;GO:0002376;GO:0003007;GO:0003008;GO:0003158;GO:0003241;GO:0003245;GO:0003376;GO:0003674;GO:0004888;GO:0004930;GO:0005102;GO:0005488;GO:0005515;GO:0005575;GO:0005622;GO:0005623;GO:0005634;GO:0005654;GO:0005737;GO:0005768;GO:0005886;GO:0006355;GO:0006357;GO:0006873;GO:0006874;GO:0006875;GO:0006928;GO:0006935;GO:0006996;GO:…	101798471	P21453	ko04080(Neuroactive ligand-receptor interaction);ko04068(FoxO signaling pathway)
CSRP2	CSRP2	cysteine and glycine-rich protein 2	0.130742	-2.93521	0	0	Down Regulation	NC_051772.1	K09377	GO:0003674;GO:0005198;GO:0005575;GO:0005622;GO:0005623;GO:0005634;GO:0005737;GO:0006996;GO:0007010;GO:0008150;GO:0008307;GO:0009653;GO:0009888;GO:0009987;GO:0010927;GO:0016043;GO:0022603;GO:0022607;GO:0030016;GO:0030017;GO:0030018;GO:0030029;GO:0030036;GO:0030154;GO:0030239;GO:0031032;GO:0031674;GO:0032502;GO:0032989;GO:0042692;GO:0043226;GO:0043227;GO:0043228;GO:0043229;GO:0043231;GO:0043232;GO:…	101798356	P50460	-
ANKRD55	ANKRD55	ankyrin repeat domain-containing protein 55	0.131267	-2.92942	0.0387366	0.0627804	Down Regulation	NC_051804.1	-	-	101793834	Q3KP44	-
GJA9	GJA9	gap junction alpha-9 protein	0.131539	-2.92644	0.0272767	0.0454242	Down Regulation	NC_051795.1	K07618	-	101791221	P57773	-
MST1R	MST1R	LOW QUALITY PROTEIN: macrophage-stimulating protein receptor	7.70573	2.94593	9.72283e-17	3.91137e-16	Up Regulation	NC_051784.1	K05100	GO:0000003;GO:0001725;GO:0001932;GO:0001934;GO:0003674;GO:0003824;GO:0004672;GO:0004713;GO:0004714;GO:0004888;GO:0005011;GO:0005488;GO:0005515;GO:0005575;GO:0005622;GO:0005623;GO:0005737;GO:0005773;GO:0005856;GO:0005886;GO:0005887;GO:0006464;GO:0006468;GO:0006793;GO:0006796;GO:0006807;GO:0006950;GO:0006952;GO:0007154;GO:0007165;GO:0007166;GO:0007167;GO:0007169;GO:0007338;GO:0008150;GO:0008152;GO:…	101805281	Q04912	ko04020(Calcium signaling pathway)
HPX	HPX	LOW QUALITY PROTEIN: hemopexin	7.69074	2.94312	2.47438e-10	7.59641e-10	Up Regulation	NC_051772.1	K18977	GO:0001932;GO:0001934;GO:0001959;GO:0001961;GO:0002637;GO:0002639;GO:0002682;GO:0002684;GO:0002697;GO:0002699;GO:0002700;GO:0002702;GO:0002703;GO:0002705;GO:0002706;GO:0002708;GO:0002712;GO:0002714;GO:0002819;GO:0002821;GO:0002822;GO:0002824;GO:0002889;GO:0002891;GO:0002920;GO:0002922;GO:0002923;GO:0002925;GO:0003674;GO:0005215;GO:0005488;GO:0005575;GO:0005576;GO:0005615;GO:0005622;GO:0005623;GO:…	119716943	P02790	-
LOC119713077	LOC119713077	kelch-like protein 13	7.67255	2.93971	8.82888e-110	1.84966e-108	Up Regulation	NC_051789.1	-	-	119713077	Q5ZLD3	-
KCNG2	KCNG2	potassium voltage-gated channel subfamily G member 2	7.67108	2.93943	0.000224048	0.000470458	Up Regulation	NC_051773.1	K04903	GO:0002791;GO:0003674;GO:0005215;GO:0005216;GO:0005244;GO:0005249;GO:0005251;GO:0005261;GO:0005267;GO:0005575;GO:0005623;GO:0005886;GO:0005887;GO:0006810;GO:0006811;GO:0006812;GO:0006813;GO:0008016;GO:0008076;GO:0008150;GO:0008324;GO:0009987;GO:0010646;GO:0010817;GO:0015075;GO:0015077;GO:0015079;GO:0015267;GO:0015318;GO:0015672;GO:0016020;GO:0016021;GO:0022803;GO:0022832;GO:0022836;GO:0022838;GO:…	101802949	O73606	-
LOC101794749	LOC101794749	cytosolic phospholipase A2 epsilon isoform X2	7.66735	2.93873	3.01996e-06	7.28897e-06	Up Regulation	NC_051776.1	K16342	-	101794749	Q3MJ16	ko04912(GnRH signaling pathway);ko04370(VEGF signaling pathway);ko04270(Vascular smooth muscle contraction);ko04217(Necroptosis);ko04010(MAPK signaling pathway);ko00592(alpha-Linolenic acid metabolism);ko00591(Linoleic acid metabolism);ko00590(Arachidonic acid metabolism);ko00565(Ether lipid metabolism);ko00564(Glycerophospholipid metabolism)
EFNA1	EFNA1	ephrin-A1	0.131627	-2.92547	1.66372e-18	7.08487e-18	Down Regulation	NC_051797.1	K05462	GO:0000122;GO:0000902;GO:0000904;GO:0001525;GO:0001568;GO:0001837;GO:0001932;GO:0001933;GO:0001934;GO:0001944;GO:0003007;GO:0003170;GO:0003171;GO:0003174;GO:0003176;GO:0003179;GO:0003180;GO:0003181;GO:0003183;GO:0003188;GO:0003199;GO:0003674;GO:0005102;GO:0005488;GO:0005515;GO:0005575;GO:0005623;GO:0005886;GO:0006355;GO:0006357;GO:0006928;GO:0006935;GO:0007154;GO:0007155;GO:0007165;GO:0007166;GO:…	119713837	Q06AS9	ko04010(MAPK signaling pathway)
TGM2	TGM2	protein-glutamine gamma-glutamyltransferase 2	0.132058	-2.92076	6.20899e-08	1.67709e-07	Down Regulation	NC_051792.1	K05622	GO:0000166;GO:0001763;GO:0001882;GO:0001883;GO:0001974;GO:0002009;GO:0003674;GO:0003810;GO:0003824;GO:0005488;GO:0005509;GO:0005515;GO:0005525;GO:0005575;GO:0005576;GO:0005622;GO:0005623;GO:0005737;GO:0005739;GO:0005829;GO:0005886;GO:0006464;GO:0006807;GO:0006810;GO:0006873;GO:0006874;GO:0006875;GO:0006897;GO:0006909;GO:0007154;GO:0007165;GO:0007186;GO:0007200;GO:0007204;GO:0007275;GO:0007431;GO:…	101800582	Q01841	-
CCDC122	CCDC122	coiled-coil domain-containing protein 122	0.132151	-2.91974	0.00188334	0.00362528	Down Regulation	NC_051772.1	-	-	119712964	Q8BVN0	-
LOC101790722	LOC101790722	epoxide hydrolase 1	7.64668	2.93483	1.50273e-09	4.43603e-09	Up Regulation	NC_051774.1	K01253	GO:0001889;GO:0003674;GO:0003824;GO:0004301;GO:0005488;GO:0005515;GO:0005575;GO:0005622;GO:0005623;GO:0005737;GO:0005783;GO:0005789;GO:0005886;GO:0006066;GO:0006629;GO:0006714;GO:0006716;GO:0006719;GO:0006720;GO:0006721;GO:0006725;GO:0006805;GO:0007275;GO:0008096;GO:0008150;GO:0008152;GO:0008300;GO:0009056;GO:0009058;GO:0009410;GO:0009719;GO:0009725;GO:0009987;GO:0010033;GO:0010817;GO:0012505;GO:…	101790722	P07687	ko00980(Metabolism of xenobiotics by cytochrome P450)
FOXO3	FOXO3	forkhead box protein O3	7.63765	2.93313	0	0	Up Regulation	NC_051774.1	K09408	GO:0000003;GO:0000122;GO:0000226;GO:0000768;GO:0000902;GO:0000904;GO:0000959;GO:0000976;GO:0000977;GO:0000978;GO:0000981;GO:0000982;GO:0000987;GO:0000988;GO:0001012;GO:0001067;GO:0001077;GO:0001221;GO:0001227;GO:0001228;GO:0001541;GO:0001542;GO:0001544;GO:0001547;GO:0001556;GO:0001558;GO:0001578;GO:0001654;GO:0001745;GO:0002020;GO:0002119;GO:0002164;GO:0002165;GO:0002376;GO:0002682;GO:0002684;GO:…	101799850	O43524	ko04218(Cellular senescence);ko04137(Mitophagy - animal);ko04068(FoxO signaling pathway)
LOC101799643	LOC101799643	single-pass membrane and coiled-coil domain-containing protein 3	0.132343	-2.91765	0.00184279	0.00355039	Down Regulation	NC_051772.1	-	-	101799643	Q8BQM7	-
S100A1	S100A1	protein S100-A1	0.132451	-2.91647	0.00840421	0.0150227	Down Regulation	NC_051797.1	K23758	GO:0000122;GO:0002218;GO:0002221;GO:0002224;GO:0002253;GO:0002376;GO:0002682;GO:0002684;GO:0002757;GO:0002758;GO:0002764;GO:0003674;GO:0005488;GO:0005509;GO:0005515;GO:0005575;GO:0005576;GO:0005622;GO:0005623;GO:0005634;GO:0005737;GO:0005783;GO:0005829;GO:0006355;GO:0006357;GO:0007154;GO:0007165;GO:0008016;GO:0008150;GO:0009889;GO:0009890;GO:0009892;GO:0009893;GO:0009987;GO:0010468;GO:0010556;GO:…	119713774	P02639	-
RASSF9	RASSF9	ras association domain-containing protein 9 isoform X2	0.0041407	-2.91591	4.37297e-78	6.22254e-77	Down Regulation	NC_051772.1	K09856	GO:0003674;GO:0005215;GO:0005488;GO:0005515;GO:0005575;GO:0005622;GO:0005623;GO:0005737;GO:0005768;GO:0005798;GO:0005829;GO:0006605;GO:0006810;GO:0006886;GO:0008104;GO:0008150;GO:0012505;GO:0012506;GO:0012510;GO:0015031;GO:0015833;GO:0016020;GO:0016192;GO:0016197;GO:0019899;GO:0019904;GO:0030133;GO:0030135;GO:0030136;GO:0030140;GO:0030658;GO:0030659;GO:0030660;GO:0030662;GO:0030665;GO:0031090;GO:…	101790665	O75901	-
KLF9	KLF9	Krueppel-like factor 9	7.60258	2.92649	4.32121e-18	1.81765e-17	Up Regulation	NC_051804.1	K09208	GO:0000003;GO:0000976;GO:0000977;GO:0000981;GO:0001012;GO:0001067;GO:0001228;GO:0003674;GO:0003676;GO:0003677;GO:0003690;GO:0003700;GO:0005488;GO:0005575;GO:0005622;GO:0005623;GO:0005634;GO:0005654;GO:0005737;GO:0005829;GO:0005886;GO:0006139;GO:0006351;GO:0006355;GO:0006357;GO:0006366;GO:0006725;GO:0006807;GO:0007154;GO:0007165;GO:0007275;GO:0007565;GO:0007566;GO:0007623;GO:0008150;GO:0008152;GO:…	119714374	Q13886	-
CDH13	CDH13	cadherin-13 isoform X4	7.60101	2.92619	0	0	Up Regulation	NC_051783.1	-	GO:0001525;GO:0001568;GO:0001667;GO:0001936;GO:0001938;GO:0001944;GO:0001952;GO:0001954;GO:0002040;GO:0003674;GO:0005488;GO:0005515;GO:0005575;GO:0005576;GO:0005615;GO:0005622;GO:0005623;GO:0005737;GO:0005886;GO:0005901;GO:0006355;GO:0006357;GO:0006928;GO:0007154;GO:0007155;GO:0007156;GO:0007162;GO:0007165;GO:0007264;GO:0007265;GO:0007266;GO:0007275;GO:0008150;GO:0008283;GO:0008284;GO:0008285;GO:…	101792054	P33150	-
FBLN5	FBLN5	fibulin-5 isoform X4	0.132565	-2.91523	3.4862e-29	2.03129e-28	Down Regulation	NC_051776.1	K17340	GO:0001558;GO:0003674;GO:0005102;GO:0005178;GO:0005488;GO:0005515;GO:0005575;GO:0005576;GO:0005615;GO:0006810;GO:0007155;GO:0007160;GO:0008022;GO:0008104;GO:0008150;GO:0009987;GO:0016043;GO:0019222;GO:0022607;GO:0022610;GO:0030198;GO:0031012;GO:0031323;GO:0031589;GO:0033036;GO:0034394;GO:0034613;GO:0040008;GO:0042802;GO:0042803;GO:0043062;GO:0044085;GO:0044421;GO:0044877;GO:0046903;GO:0046983;GO:…	101799982	Q9UBX5	-
MMRN2	MMRN2	multimerin-2 isoform X1	0.132916	-2.91141	3.98669e-19	1.74134e-18	Down Regulation	NC_051777.1	K24247	GO:0001525;GO:0001568;GO:0001667;GO:0001944;GO:0002040;GO:0002042;GO:0005575;GO:0005576;GO:0005604;GO:0005615;GO:0006928;GO:0007275;GO:0008150;GO:0009653;GO:0009966;GO:0009968;GO:0009987;GO:0010594;GO:0010596;GO:0010631;GO:0010632;GO:0010633;GO:0010646;GO:0010648;GO:0016477;GO:0016525;GO:0022603;GO:0023051;GO:0023057;GO:0030334;GO:0030336;GO:0030947;GO:0030948;GO:0031012;GO:0032501;GO:0032502;GO:…	101798214	Q9H8L6	-
LAMC3	LAMC3	LOW QUALITY PROTEIN: laminin subunit gamma-3	0.135385	-2.88486	0.0116749	0.0204866	Down Regulation	NC_051789.1	K06247	GO:0000902;GO:0000904;GO:0001654;GO:0003008;GO:0003674;GO:0005198;GO:0005575;GO:0005576;GO:0005604;GO:0005605;GO:0007155;GO:0007275;GO:0007399;GO:0007417;GO:0007423;GO:0007431;GO:0007435;GO:0007494;GO:0007600;GO:0007601;GO:0008150;GO:0009653;GO:0009887;GO:0009987;GO:0010001;GO:0014002;GO:0016020;GO:0016043;GO:0021782;GO:0022008;GO:0022607;GO:0022610;GO:0022612;GO:0030154;GO:0030198;GO:0031012;GO:…	101790325	Q9Y6N6	ko04512(ECM-receptor interaction);ko04510(Focal adhesion)
ADAMTS17	ADAMTS17	A disintegrin and metalloproteinase with thrombospondin motifs 17 isoform X3	0.135637	-2.88218	9.79955e-22	4.63792e-21	Down Regulation	NC_051782.1	-	-	101794584	Q8TE56	-
LOC119714498	LOC119714498	eotaxin-like	7.5949	2.92503	4.16522e-12	1.38774e-11	Up Regulation	NC_051804.1	K16062	GO:0001101;GO:0001664;GO:0001767;GO:0001768;GO:0001771;GO:0001775;GO:0001906;GO:0001932;GO:0001934;GO:0001952;GO:0001954;GO:0002376;GO:0002407;GO:0002520;GO:0002548;GO:0002577;GO:0002579;GO:0002604;GO:0002606;GO:0002682;GO:0002683;GO:0002684;GO:0002685;GO:0002686;GO:0002687;GO:0002688;GO:0002690;GO:0002691;GO:0002692;GO:0002694;GO:0002696;GO:0003674;GO:0005102;GO:0005125;GO:0005126;GO:0005488;GO:…	119714498	P84444	ko04060(Cytokine-cytokine receptor interaction)
CACNA2D4	CACNA2D4	voltage-dependent calcium channel subunit alpha-2/delta-4 isoform X3	0.136263	-2.87553	6.04359e-54	5.86748e-53	Down Regulation	NC_051772.1	K04861	GO:0003008;GO:0003674;GO:0005215;GO:0005216;GO:0005244;GO:0005245;GO:0005261;GO:0005262;GO:0005575;GO:0005623;GO:0005886;GO:0005891;GO:0006810;GO:0006811;GO:0006812;GO:0006816;GO:0006897;GO:0006914;GO:0007154;GO:0007267;GO:0007268;GO:0007274;GO:0007528;GO:0007600;GO:0007601;GO:0008150;GO:0008152;GO:0008324;GO:0008582;GO:0009056;GO:0009266;GO:0009314;GO:0009416;GO:0009581;GO:0009582;GO:0009583;GO:…	101792163	Q7Z3S7	ko04261(Adrenergic signaling in cardiomyocytes);ko04260(Cardiac muscle contraction);ko04010(MAPK signaling pathway)
PGM2L1	PGM2L1	LOW QUALITY PROTEIN: glucose 1,6-bisphosphate synthase	7.55839	2.91808	2.01268e-139	5.76586e-138	Up Regulation	NC_051772.1	K01835	GO:0000271;GO:0000272;GO:0003674;GO:0003824;GO:0004614;GO:0005575;GO:0005622;GO:0005623;GO:0005737;GO:0005829;GO:0005975;GO:0005976;GO:0005977;GO:0005978;GO:0005980;GO:0005996;GO:0006006;GO:0006007;GO:0006012;GO:0006073;GO:0006082;GO:0006090;GO:0006091;GO:0006096;GO:0006112;GO:0006139;GO:0006163;GO:0006164;GO:0006165;GO:0006725;GO:0006732;GO:0006733;GO:0006734;GO:0006735;GO:0006753;GO:0006754;GO:…	101798581	Q6PCE3	ko00520(Amino sugar and nucleotide sugar metabolism);ko00500(Starch and sucrose metabolism);ko00230(Purine metabolism);ko00052(Galactose metabolism);ko00030(Pentose phosphate pathway);ko00010(Glycolysis / Gluconeogenesis)
FANCE	FANCE	Fanconi anemia group E protein	0.137121	-2.86648	1.26575e-14	4.68455e-14	Down Regulation	NC_051798.1	K10892	GO:0005575;GO:0005622;GO:0005623;GO:0005634;GO:0005654;GO:0006139;GO:0006259;GO:0006281;GO:0006725;GO:0006807;GO:0006950;GO:0006974;GO:0008150;GO:0008152;GO:0009987;GO:0031974;GO:0031981;GO:0032991;GO:0033554;GO:0034641;GO:0036297;GO:0043170;GO:0043226;GO:0043227;GO:0043229;GO:0043231;GO:0043233;GO:0043240;GO:0044237;GO:0044238;GO:0044260;GO:0044422;GO:0044424;GO:0044428;GO:0044446;GO:0044451;GO:…	101790431	Q9HB96	ko03460(Fanconi anemia pathway)
APCDD1L	APCDD1L	protein APCDD1-like	0.137133	-2.86635	0	0	Down Regulation	NC_051792.1	-	GO:0003674;GO:0005488;GO:0005515;GO:0005575;GO:0005623;GO:0005886;GO:0005887;GO:0008150;GO:0009966;GO:0009968;GO:0010646;GO:0010648;GO:0016020;GO:0016021;GO:0017147;GO:0023051;GO:0023057;GO:0030111;GO:0030178;GO:0031224;GO:0031226;GO:0044425;GO:0044459;GO:0044464;GO:0048519;GO:0048523;GO:0048583;GO:0048585;GO:0050789;GO:0050794;GO:0065007;GO:0071944;	101792944	Q8NCL9	-
LOC119715844	LOC119715844	LOW QUALITY PROTEIN: GTPase IMAP family member 2-like	7.53797	2.91418	0.033645	0.0552137	Up Regulation	NC_051773.1	-	GO:0000002;GO:0000166;GO:0000266;GO:0001505;GO:0001659;GO:0001773;GO:0001775;GO:0001776;GO:0001817;GO:0001818;GO:0001819;GO:0001882;GO:0001883;GO:0001910;GO:0001912;GO:0002260;GO:0002274;GO:0002376;GO:0002520;GO:0002521;GO:0002573;GO:0002682;GO:0002683;GO:0002684;GO:0002694;GO:0002695;GO:0002696;GO:0002697;GO:0002699;GO:0002700;GO:0002702;GO:0002703;GO:0002705;GO:0002706;GO:0002708;GO:0002712;GO:…	119715844	Q75N62	-
SH3YL1	SH3YL1	SH3 domain-containing YSC84-like protein 1 isoform X1	7.52924	2.9125	4.15791e-17	1.69567e-16	Up Regulation	NC_051774.1	K20523	GO:0001726;GO:0003674;GO:0005488;GO:0005515;GO:0005543;GO:0005575;GO:0005623;GO:0005886;GO:0006629;GO:0006644;GO:0006650;GO:0006661;GO:0006793;GO:0006796;GO:0008150;GO:0008152;GO:0008289;GO:0008610;GO:0008654;GO:0009058;GO:0009987;GO:0016020;GO:0019637;GO:0019899;GO:0019902;GO:0031252;GO:0031253;GO:0031256;GO:0031344;GO:0032587;GO:0035091;GO:0042995;GO:0043167;GO:0043168;GO:0044087;GO:0044237;GO:…	101793753	B0BNA1	-
[truncated: 2,686 more rows]
