# Supplementary material for: tsRNA-00764 Regulates Estrogen and Progesterone Synthesis and Lipid Deposition by Targeting PPAR-γ in Duck Granulosa Cells
Source: Int J Mol Sci. 2024 Oct 19;25(20):11251. doi: 10.3390/ijms252011251 (PMC11508606; doi:10.3390/ijms252011251)
Supplement: Supplementary file 1 [file ijms-25-11251-s001.zip › Table S3 .xls]

## Sheet: Sheet2
Table S3: GSEA gene list of lipid metabolism.
LIPID
PLA2R1
LRP1
CYP1B1
MGST2
ST8SIA1
GM2A
GLTP
ARSK
ARSB
GLB1L
B3GALNT1
HEXA
CERK
STS
CTSA
GLA
PSAP
SMPD1
UGT8
UGCG
CERS6
FA2H
VAPA
CERS5
CERS2
PPM1L
ACER2
PRKD3
PLPP2
CREM
ST6GALNAC3
ELOVL4
ST6GALNAC5
PEMT
B4GALT3
PLAGL2
ALB
CD247
ITPR1
ITPR2
PLPP5
PLPP4
PLBD2
PLPPR3
PLPPR5
PLBD1
PLA2G7
GPCPD1
GDPD1
PLCB1
MTMR11
IPMK
PGP
PDXP
SORL1
GPLD1
LYPLA2
PNPLA3
ABHD6
GPX1
APOH
FABP2
PNPLA4
PLCE1
ACSL4
PRELID3A
NPC2
PLTP
SLC27A4
ABCA3
SLC10A7
SPNS2
STARD5
CASR
GULP1
DRD4
NMB
ABCG4
STOML1
SCARB1
LDLR
APOA4
APOC3
PNPLA2
APOB
LPL
AGTR1
PPAR-γ
PPARA
PTPN2
PLIN2
PLA2G10
NUS1
SIRT1
CAV1
SREBF2
NR1H3
ZDHHC8
GHRL
NFKBIA
PCSK9
THBS1
ACVR1C
NRIP1
SP1
EGR1
PPARGC1A
LPGAT1
SREBF1
ELOVL5
TNFRSF1A
MID1IP1
RDH10
PTGS2
SLC45A3
MLXIPL
NR1D1
STARD4
STAR
ABCA2
PDGFA
SLC27A1
NFKB1
DKK3
CIDEA
ORMDL2
FBXW7
INSIG1
SIK1
SCAP
BMP2
PROX1
SOX9
GATA3
SIRT2
PPP1R16B
OGT
ENTPD5
NCS1
GAB2
RELN
IGF1R
RASGRP1
CBL
PLCD1
F2R
INSR
HGF
NFE2L1
ANGPTL4
ALAS1
ME1
TNFRSF21
PDPR
SOCS3
CISH
SOCS1
SOCS4
CCKBR
VAV3
FGFR3
TWIST1
TGFB1
NR4A3
RARRES2
PDE3B
IL18
MYLIP
RTN4
MALL
XBP1
CYP7B1
PLA2G4F
PLA2G1B
PLD4
BCHE
PLD1
PCYT1A
SLC44A2
MFSD2A
DGKQ
PMVK
FDPS
MVD
MVK
HMGCS1
ZP3
ACSL3
PLSCR1
CPNE7
CSNK2A2
ETNK1
PISD
GPD1
GPAT3
DDHD2
DPAGT1
TMEM38B
ISYNA1
SERINC1
SERINC5
FAR1
