# Supplementary material for: tsRNA-00764 Regulates Estrogen and Progesterone Synthesis and Lipid Deposition by Targeting PPAR-γ in Duck Granulosa Cells
Source: Int J Mol Sci. 2024 Oct 19;25(20):11251. doi: 10.3390/ijms252011251 (PMC11508606; doi:10.3390/ijms252011251)
Supplement: Supplementary file 1 [file ijms-25-11251-s001.zip › Table S4.xls]

## Sheet: Sheet3
Table S4. The sequences of primers used in this study
Name	Sense primer sequence (5'→3')	Antisense primer sequence (5'→3')
PPAR-γ	GGCACCACACCTTCTACAATG	GGGGTGTTGAAGGTCTCAAAC
FASN	CCTATGTCTTGCCCGTGGAG	CACACACTAGCAGGTCGTCA
LPL	ACAAAGCCAGAGTCCTTCAGAGAG	TTGGATGGTCTTGGTCCTTAGCCA
STAR	CACTTCCAGTTTTTGCCGGG	GGGAATGGCTGGTGCTCAAT
CYP19A1	CCTGGAGGAGAAGAGGAAAGAGA	TTGAGGACCTCTGTGTATTTGTCAA
CLIC6	CCTCTTCGTCAAGGCTGGTTATG	TTAGGTCCACCGTTGTCACATTG
NR5A2	AGCCATGACTCAGGTGATCCAAG	AAGGCAGTATGGTTCAGAGGTAGG
HSD3B1	AGCATCCGAGGACAGTTCTAC	AGGGCGGTCGATAGGTGTAA
SOX9	TTTCCAAGACACAAACATGA	AAAGTCCAGTTTCTCGTTGA
RYR2	CTGTCCCTGAGGTACAAGAA	AGCTTTCTCTGGTTCCGACT
GPR26	ACATCCATCCCAGCGTAAGAGAG	AACAAAGTATAAAGGTGCCAATGAAGG
GAPDH	GCTCCTGAAGGAACTGGAGCACGTCCCAGC	GGTACTGGGCACTGAGAACCGCTCCTTCCC
tsRNA-00037	ATTTCCGGTGAATTCCTCGAGGCTTCTGTAGTGTAGTGGTTATCACGT	GTCATCCTTGTAGTCGGATCCCGCCTCGTCGTATCCAGTGC
tsRNA-00293	ATTTCCGGTGAATTCCTCGAGGCCCGGCTAGCTCAGTCG	GTCATCCTTGTAGTCGGATCCAGACCCGTCGTATCCAGTGCG
tsRNA-00657	CTCAACTGGTGTCGTGGATTCAGTTGAGGAGTCCAG	ACACTCCAGCTGGGGGTTCCATGGTGTAAT
tsRNA-00216	ATTTCCGGTGAATTCCTCGAGGCCCGGCTAGCTCAGTCG	GTCATCCTTGTAGTCGGATCCGGACTCGTCGTATCCAGTGCG
tsRNA-00665	ATTTCCGGTGAATTCCTCGAGGCCCGGATAGCTCAGTCGG	GTCATCCTTGTAGTCGGATCCAGACTTGTCGTATCCAGTGCGAA
tsRNA-00412	ATTTCCGGTGAATTCCTCGAGGCTTCTGTAGTGTAGTGGTTATCACGT	GTCATCCTTGTAGTCGGATCCCGCCTCGTCGTATCCAGTGC
U6	AACGCTTCACGAATTTGCGT	CTCGCTTCGGCAGCACA
